# Supplementary material for: Transcriptome sequencing of Eucalyptus camaldulensis seedlings subjected to water stress reveals functional single nucleotide polymorphisms and genes under selection
Source: BMC Genomics. 2012 Aug 1;13:364. doi: 10.1186/1471-2164-13-364 (PMC3472208; doi:10.1186/1471-2164-13-364)
Supplement: Additional file 2 — Read counts and gene identities of the significantly (P ≤ 0.05; bonferroni correction) differentially expressed transcripts between control (C1) and stress (S1) treatments. [file 1471-2164-13-364-S2.xls]

## Sheet: Sheet1
Additional file 3. Read counts and gene identities of the significantly (P < 0.05; bonferroni correction) differentially expressed reference-guided mapping of transcripts between control (C1) and stress (S1) treatments.
gene_id	KC1	MC1	PC1	KS1	MS1	PS1	logFC	Bonferrroni	FDR	E Value-1	cuffgene_scaffold	cuffgene_start	cuffgene_end	Definition
Eucgr.K02440	145	81	98	0	0	0	-35.5004	3.54371e-33	1.62555e-35	4e-75	scaffold_11	31739596	31744298	AT3G53190.1 | Symbols: | Pectin lyase-like superfamily protein | chr3:19714171-19717537 FORWARD LENGTH=484
CUFF.8283	0	0	0	20	4	22	31.7714	0.0118544	2.45942e-06	2.7	scaffold_11	17880314	17881043	AT1G33250.1 | Symbols: | Protein of unknown function (DUF604) | chr1:12057524-12059346 REVERSE LENGTH=549
Eucgr.L01022	0	1	1	82	3	161	5.83359	9.40914e-14	7.50418e-17	4e-22	scaffold_107	122838	122991	ATCG00020.1 | Symbols: PSBA | photosystem II reaction center protein A | chrC:383-1444 REVERSE LENGTH=354
Eucgr.I02271	6	1	43	3025	1982	7510	7.11857	3.19032e-61	1.13419e-62	2e-43	scaffold_9	33312257	33313995	AT3G12500.1 | Symbols: ATHCHIB, PR3, PR-3, CHI-B, B-CHI, HCHIB | basic chitinase | chr3:3962501-3963984 REVERSE LENGTH=336
Eucgr.I01041	120	39	138	0	0	0	-35.3023	7.11229e-31	2.66378e-33	3e-19	scaffold_9	21447491	21448518	AT3G10450.2 | Symbols: SCPL7 | serine carboxypeptidase-like 7 | chr3:3249770-3252320 FORWARD LENGTH=395
Eucgr.H04038	0	2	3	790	199	634	7.43351	8.5035e-42	7.20636e-44	2e-12	scaffold_8	58263590	58265852	AT3G62420.1 | Symbols: ATBZIP53, BZIP53 | basic region/leucine zipper motif 53 | chr3:23091844-23092284 REVERSE LENGTH=147
Eucgr.J00639	2	2	6	248	187	563	5.7701	1.44709e-30	5.32017e-33	3e-32	scaffold_10	7011049	7014455	AT5G21170.2 | Symbols: AKINBETA1 | 5'-AMP-activated protein kinase beta-2 subunit protein | chr5:7205718-7208239 FORWARD LENGTH=321
Eucgr.J00493	0	0	0	727	130	181	36.3541	2.03966e-41	1.68567e-43	3e-43	scaffold_10	5306029	5307556	AT2G27510.1 | Symbols: ATFD3, FD3 | ferredoxin 3 | chr2:11758281-11758748 REVERSE LENGTH=156
Eucgr.H00163	4	0	1	382	218	461	6.93232	1.04323e-36	6.32259e-39	0	scaffold_8	1549046	1551936	AT2G38940.1 | Symbols: ATPT2, PHT1;4 | phosphate transporter 1;4 | chr2:16258500-16260104 FORWARD LENGTH=535
Eucgr.G01843	0	0	0	86	47	113	34.258	4.74425e-19	6.45476e-22	2e-22	scaffold_7	33762674	33765471	AT5G45180.1 | Symbols: | Flavin-binding monooxygenase family protein | chr5:18274179-18276586 REVERSE LENGTH=460
Eucgr.A02965	10	44	91	0	0	0	-34.3543	1.73382e-20	2.69227e-23	2e-42	scaffold_1	39995100	39996823	AT5G17050.1 | Symbols: UGT78D2 | UDP-glucosyl transferase 78D2 | chr5:5607828-5609392 REVERSE LENGTH=461
Eucgr.F03575	89	17	40	0	0	0	-34.2868	7.49911e-20	1.09797e-22	6e-76	scaffold_6	44205931	44207058	AT1G32860.1 | Symbols: | Glycosyl hydrolase superfamily protein | chr1:11907308-11908803 REVERSE LENGTH=427
Eucgr.F02915	26	25	90	0	0	0	-34.2539	1.5882e-19	2.27211e-22	?	scaffold_6	38809296	38809383	?
Eucgr.F02733	0	1	0	60	96	38	7.10532	2.52036e-17	2.89696e-20	1e-42	scaffold_6	36924042	36925242	AT1G78780.2 | Symbols: | pathogenesis-related family protein | chr1:29621447-29622431 REVERSE LENGTH=239
Eucgr.F02646	467	635	778	0	0	0	-38.0877	3.80751e-66	2.37969e-67	1e-78	scaffold_6	36118531	36123466	AT5G09360.1 | Symbols: LAC14 | laccase 14 | chr5:2906426-2908658 REVERSE LENGTH=570
Eucgr.F01093	13	16	16	2534	973	2670	6.19752	1.09272e-47	1.30086e-49	4e-77	scaffold_6	14089288	14091268	AT4G27410.3 | Symbols: RD26 | NAC (No Apical Meristem) domain transcriptional regulator superfamily protein | chr4:13707928-13709013 REVERSE LENGTH=315
CUFF.28412	0	0	0	843	400	1068	37.4699	1.60838e-54	2.97849e-56	3e-58	scaffold_6	14127926	14129766	AT4G27450.1 | Symbols: | Aluminium induced protein with YGL and LRDR motifs | chr4:13727665-13728683 REVERSE LENGTH=251
Eucgr.F00644	2	11	10	4666	2578	10230	8.58383	1.27423e-74	1.59279e-75	0.14	scaffold_6	8550913	8552489	AT5G25900.1 | Symbols: GA3, CYP701A3, ATKO1 | GA requiring 3 | chr5:9036073-9038278 FORWARD LENGTH=510
Eucgr.F00195	41	44	17	0	0	0	-33.9123	3.18579e-16	3.24418e-19	1e-55	scaffold_6	2953133	2953899	AT5G42830.1 | Symbols: | HXXXD-type acyl-transferase family protein | chr5:17176384-17177906 FORWARD LENGTH=451
Eucgr.E03257	1	1	3	251	142	436	6.49225	7.19877e-31	2.68611e-33	2e-13	scaffold_5	55246857	55248140	AT2G33830.2 | Symbols: | Dormancy/auxin associated family protein | chr2:14309768-14310286 REVERSE LENGTH=109
Eucgr.D02645	5	6	25	1895	607	1793	6.03828	7.83922e-45	7.9184e-47	9e-46	scaffold_4	40980140	40982612	AT3G61890.1 | Symbols: ATHB-12, ATHB12, HB-12 | homeobox 12 | chr3:22914346-22915239 REVERSE LENGTH=236
Eucgr.D02610	82	125	115	0	0	0	-35.5649	6.10406e-34	2.94882e-36	2e-42	scaffold_4	40657450	40659142	AT1G73880.1 | Symbols: UGT89B1 | UDP-glucosyl transferase 89B1 | chr1:27785143-27786564 FORWARD LENGTH=474
Eucgr.D02390	69	8	57	0	0	0	-34.1326	2.43278e-18	3.08729e-21	9e-15	scaffold_4	37760299	37760773	AT5G49330.1 | Symbols: MYB111, ATMYB111, PFG3 | myb domain protein 111 | chr5:19999147-20001293 REVERSE LENGTH=343
Eucgr.A02214	56	19	48	0	0	0	-34.0561	1.25e-17	1.4828e-20	1e-08	scaffold_1	32848171	32849134	AT1G28110.2 | Symbols: SCPL45 | serine carboxypeptidase-like 45 | chr1:9804153-9806832 REVERSE LENGTH=462
Eucgr.A02209	80	16	62	0	0	0	-34.3878	7.10741e-21	1.12281e-23	8e-15	scaffold_1	32798335	32799258	AT1G28110.2 | Symbols: SCPL45 | serine carboxypeptidase-like 45 | chr1:9804153-9806832 REVERSE LENGTH=462
Eucgr.A02209	108	23	77	0	0	0	-34.7852	4.51994e-25	1.0022e-27	1e-20	scaffold_1	32797414	32798249	AT2G33530.1 | Symbols: scpl46 | serine carboxypeptidase-like 46 | chr2:14197866-14200536 REVERSE LENGTH=466
Eucgr.D00606	3	5	15	1444	1134	3402	7.15671	6.26187e-56	1.22782e-57	2e-11	scaffold_4	11184458	11185926	AT1G28330.4 | Symbols: | dormancy-associated protein-like 1 | chr1:9934134-9935216 REVERSE LENGTH=126
Eucgr.A02070	5	2	26	1336	506	1252	5.75189	6.17644e-41	5.0215e-43	2e-61	scaffold_1	31501054	31503663	AT3G04070.1 | Symbols: anac047, NAC047 | NAC domain containing protein 47 | chr3:1061573-1062976 REVERSE LENGTH=360
Eucgr.C04029	84	17	12	0	0	0	-33.9421	1.63602e-16	1.71671e-19	2e-44	scaffold_3	74947609	74948915	AT2G24800.1 | Symbols: | Peroxidase superfamily protein | chr2:10571255-10572570 REVERSE LENGTH=330
Eucgr.C03801	128	19	74	0	0	0	-34.8598	7.34441e-26	1.72404e-28	3e-58	scaffold_3	71415230	71416048	AT1G67290.1 | Symbols: | glyoxal oxidase-related protein | chr1:25191168-25193160 REVERSE LENGTH=616
Eucgr.C03715	1	0	1	68	39	89	5.78884	3.31943e-14	2.78476e-17	7e-07	scaffold_3	70658755	70659661	AT5G56550.1 | Symbols: OXS3, ATOXS3 | oxidative stress 3 | chr5:22895847-22896502 REVERSE LENGTH=173
Eucgr.C03715	1	0	1	123	64	201	6.71737	2.57775e-22	4.61135e-25	0.81	scaffold_3	70658104	70658674	AT1G70460.1 | Symbols: RHS10 | root hair specific 10 | chr1:26556155-26558994 FORWARD LENGTH=711
Eucgr.A01963	607	15	95	0	0	0	-36.5094	1.53594e-45	1.58344e-47	1e-28	scaffold_1	30359635	30361702	AT2G42840.1 | Symbols: PDF1 | protodermal factor 1 | chr2:17826327-17827426 REVERSE LENGTH=307
Eucgr.C01020	58	6	65	0	0	0	-34.07	1.01541e-17	1.2146e-20	4	scaffold_3	16179814	16180015	AT5G58880.1 | Symbols: | unknown protein; BEST Arabidopsis thaliana protein match is: unknown protein (TAIR:AT2G29620.1); Has 1807 Blast hits to 1807 proteins in 277 species: Archae - 0; Bacteria - 0; Metazoa - 736; Fungi - 347; Plants - 385; Viruses - 0; Other Eukaryotes - 339 (source: NCBI BLink). | chr5:23775966-23779504 FORWARD LENGTH=1089
Eucgr.A01768	152	73	50	0	0	0	-35.2764	1.50434e-30	5.51041e-33	5e-28	scaffold_1	28015863	28017720	AT4G03270.1 | Symbols: CYCD6;1 | Cyclin D6;1 | chr4:1432375-1433691 REVERSE LENGTH=303
Eucgr.B03987	66	4	113	9213	4891	9812	6.3542	2.40486e-55	4.62474e-57	2e-41	scaffold_2	63760423	63763200	AT1G60470.1 | Symbols: AtGolS4, GolS4 | galactinol synthase 4 | chr1:22279181-22280454 REVERSE LENGTH=335
Eucgr.B03602	72	41	36	0	0	0	-34.3931	5.95883e-21	9.4735e-24	2.6	scaffold_2	60483743	60484153	AT1G19870.1 | Symbols: iqd32 | IQ-domain 32 | chr1:6895400-6898539 REVERSE LENGTH=795
Eucgr.B01275	0	0	2	108	42	111	6.17412	7.30004e-17	8.03085e-20	2e-38	scaffold_2	20825010	20825527	AT5G18600.1 | Symbols: | Thioredoxin superfamily protein | chr5:6183466-6183774 REVERSE LENGTH=103
CUFF.12241	80	139	144	0	0	0	-35.7348	5.80891e-36	3.31938e-38	4.9	scaffold_2	10627815	10629919	AT3G44340.2 | Symbols: CEF | clone eighty-four | chr3:16012084-16019873 REVERSE LENGTH=1070
Eucgr.L02741	293	34	207	0	0	0	-36.1044	1.73977e-40	1.38077e-42	8e-28	scaffold_1316	4519	5024	AT5G17040.1 | Symbols: | UDP-Glycosyltransferase superfamily protein | chr5:5605358-5606963 REVERSE LENGTH=443
Eucgr.K01836	4	1	4	6371	1875	15181	10.2902	5.74719e-88	5.74719e-88	2e-23	scaffold_11	22782348	22783504	AT5G06760.1 | Symbols: LEA4-5 | Late Embryogenesis Abundant 4-5 | chr5:2089754-2090313 REVERSE LENGTH=159
Eucgr.I02392	0	1	0	4005	1377	7991	12.6855	3.44888e-85	1.72444e-85	5.7	scaffold_9	34559308	34559900	AT2G37670.1 | Symbols: | Transducin/WD40 repeat-like superfamily protein | chr2:15797384-15800536 REVERSE LENGTH=904
Eucgr.C00146	2753	3385	2675	0	11	0	-10.4055	5.87958e-84	1.95986e-84	1e-19	scaffold_3	4084845	4089580	AT2G22980.4 | Symbols: SCPL13 | serine carboxypeptidase-like 13 | chr2:9779029-9783088 FORWARD LENGTH=434
Eucgr.F04160	1656	1809	1777	1	2	0	-11.6571	1.91508e-82	4.7877e-83	4e-70	scaffold_6	49800534	49804800	AT5G09360.1 | Symbols: LAC14 | laccase 14 | chr5:2906426-2908658 REVERSE LENGTH=570
Eucgr.I01495	3	4	3	5780	2261	5132	9.51085	3.2743e-78	6.5486e-79	2e-54	scaffold_9	25149846	25151748	AT3G12500.1 | Symbols: ATHCHIB, PR3, PR-3, CHI-B, B-CHI, HCHIB | basic chitinase | chr3:3962501-3963984 REVERSE LENGTH=336
Eucgr.I02395	130	69	193	55386	19614	98339	7.84802	3.97416e-76	6.6236e-77	0.054	scaffold_9	34585993	34587700	AT2G21490.1 | Symbols: LEA | dehydrin LEA | chr2:9206209-9207040 REVERSE LENGTH=186
Eucgr.B02163	1443	1318	2387	0	7	5	-9.52882	1.89133e-75	2.7019e-76	5e-41	scaffold_2	42829408	42832659	AT4G28780.1 | Symbols: | GDSL-like Lipase/Acylhydrolase superfamily protein | chr4:14215603-14217159 FORWARD LENGTH=368
Eucgr.H04427	1640	1855	2235	4	11	9	-8.701	6.72688e-73	7.47431e-74	7e-41	scaffold_8	63415209	63419190	AT3G06350.1 | Symbols: EMB3004, MEE32 | dehydroquinate dehydratase, putative / shikimate dehydrogenase, putative | chr3:1924536-1927701 REVERSE LENGTH=604
Eucgr.E00358	0	7	2	4699	1055	4950	9.19924	1.90222e-72	1.90222e-73	2e-38	scaffold_5	3366526	3368356	AT4G17030.1 | Symbols: ATEXLB1, EXPR, AT-EXPR, ATEXPR1, ATHEXP BETA 3.1, EXLB1 | expansin-like B1 | chr4:9581817-9583181 REVERSE LENGTH=251
CUFF.37010	8	2	4	3566	1274	6006	8.63689	4.44736e-71	4.04305e-72	5e-23	scaffold_8	13990630	13992114	AT2G47770.1 | Symbols: ATTSPO, TSPO | TSPO(outer membrane tryptophan-rich sensory protein)-related | chr2:19568701-19569291 FORWARD LENGTH=197
Eucgr.G01342	5054	4311	5197	27	31	76	-7.63724	3.55266e-70	2.96055e-71	3.5e-148	scaffold_7	22569314	22571149	AT4G15480.1 | Symbols: UGT84A1 | UDP-Glycosyltransferase superfamily protein | chr4:8849000-8850472 REVERSE LENGTH=491
Eucgr.L02980	23	6	16	8648	1645	9099	7.7946	2.29554e-69	1.7658e-70	6e-53	scaffold_1747	804	2865	AT4G27670.1 | Symbols: HSP21 | heat shock protein 21 | chr4:13819048-13819895 REVERSE LENGTH=228
Eucgr.K00423	20	4	14	7298	1753	7611	7.85942	3.2113e-69	2.29379e-70	1e-52	scaffold_11	4776214	4778203	AT4G27670.1 | Symbols: HSP21 | heat shock protein 21 | chr4:13819048-13819895 REVERSE LENGTH=228
Eucgr.C01021	1213	114	883	1	0	1	-10.8481	8.87637e-67	5.91758e-68	8e-93	scaffold_3	16261232	16262827	AT5G17050.1 | Symbols: UGT78D2 | UDP-glucosyl transferase 78D2 | chr5:5607828-5609392 REVERSE LENGTH=461
Eucgr.I01044	824	827	695	0	3	0	-10.4858	5.81874e-66	3.42279e-67	2e-20	scaffold_9	21497861	21501082	AT2G22960.1 | Symbols: | alpha/beta-Hydrolases superfamily protein | chr2:9770894-9772932 FORWARD LENGTH=185
Eucgr.F03917	807	498	511	0	0	1	-11.7192	4.99237e-65	2.70115e-66	3.8	scaffold_6	47507428	47508067	AT5G25475.4 | Symbols: | AP2/B3-like transcriptional factor family protein | chr5:8867920-8869492 REVERSE LENGTH=325
Eucgr.I01037	1599	1632	1731	3	19	12	-7.91706	5.13218e-65	2.70115e-66	2e-18	scaffold_9	21377848	21382710	AT1G33540.1 | Symbols: scpl18 | serine carboxypeptidase-like 18 | chr1:12162349-12164700 REVERSE LENGTH=447
Eucgr.G01113	1312	1196	1230	1	12	8	-8.25458	1.21707e-64	6.08536e-66	2e-12	scaffold_7	18799921	18804285	AT1G73290.1 | Symbols: scpl5 | serine carboxypeptidase-like 5 | chr1:27556397-27558770 REVERSE LENGTH=439
CUFF.9597	1	0	0	1757	709	1477	11.1272	3.58759e-64	1.70838e-65	9e-26	scaffold_11	35675877	35679415	AT5G63350.1 | Symbols: | unknown protein; BEST Arabidopsis thaliana protein match is: unknown protein (TAIR:AT3G48510.1); Has 103 Blast hits to 102 proteins in 13 species: Archae - 0; Bacteria - 0; Metazoa - 2; Fungi - 0; Plants - 101; Viruses - 0; Other Eukaryotes - 0 (source: NCBI BLink). | chr5:25380216-25381124 REVERSE LENGTH=303
Eucgr.H02828	4524	679	4593	24	19	77	-7.15381	1.25337e-63	5.69713e-65	2.6e-153	scaffold_8	40814980	40817190	AT5G13930.1 | Symbols: CHS, TT4, ATCHS | Chalcone and stilbene synthase family protein | chr5:4488762-4490035 FORWARD LENGTH=396
Eucgr.K02961	5	6	10	3024	1255	4139	7.73728	7.8338e-63	3.406e-64	1e-10	scaffold_11	37739737	37742169	AT2G40300.1 | Symbols: ATFER4, FER4 | ferritin 4 | chr2:16831501-16833214 REVERSE LENGTH=260
Eucgr.C02812	1945	1213	2045	18	5	45	-7.22492	1.17256e-62	4.88566e-64	4.7e-160	scaffold_3	53294539	53296527	AT5G11420.1 | Symbols: | Protein of unknown function, DUF642 | chr5:3644655-3646991 FORWARD LENGTH=367
Eucgr.I01954	531	436	844	0	1	0	-11.6585	4.685e-62	1.874e-63	6e-50	scaffold_9	29463565	29465532	AT1G69530.5 | Symbols: EXPA1 | expansin A1 | chr1:26142034-26143200 FORWARD LENGTH=246
CUFF.1110	6866	88	13	38	16	22	-7.16454	1.20891e-61	4.64966e-63	5e-48	scaffold_1	17353234	17357495	AT4G16730.1 | Symbols: TPS02 | terpene synthase 02 | chr4:9403119-9406003 FORWARD LENGTH=540
Eucgr.A02982	4	4	5	3005	1000	1806	7.98818	2.85869e-61	1.05878e-62	3.7	scaffold_1	40137896	40138968	AT1G24020.2 | Symbols: MLP423 | MLP-like protein 423 | chr1:8500653-8501458 REVERSE LENGTH=156
Eucgr.A02983	3	11	11	4339	1459	2551	7.54184	3.28914e-61	1.13419e-62	4.1	scaffold_1	40181074	40182514	AT5G20920.3 | Symbols: EIF2 BETA | eukaryotic translation initiation factor 2 beta subunit | chr5:7094994-7096661 REVERSE LENGTH=269
Eucgr.B00944	1071	334	337	2	1	2	-9.27366	4.78004e-61	1.59335e-62	2e-55	scaffold_2	13330727	13333146	AT1G73620.1 | Symbols: | Pathogenesis-related thaumatin superfamily protein | chr1:27681432-27682954 FORWARD LENGTH=265
Eucgr.K01196	1573	260	1541	12	5	12	-7.59797	5.55125e-61	1.79073e-62	0	scaffold_11	15162732	15165292	AT1G78570.1 | Symbols: RHM1, ROL1, ATRHM1 | rhamnose biosynthesis 1 | chr1:29550110-29552207 FORWARD LENGTH=670
Eucgr.K01402	0	0	0	1622	404	1282	37.9446	9.85779e-61	3.08056e-62	0.034	scaffold_11	17118367	17119533	AT5G66780.1 | Symbols: | unknown protein; Has 1807 Blast hits to 1807 proteins in 277 species: Archae - 0; Bacteria - 0; Metazoa - 736; Fungi - 347; Plants - 385; Viruses - 0; Other Eukaryotes - 339 (source: NCBI BLink). | chr5:26663627-26664196 FORWARD LENGTH=122
CUFF.15800	0	0	0	1308	612	1070	37.919	2.18582e-60	6.42887e-62	2.3e-101	scaffold_2	61500260	61501977	AT4G16260.1 | Symbols: | Glycosyl hydrolase superfamily protein | chr4:9200180-9201441 REVERSE LENGTH=345
CUFF.15801	0	0	0	1308	612	1070	37.919	2.18582e-60	6.42887e-62	2.3e-101	scaffold_2	61500260	61501977	AT4G16260.1 | Symbols: | Glycosyl hydrolase superfamily protein | chr4:9200180-9201441 REVERSE LENGTH=345
Eucgr.H02579	345	700	536	1	2	1	-9.57871	4.53965e-60	1.29704e-61	3e-73	scaffold_8	36074290	36078641	AT5G09360.1 | Symbols: LAC14 | laccase 14 | chr5:2906426-2908658 REVERSE LENGTH=570
Eucgr.A01095	1704	970	1020	4	16	13	-7.53865	5.66427e-60	1.57341e-61	2.8e-178	scaffold_1	16730459	16732991	AT2G05790.1 | Symbols: | O-Glycosyl hydrolases family 17 protein | chr2:2199450-2201293 FORWARD LENGTH=473
Eucgr.K00883	2324	1000	1623	8	21	29	-7.14508	2.62888e-59	7.10509e-61	2e-56	scaffold_11	10901547	10904016	AT4G03210.2 | Symbols: XTH9 | xyloglucan endotransglucosylase/hydrolase 9 | chr4:1416107-1417197 FORWARD LENGTH=263
Eucgr.K02657	1168	169	1315	5	8	4	-7.9152	5.25613e-59	1.38319e-60	4e-18	scaffold_11	34504074	34509831	AT1G75290.1 | Symbols: | NAD(P)-binding Rossmann-fold superfamily protein | chr1:28253890-28255173 FORWARD LENGTH=319
Eucgr.L01608	929	96	676	3	1	5	-8.31428	3.20323e-58	8.21341e-60	2e-21	scaffold_286	35	4568	AT1G73270.1 | Symbols: scpl6 | serine carboxypeptidase-like 6 | chr1:27549021-27552517 REVERSE LENGTH=453
CUFF.31133	10	2	3	2340	861	1875	7.58422	6.70986e-58	1.67746e-59	6e-13	scaffold_6	42814822	42818613	AT1G43730.1 | Symbols: | RNA-directed DNA polymerase (reverse transcriptase)-related family protein | chr1:16508723-16509784 REVERSE LENGTH=321
Eucgr.K01402	0	0	0	1359	357	1058	37.7022	1.48728e-57	3.62752e-59	0.021	scaffold_11	17118367	17119193	AT5G66780.1 | Symbols: | unknown protein; Has 1807 Blast hits to 1807 proteins in 277 species: Archae - 0; Bacteria - 0; Metazoa - 736; Fungi - 347; Plants - 385; Viruses - 0; Other Eukaryotes - 339 (source: NCBI BLink). | chr5:26663627-26664196 FORWARD LENGTH=122
Eucgr.K03589	1256	1332	3759	24	26	48	-6.78123	1.71146e-57	4.07491e-59	1e-46	scaffold_11	45148891	45151131	AT5G33370.1 | Symbols: | GDSL-like Lipase/Acylhydrolase superfamily protein | chr5:12602773-12604670 REVERSE LENGTH=367
Eucgr.H03385	4	0	2	1317	510	2010	8.39795	2.50047e-57	5.81506e-59	2e-29	scaffold_8	49508066	49512273	AT5G50850.1 | Symbols: MAB1 | Transketolase family protein | chr5:20689671-20692976 FORWARD LENGTH=364
Eucgr.H00093	471	332	800	1	1	11	-7.83795	1.8577e-56	4.22205e-58	2.7e-132	scaffold_8	902852	907097	AT1G04680.1 | Symbols: | Pectin lyase-like superfamily protein | chr1:1304052-1307780 REVERSE LENGTH=432
Eucgr.A00203	887	723	923	1	11	14	-7.41889	2.18738e-56	4.86084e-58	7.5e-135	scaffold_1	2294817	2297728	AT3G16910.1 | Symbols: AAE7, ACN1 | acyl-activating enzyme 7 | chr3:5773231-5775411 REVERSE LENGTH=570
Eucgr.F03878	1	3	5	1545	681	1829	7.94598	2.73674e-56	5.94943e-58	5e-36	scaffold_6	46987904	46991044	AT1G15330.1 | Symbols: | Cystathionine beta-synthase (CBS) protein | chr1:5274368-5275499 FORWARD LENGTH=353
CUFF.38682	11	6	29	3245	1282	4806	6.77554	4.17604e-56	8.88518e-58	7.8	scaffold_8	37792524	37793380	AT1G76340.1 | Symbols: GONST3 | golgi nucleotide sugar transporter 3 | chr1:28635188-28636306 REVERSE LENGTH=373
Eucgr.J01348	2	3	6	1742	456	2410	7.72165	5.35421e-56	1.11546e-57	1.5e-131	scaffold_10	16065608	16069137	AT5G15250.2 | Symbols: FTSH6 | FTSH protease 6 | chr5:4950411-4952771 REVERSE LENGTH=710
Eucgr.B03992	761	815	848	5	8	17	-7.23805	5.74554e-56	1.14911e-57	8e-64	scaffold_2	63795506	63799744	AT5G49730.1 | Symbols: ATFRO6, FRO6 | ferric reduction oxidase 6 | chr5:20201355-20204455 REVERSE LENGTH=739
Eucgr.B03992	761	815	848	5	8	17	-7.23805	5.74554e-56	1.14911e-57	8e-64	scaffold_2	63795506	63799744	AT5G49730.1 | Symbols: ATFRO6, FRO6 | ferric reduction oxidase 6 | chr5:20201355-20204455 REVERSE LENGTH=739
Eucgr.E04218	1038	294	200	3	4	2	-8.1895	8.1346e-55	1.53483e-56	1e-39	scaffold_5	72921883	72924412	AT5G09360.1 | Symbols: LAC14 | laccase 14 | chr5:2906426-2908658 REVERSE LENGTH=570
Eucgr.H00118	1	2	5	1176	407	2197	7.88879	2.29661e-54	4.17566e-56	2e-27	scaffold_8	1152583	1153738	AT1G04560.1 | Symbols: | AWPM-19-like family protein | chr1:1245070-1245888 FORWARD LENGTH=187
Eucgr.I00519	3612	3398	4082	108	47	101	-6.30296	2.84683e-54	5.08363e-56	3e-93	scaffold_9	10869662	10872735	AT4G33510.1 | Symbols: DHS2 | 3-deoxy-d-arabino-heptulosonate 7-phosphate synthase | chr4:16116496-16118549 FORWARD LENGTH=508
Eucgr.B02376	16	1	14	4110	639	1422	6.81655	3.29812e-54	5.78618e-56	3e-54	scaffold_2	44734178	44735079	AT3G46230.1 | Symbols: ATHSP17.4, HSP17.4 | heat shock protein 17.4 | chr3:16984263-16984733 REVERSE LENGTH=157
Eucgr.F04203	0	0	2	1163	336	1083	9.43828	3.75937e-54	6.48167e-56	2e-10	scaffold_6	50260507	50264656	AT5G50080.1 | Symbols: ERF110 | ethylene response factor 110 | chr5:20365948-20366835 FORWARD LENGTH=221
Eucgr.G01115	600	544	450	4	4	9	-7.46837	9.98885e-54	1.69303e-55	4e-12	scaffold_7	18817936	18822578	AT4G12910.1 | Symbols: scpl20 | serine carboxypeptidase-like 20 | chr4:7550576-7553051 REVERSE LENGTH=498
Eucgr.A02790	28	38	70	7928	2685	9780	6.29281	1.90574e-53	3.17623e-55	1e-19	scaffold_1	38438557	38441995	AT5G52300.2 | Symbols: RD29B, LTI65 | CAP160 protein | chr5:21237205-21239404 FORWARD LENGTH=619
Eucgr.C01388	2027	1501	1895	22	33	51	-6.45327	2.86728e-53	4.62465e-55	9e-31	scaffold_3	22206672	22208720	AT2G10940.2 | Symbols: | Bifunctional inhibitor/lipid-transfer protein/seed storage 2S albumin superfamily protein | chr2:4311160-4312035 REVERSE LENGTH=292
Eucgr.C01388	2027	1501	1895	22	33	51	-6.45327	2.86728e-53	4.62465e-55	9e-31	scaffold_3	22206672	22208720	AT2G10940.2 | Symbols: | Bifunctional inhibitor/lipid-transfer protein/seed storage 2S albumin superfamily protein | chr2:4311160-4312035 REVERSE LENGTH=292
Eucgr.H04428	2161	2324	3123	59	42	75	-6.25685	1.00116e-52	1.58915e-54	1e-43	scaffold_8	63423607	63428154	AT3G06350.1 | Symbols: EMB3004, MEE32 | dehydroquinate dehydratase, putative / shikimate dehydrogenase, putative | chr3:1924536-1927701 REVERSE LENGTH=604
Eucgr.I02267	2	1	16	1079	648	2809	6.97787	2.6066e-52	4.07281e-54	2e-43	scaffold_9	33181143	33182680	AT3G12500.1 | Symbols: ATHCHIB, PR3, PR-3, CHI-B, B-CHI, HCHIB | basic chitinase | chr3:3962501-3963984 REVERSE LENGTH=336
Eucgr.B03602	704	402	596	6	5	10	-7.17959	3.56764e-52	5.48867e-54	9.9e-100	scaffold_2	60484211	60487368	AT3G13510.1 | Symbols: | Protein of Unknown Function (DUF239) | chr3:4403776-4405741 FORWARD LENGTH=420
Eucgr.C00148	364	334	273	0	1	2	-9.26212	3.54846e-51	5.37645e-53	9e-15	scaffold_3	4093360	4097714	AT3G10450.2 | Symbols: SCPL7 | serine carboxypeptidase-like 7 | chr3:3249770-3252320 FORWARD LENGTH=395
Eucgr.I01393	0	0	0	745	257	879	37.1219	4.33e-51	6.46269e-53	9e-23	scaffold_9	24398680	24399588	AT4G36040.1 | Symbols: | Chaperone DnaJ-domain superfamily protein | chr4:17049708-17050193 REVERSE LENGTH=162
Eucgr.F02915	686	566	1516	26	3	36	-6.34149	6.18644e-51	9.0977e-53	1e-42	scaffold_6	38808325	38809880	AT3G03190.1 | Symbols: ATGSTF11, ATGSTF6, GSTF11 | glutathione S-transferase F11 | chr3:735071-735877 FORWARD LENGTH=215
Eucgr.F02648	2668	3299	4413	47	79	155	-6.02452	1.4357e-50	2.08073e-52	4e-80	scaffold_6	36136694	36142213	AT5G48100.1 | Symbols: TT10, LAC15, ATLAC15 | Laccase/Diphenol oxidase family protein | chr5:19489530-19492582 REVERSE LENGTH=566
Eucgr.I01041	421	87	542	0	1	0	-10.7685	2.12404e-50	3.03435e-52	2e-19	scaffold_9	21443940	21447417	AT1G33540.1 | Symbols: scpl18 | serine carboxypeptidase-like 18 | chr1:12162349-12164700 REVERSE LENGTH=447
Eucgr.B03715	398	356	341	2	3	4	-7.81521	2.50408e-50	3.52688e-52	6e-30	scaffold_2	61543928	61545281	AT3G10185.1 | Symbols: | Gibberellin-regulated family protein | chr3:3145579-3146199 FORWARD LENGTH=104
Eucgr.H03385	7	0	4	1100	391	1636	7.22865	2.85272e-50	3.96211e-52	2e-29	scaffold_8	49508066	49513920	AT5G50850.1 | Symbols: MAB1 | Transketolase family protein | chr5:20689671-20692976 FORWARD LENGTH=364
Eucgr.D01945	580	516	1436	13	8	34	-6.40328	2.90419e-50	3.97834e-52	1e-78	scaffold_4	33482437	33484514	AT4G22880.2 | Symbols: LDOX, TDS4, TT18, ANS | leucoanthocyanidin dioxygenase | chr4:12004905-12006059 REVERSE LENGTH=357
Eucgr.F01693	9	2	31	1950	903	3177	6.31382	9.48773e-50	1.28213e-51	1e-45	scaffold_6	21583180	21587820	AT1G60420.1 | Symbols: | DC1 domain-containing protein | chr1:22261978-22264243 FORWARD LENGTH=579
Eucgr.B02355	775	553	807	8	10	25	-6.49925	1.84086e-49	2.45448e-51	2e-60	scaffold_2	44558822	44561630	AT2G28950.1 | Symbols: ATEXPA6, ATEXP6, ATHEXP ALPHA 1.8, EXPA6 | expansin A6 | chr2:12431840-12433482 REVERSE LENGTH=258
Eucgr.C02096	549	616	587	3	11	17	-6.69291	5.09864e-49	6.70873e-51	6e-28	scaffold_3	37949348	37951493	AT1G22640.1 | Symbols: ATMYB3, MYB3 | myb domain protein 3 | chr1:8006289-8007219 FORWARD LENGTH=258
Eucgr.F01589	2548	401	3002	47	32	75	-5.98169	9.73008e-49	1.26365e-50	2e-43	scaffold_6	20214048	20216788	AT5G42800.1 | Symbols: DFR, TT3, M318 | dihydroflavonol 4-reductase | chr5:17164296-17165864 REVERSE LENGTH=383
Eucgr.H01095	559	406	308	3	7	3	-7.42663	1.14293e-48	1.4653e-50	3e-56	scaffold_8	13280659	13284084	AT4G02290.1 | Symbols: AtGH9B13, GH9B13 | glycosyl hydrolase 9B13 | chr4:1002654-1005125 REVERSE LENGTH=517
Eucgr.C00678	0	0	0	844	164	670	36.9291	1.24286e-48	1.57324e-50	1e-30	scaffold_3	11941006	11941875	AT5G12020.1 | Symbols: HSP17.6II | 17.6 kDa class II heat shock protein | chr5:3882409-3882876 REVERSE LENGTH=156
Eucgr.I01669	2	0	11	983	412	1610	6.95189	1.29537e-48	1.61921e-50	4e-30	scaffold_9	26490466	26492479	AT3G27250.1 | Symbols: | unknown protein; BEST Arabidopsis thaliana protein match is: unknown protein (TAIR:AT5G40800.1); Has 104 Blast hits to 104 proteins in 13 species: Archae - 0; Bacteria - 0; Metazoa - 0; Fungi - 0; Plants - 104; Viruses - 0; Other Eukaryotes - 0 (source: NCBI BLink). | chr3:10061633-10062481 FORWARD LENGTH=283
Eucgr.A01422	5	0	12	1283	464	1599	6.74989	1.61789e-48	1.97303e-50	2e-27	scaffold_1	22685201	22689466	AT2G46680.1 | Symbols: ATHB-7, ATHB7, HB-7 | homeobox 7 | chr2:19165777-19166773 REVERSE LENGTH=259
Eucgr.A01422	5	0	12	1283	464	1599	6.74989	1.61789e-48	1.97303e-50	2e-27	scaffold_1	22685201	22689466	AT2G46680.1 | Symbols: ATHB-7, ATHB7, HB-7 | homeobox 7 | chr2:19165777-19166773 REVERSE LENGTH=259
Eucgr.B02410	336	504	496	4	4	17	-6.72184	3.81049e-48	4.59095e-50	3e-52	scaffold_2	44994208	44998162	AT2G45550.1 | Symbols: CYP76C4 | cytochrome P450, family 76, subfamily C, polypeptide 4 | chr2:18773541-18775654 REVERSE LENGTH=512
Eucgr.B02222	12	2	13	1317	623	2228	6.39002	1.66534e-47	1.95923e-49	7e-10	scaffold_2	43494305	43494642	AT5G58490.1 | Symbols: | NAD(P)-binding Rossmann-fold superfamily protein | chr5:23643068-23644455 FORWARD LENGTH=325
Eucgr.F04417	2552	1705	3616	75	57	109	-5.79819	2.01325e-47	2.34099e-49	3e-77	scaffold_6	53161024	53162387	AT1G72610.1 | Symbols: GLP1, ATGER1, GER1 | germin-like protein 1 | chr1:27339302-27339928 REVERSE LENGTH=209
Eucgr.B02408	309	470	392	3	4	16	-6.66346	4.59557e-47	5.28227e-49	3e-53	scaffold_2	44958560	44961776	AT5G07990.1 | Symbols: TT7, CYP75B1, D501 | Cytochrome P450 superfamily protein | chr5:2560437-2562859 FORWARD LENGTH=514
Eucgr.C01031	11	9	17	1921	757	2362	6.19844	6.292e-47	7.15e-49	3e-17	scaffold_3	16478011	16479210	AT1G52240.2 | Symbols: ATROPGEF11, ROPGEF11, PIRF1 | RHO guanyl-nucleotide exchange factor 11 | chr1:19458844-19459235 REVERSE LENGTH=95
Eucgr.F03092	0	0	0	809	98	682	36.7885	7.49224e-47	8.41825e-49	9e-38	scaffold_6	40299620	40303110	AT1G14520.1 | Symbols: MIOX1 | myo-inositol oxygenase 1 | chr1:4968376-4969954 REVERSE LENGTH=312
CUFF.15659	668	457	700	6	14	14	-6.49818	7.77801e-47	8.64223e-49	?	scaffold_2	60490971	60491807	?
Eucgr.H00825	467	242	267	10	0	3	-7.10432	9.354e-47	1.02791e-48	3e-88	scaffold_8	10349248	10352360	AT4G28780.1 | Symbols: | GDSL-like Lipase/Acylhydrolase superfamily protein | chr4:14215603-14217159 FORWARD LENGTH=368
Eucgr.B00524	2	6	1	764	295	1746	7.2266	2.55799e-46	2.78042e-48	5e-47	scaffold_2	6869664	6871607	AT2G03090.1 | Symbols: ATEXPA15, EXP15, ATEXP15, ATHEXP ALPHA 1.3, EXPA15 | expansin A15 | chr2:917361-918554 REVERSE LENGTH=254
Eucgr.C04253	0	2	2	546	362	928	7.98806	3.57132e-46	3.84012e-48	3e-05	scaffold_3	77723902	77726040	AT5G20230.1 | Symbols: ATBCB, BCB, SAG14 | blue-copper-binding protein | chr5:6826626-6827408 FORWARD LENGTH=197
Eucgr.F03619	586	334	660	15	5	17	-6.26909	6.54434e-46	6.96207e-48	8.6e-149	scaffold_6	44589040	44591780	AT2G33570.1 | Symbols: | Domain of unknown function (DUF23) | chr2:14217361-14219043 FORWARD LENGTH=497
Eucgr.I01950	206	155	310	0	0	1	-10.2489	6.91737e-46	7.28144e-48	1e-39	scaffold_9	29392676	29393647	AT3G29030.1 | Symbols: ATEXPA5, ATEXP5, ATHEXP ALPHA 1.4, EXP5, EXPA5 | expansin A5 | chr3:11011538-11013068 REVERSE LENGTH=256
Eucgr.H00189	5	2	22	1389	678	1623	6.20045	1.28242e-45	1.33586e-47	1e-50	scaffold_8	1874093	1877880	AT5G17420.1 | Symbols: IRX3, CESA7, ATCESA7, MUR10 | Cellulose synthase family protein | chr5:5736859-5741407 REVERSE LENGTH=1027
Eucgr.G01188	57	13	58	5456	1452	4447	5.64303	4.01517e-45	4.09711e-47	1e-60	scaffold_7	19916009	19919983	AT1G17870.1 | Symbols: ATEGY3, EGY3 | ethylene-dependent gravitropism-deficient and yellow-green-like 3 | chr1:6150036-6152185 REVERSE LENGTH=574
Eucgr.K01389	61	62	75	6261	2642	9307	5.57206	8.62233e-45	8.45327e-47	2e-48	scaffold_11	17034641	17037844	AT2G04240.2 | Symbols: XERICO | RING/U-box superfamily protein | chr2:1461816-1462304 REVERSE LENGTH=163
Eucgr.K01389	61	62	75	6261	2642	9307	5.57206	8.62233e-45	8.45327e-47	2e-48	scaffold_11	17034641	17037844	AT2G04240.2 | Symbols: XERICO | RING/U-box superfamily protein | chr2:1461816-1462304 REVERSE LENGTH=163
Eucgr.K01389	61	62	75	6261	2642	9307	5.57206	8.62233e-45	8.45327e-47	2e-48	scaffold_11	17034641	17037844	AT2G04240.2 | Symbols: XERICO | RING/U-box superfamily protein | chr2:1461816-1462304 REVERSE LENGTH=163
Eucgr.G01772	437	135	152	3	1	1	-7.99395	1.48511e-44	1.44185e-46	9e-85	scaffold_7	32681283	32683971	AT4G38660.1 | Symbols: | Pathogenesis-related thaumatin superfamily protein | chr4:18066448-18067984 REVERSE LENGTH=346
Eucgr.E00357	0	1	0	569	160	783	9.58114	2.74146e-44	2.63602e-46	5e-39	scaffold_5	3348461	3350309	AT4G17030.1 | Symbols: ATEXLB1, EXPR, AT-EXPR, ATEXPR1, ATHEXP BETA 3.1, EXLB1 | expansin-like B1 | chr4:9581817-9583181 REVERSE LENGTH=251
Eucgr.I01035	618	69	548	7	2	20	-6.22596	5.0786e-44	4.83676e-46	6e-10	scaffold_9	21357287	21359252	AT3G12203.1 | Symbols: scpl17 | serine carboxypeptidase-like 17 | chr3:3891357-3893956 REVERSE LENGTH=438
Eucgr.C03434	0	1	0	789	125	548	9.55826	5.41747e-44	5.11083e-46	3e-29	scaffold_3	64757540	64760329	AT5G54070.1 | Symbols: AT-HSFA9, HSFA9 | heat shock transcription factor A9 | chr5:21944018-21945092 FORWARD LENGTH=332
Eucgr.A02381	6	1	1	663	218	1172	7.01852	1.17082e-43	1.09422e-45	2e-12	scaffold_1	34583101	34588317	AT5G12840.3 | Symbols: HAP2A, ATHAP2A, NF-YA1 | nuclear factor Y, subunit A1 | chr5:4051147-4052961 REVERSE LENGTH=273
Eucgr.C02759	2587	1670	4587	133	53	187	-5.43303	1.37457e-43	1.27275e-45	3e-21	scaffold_3	52799514	52800625	AT1G12090.1 | Symbols: ELP | extensin-like protein | chr1:4090176-4090589 REVERSE LENGTH=138
Eucgr.K02082	370	209	228	3	4	3	-7.15731	2.49939e-43	2.29302e-45	0	scaffold_11	27683177	27685731	AT2G36570.1 | Symbols: | Leucine-rich repeat protein kinase family protein | chr2:15335583-15337725 FORWARD LENGTH=673
CUFF.42704	10	4	10	1879	258	1127	6.15624	2.81322e-43	2.55747e-45	8e-24	scaffold_9	27079780	27080640	AT2G29500.1 | Symbols: | HSP20-like chaperones superfamily protein | chr2:12633279-12633740 REVERSE LENGTH=154
Eucgr.E03875	2937	2623	3069	32	73	313	-5.36385	9.77309e-43	8.80458e-45	1e-28	scaffold_5	67743069	67745478	AT5G54160.1 | Symbols: ATOMT1, OMT1 | O-methyltransferase 1 | chr5:21982075-21984167 FORWARD LENGTH=364
Eucgr.E02867	290	99	185	0	0	0	-36.2782	1.123e-42	1.00268e-44	2e-57	scaffold_5	46919506	46924090	AT1G29670.1 | Symbols: | GDSL-like Lipase/Acylhydrolase superfamily protein | chr1:10375843-10377717 FORWARD LENGTH=364
Eucgr.E03884	1	1	2	533	325	579	7.71709	1.33053e-42	1.17746e-44	5e-19	scaffold_5	67846469	67847207	AT5G55620.1 | Symbols: | unknown protein; BEST Arabidopsis thaliana protein match is: unknown protein (TAIR:AT3G09950.1); Has 30201 Blast hits to 17322 proteins in 780 species: Archae - 12; Bacteria - 1396; Metazoa - 17338; Fungi - 3422; Plants - 5037; Viruses - 0; Other Eukaryotes - 2996 (source: NCBI BLink). | chr5:22530373-22530678 FORWARD LENGTH=102
Eucgr.J01159	358	233	470	3	8	9	-6.50525	1.3589e-42	1.19202e-44	1.5e-101	scaffold_10	12695956	12698912	AT5G04530.1 | Symbols: KCS19 | 3-ketoacyl-CoA synthase 19 | chr5:1292222-1293616 REVERSE LENGTH=465
CUFF.24817	0	0	3	610	164	700	8.00288	2.15648e-42	1.8752e-44	7e-23	scaffold_5	9039538	9042273	AT3G11410.1 | Symbols: ATPP2CA, AHG3, PP2CA | protein phosphatase 2CA | chr3:3584181-3585649 REVERSE LENGTH=400
Eucgr.J00402	130	245	539	0	7	7	-6.83107	5.8111e-42	5.00957e-44	1e-34	scaffold_10	3967142	3969928	AT5G22860.2 | Symbols: | Serine carboxypeptidase S28 family protein | chr5:7639907-7642945 REVERSE LENGTH=440
Eucgr.H00282	746	505	637	12	22	18	-5.89099	6.06085e-42	5.18021e-44	1e-85	scaffold_8	3933458	3938945	AT3G25500.1 | Symbols: AFH1, FH1, AHF1, ATFH1 | formin homology 1 | chr3:9251320-9254826 REVERSE LENGTH=1052
Eucgr.G01192	1992	2224	2173	64	70	158	-5.33104	9.81552e-42	8.24834e-44	5e-19	scaffold_7	19991937	19997320	AT2G22970.3 | Symbols: SCPL11 | serine carboxypeptidase-like 11 | chr2:9774875-9778255 FORWARD LENGTH=444
Eucgr.C03290	767	409	721	4	17	44	-5.70676	1.3599e-41	1.13325e-43	3e-43	scaffold_3	62418880	62420028	AT5G20740.1 | Symbols: | Plant invertase/pectin methylesterase inhibitor superfamily protein | chr5:7025867-7026484 REVERSE LENGTH=206
Eucgr.C02185	315	316	208	9	3	8	-6.33157	2.23522e-41	1.83215e-43	2e-21	scaffold_3	39787404	39794771	AT1G73280.1 | Symbols: scpl3 | serine carboxypeptidase-like 3 | chr1:27552970-27555322 REVERSE LENGTH=442
Eucgr.H00874	208	169	220	3	1	6	-6.80692	1.17831e-40	9.5025e-43	1e-58	scaffold_8	10933214	10937857	AT5G35790.1 | Symbols: G6PD1 | glucose-6-phosphate dehydrogenase 1 | chr5:13956879-13959686 REVERSE LENGTH=577
Eucgr.H00164	1	0	4	525	260	523	7.24117	1.71156e-40	1.36925e-42	0	scaffold_8	1569436	1572275	AT3G54700.1 | Symbols: PHT1;7 | phosphate transporter 1;7 | chr3:20248463-20250070 REVERSE LENGTH=536
Eucgr.B02741	0	0	0	681	100	235	36.2694	2.25279e-40	1.77385e-42	9e-34	scaffold_2	50341507	50342379	AT3G46230.1 | Symbols: ATHSP17.4, HSP17.4 | heat shock protein 17.4 | chr3:16984263-16984733 REVERSE LENGTH=157
Eucgr.G03227	678	404	491	18	12	26	-5.65811	2.68885e-40	2.10066e-42	2e-55	scaffold_7	50494849	50497770	AT5G07030.1 | Symbols: | Eukaryotic aspartyl protease family protein | chr5:2183600-2185717 REVERSE LENGTH=456
Eucgr.I01035	347	33	337	5	1	6	-6.65224	3.20484e-40	2.48437e-42	7e-17	scaffold_9	21354041	21357197	AT3G12240.1 | Symbols: SCPL15 | serine carboxypeptidase-like 15 | chr3:3902436-3904918 REVERSE LENGTH=437
Eucgr.I01086	366	154	298	1	6	7	-6.64573	4.41485e-40	3.39604e-42	5e-15	scaffold_9	21771478	21772645	AT2G14900.1 | Symbols: | Gibberellin-regulated family protein | chr2:6404210-6405043 FORWARD LENGTH=109
Eucgr.I01937	18	12	15	1420	555	2185	5.58521	6.43666e-40	4.91348e-42	9e-06	scaffold_9	29268337	29270157	AT5G15190.2 | Symbols: | unknown protein; FUNCTIONS IN: molecular_function unknown; INVOLVED IN: biological_process unknown; LOCATED IN: chloroplast; EXPRESSED IN: 17 plant structures; EXPRESSED DURING: LP.04 four leaves visible, 4 anthesis, petal differentiation and expansion stage, E expanded cotyledon stage, D bilateral stage; Has 7 Blast hits to 7 proteins in 3 species: Archae - 0; Bacteria -…
Eucgr.D02390	243	35	237	1	0	0	-9.7564	7.44984e-40	5.64382e-42	4e-37	scaffold_4	37758964	37760773	AT3G13540.1 | Symbols: ATMYB5, MYB5 | myb domain protein 5 | chr3:4420239-4421443 FORWARD LENGTH=250
Eucgr.I00883	293	307	637	7	10	23	-5.79491	1.51427e-39	1.13855e-41	2e-99	scaffold_9	18174855	18176279	AT3G19320.1 | Symbols: | Leucine-rich repeat (LRR) family protein | chr3:6696395-6698073 REVERSE LENGTH=494
Eucgr.A02859	367	174	234	2	5	10	-6.34869	2.05466e-39	1.53333e-41	0	scaffold_1	39053155	39055967	AT5G51750.1 | Symbols: ATSBT1.3, SBT1.3 | subtilase 1.3 | chr5:21020266-21022608 FORWARD LENGTH=781
Eucgr.F02765	5	8	23	1055	579	1514	5.60982	2.73203e-39	2.02373e-41	1e-49	scaffold_6	37219321	37223221	AT1G21400.1 | Symbols: | Thiamin diphosphate-binding fold (THDP-binding) superfamily protein | chr1:7493492-7496240 FORWARD LENGTH=473
Eucgr.H02476	1	2	7	597	262	742	6.45744	6.25658e-39	4.60043e-41	1e-39	scaffold_8	33860055	33861760	AT1G67810.1 | Symbols: SUFE2 | sulfur E2 | chr1:25426488-25427264 FORWARD LENGTH=259
Eucgr.G01117	174	178	140	0	1	1	-8.86465	8.08279e-39	5.89985e-41	4e-21	scaffold_7	18834240	18837012	AT3G10450.2 | Symbols: SCPL7 | serine carboxypeptidase-like 7 | chr3:3249770-3252320 FORWARD LENGTH=395
Eucgr.F03968	274	148	150	2	2	6	-6.71969	8.45999e-39	6.13043e-41	2e-10	scaffold_6	47960225	47961577	AT3G01070.1 | Symbols: ENODL16, AtENODL16 | early nodulin-like protein 16 | chr3:19659-20444 FORWARD LENGTH=168
Eucgr.L00251	6	5	6	720	282	1150	6.03237	1.03002e-38	7.41023e-41	1.3e-113	scaffold_17	302320	303843	AT1G56600.1 | Symbols: AtGolS2, GolS2 | galactinol synthase 2 | chr1:21207620-21209291 FORWARD LENGTH=336
Eucgr.E03249	311	22	225	1	1	0	-8.83643	1.33196e-38	9.51397e-41	2e-29	scaffold_5	55127001	55129269	AT1G29660.1 | Symbols: | GDSL-like Lipase/Acylhydrolase superfamily protein | chr1:10371955-10373624 FORWARD LENGTH=365
CUFF.40553	0	0	0	372	120	455	36.1159	1.7134e-38	1.21518e-40	2.8	scaffold_8	70499147	70500770	AT5G07225.1 | Symbols: | RING/U-box superfamily protein | chr5:2268642-2270227 REVERSE LENGTH=235
Eucgr.F01670	1	0	1	403	170	499	8.19203	2.26516e-38	1.59519e-40	1e-82	scaffold_6	21148119	21149171	AT1G75800.1 | Symbols: | Pathogenesis-related thaumatin superfamily protein | chr1:28458889-28460447 FORWARD LENGTH=331
Eucgr.D00858	495	167	749	26	10	12	-5.58176	2.34781e-38	1.64183e-40	2e-57	scaffold_4	15887731	15889865	AT1G61720.1 | Symbols: BAN | NAD(P)-binding Rossmann-fold superfamily protein | chr1:22791326-22792757 REVERSE LENGTH=341
Eucgr.C01776	2260	3622	4376	22	211	274	-5.01637	2.81476e-38	1.9547e-40	5e-98	scaffold_3	30044941	30046847	AT5G25120.1 | Symbols: CYP71B11 | ytochrome p450, family 71, subfamily B, polypeptide 11 | chr5:8662851-8664432 FORWARD LENGTH=497
Eucgr.E01031	371	19	363	1	4	10	-6.37079	7.57539e-38	5.22441e-40	3e-33	scaffold_5	10885323	10887020	AT3G08500.1 | Symbols: MYB83, AtMYB83 | myb domain protein 83 | chr3:2576958-2578072 REVERSE LENGTH=344
Eucgr.K01859	674	760	774	24	35	35	-5.30184	9.9363e-38	6.80568e-40	0.0002	scaffold_11	23242056	23243698	AT4G29280.1 | Symbols: LCR22 | low-molecular-weight cysteine-rich 22 | chr4:14427901-14428265 REVERSE LENGTH=78
Eucgr.B02357	210	159	191	2	3	4	-6.8206	1.06815e-37	7.2663e-40	8e-52	scaffold_2	44571425	44572198	AT2G39700.1 | Symbols: ATEXPA4, ATEXP4, ATHEXP ALPHA 1.6, EXPA4 | expansin A4 | chr2:16544246-16545434 REVERSE LENGTH=258
Eucgr.G03393	269	214	392	2	8	16	-5.90986	1.12101e-37	7.57438e-40	1.1e-131	scaffold_7	51925867	51927432	AT3G12610.1 | Symbols: DRT100 | Leucine-rich repeat (LRR) family protein | chr3:4006661-4007779 REVERSE LENGTH=373
Eucgr.G00822	705	1187	968	4	50	90	-5.17135	1.16174e-37	7.79688e-40	1e-54	scaffold_7	14185108	14187050	AT5G41040.2 | Symbols: | HXXXD-type acyl-transferase family protein | chr5:16431582-16433086 FORWARD LENGTH=442
Eucgr.F02649	2427	2488	2648	247	62	152	-4.95026	1.17189e-37	7.81257e-40	1e-59	scaffold_6	36167314	36172726	AT2G29130.1 | Symbols: LAC2, ATLAC2 | laccase 2 | chr2:12525189-12527699 REVERSE LENGTH=574
Eucgr.A00515	294	261	860	11	6	51	-5.32053	1.26422e-37	8.3723e-40	2.6e-130	scaffold_1	8101753	8104749	AT2G38110.1 | Symbols: ATGPAT6, GPAT6 | glycerol-3-phosphate acyltransferase 6 | chr2:15952816-15955364 REVERSE LENGTH=502
Eucgr.K02969	193	194	178	0	4	5	-6.86279	1.88189e-37	1.23809e-39	1e-28	scaffold_11	37836279	37837862	AT5G01330.1 | Symbols: PDC3 | pyruvate decarboxylase-3 | chr5:132538-134807 REVERSE LENGTH=593
Eucgr.B01021	177	150	135	1	0	8	-6.65079	2.01559e-37	1.31738e-39	2e-56	scaffold_2	14758383	14761774	AT5G43860.1 | Symbols: ATCLH2, CLH2 | chlorophyllase 2 | chr5:17630492-17632184 FORWARD LENGTH=319
Eucgr.C00863	136	214	80	0	1	1	-8.74708	2.46295e-37	1.59932e-39	1.8e-113	scaffold_3	13871091	13872680	AT5G49690.1 | Symbols: | UDP-Glycosyltransferase superfamily protein | chr5:20189968-20191350 REVERSE LENGTH=461
Eucgr.F01185	19	16	32	1444	741	2447	5.21472	3.22134e-37	2.07828e-39	1e-33	scaffold_6	15104165	15108362	AT5G54080.2 | Symbols: HGO | homogentisate 1,2-dioxygenase | chr5:21945920-21948070 FORWARD LENGTH=462
Eucgr.K02279	154	311	176	2	4	14	-6.03244	3.28947e-37	2.10864e-39	6e-06	scaffold_11	29917093	29922148	AT1G48500.1 | Symbols: JAZ4, TIFY6A | jasmonate-zim-domain protein 4 | chr1:17931658-17934433 FORWARD LENGTH=311
Eucgr.C02590	41	29	57	2554	1287	3836	5.0471	3.53883e-37	2.25403e-39	1.1e-173	scaffold_3	49489212	49491508	AT4G30960.1 | Symbols: CIPK6, SIP3, SNRK3.14, ATCIPK6 | SOS3-interacting protein 3 | chr4:15067400-15068725 FORWARD LENGTH=442
Eucgr.H04866	283	49	133	3	0	2	-7.33108	4.01061e-37	2.53836e-39	1.6e-135	scaffold_8	69152954	69154482	AT4G39490.1 | Symbols: CYP96A10 | cytochrome P450, family 96, subfamily A, polypeptide 10 | chr4:18365229-18366788 FORWARD LENGTH=520
Eucgr.G01371	606	253	219	14	6	26	-5.45568	4.24313e-37	2.66863e-39	2e-24	scaffold_7	23193280	23195960	AT5G67260.1 | Symbols: CYCD3;2 | CYCLIN D3;2 | chr5:26836313-26837665 FORWARD LENGTH=368
Eucgr.A02077	68	28	79	3498	1437	5149	4.97392	4.93347e-37	3.08342e-39	7e-56	scaffold_1	31568289	31570601	AT1G08570.2 | Symbols: ACHT4 | atypical CYS HIS rich thioredoxin 4 | chr1:2713059-2714312 FORWARD LENGTH=245
Eucgr.J00985	222	134	221	3	4	3	-6.65324	5.08059e-37	3.15565e-39	2e-26	scaffold_10	10678803	10681241	AT3G54260.1 | Symbols: TBL36 | TRICHOME BIREFRINGENCE-LIKE 36 | chr3:20085097-20086745 REVERSE LENGTH=380
Eucgr.H05052	485	115	174	1	6	14	-6.00897	5.3924e-37	3.32864e-39	2e-07	scaffold_8	72305205	72305782	AT5G63660.1 | Symbols: LCR74, PDF2.5 | Scorpion toxin-like knottin superfamily protein | chr5:25485692-25486062 FORWARD LENGTH=74
Eucgr.F02999	219	116	91	3	0	5	-6.65117	8.28616e-37	5.08353e-39	0	scaffold_6	39616948	39620143	AT1G22610.1 | Symbols: | C2 calcium/lipid-binding plant phosphoribosyltransferase family protein | chr1:7994478-7997567 FORWARD LENGTH=1030
Eucgr.K03418	449	244	164	1	13	7	-6.08973	9.51562e-37	5.80221e-39	7e-15	scaffold_11	43196422	43197766	AT3G17210.1 | Symbols: ATHS1, HS1 | heat stable protein 1 | chr3:5882318-5882896 FORWARD LENGTH=110
Eucgr.H00766	1	3	1	407	157	708	7.00965	1.05939e-36	6.38185e-39	1e-22	scaffold_8	9795726	9797739	AT3G07250.1 | Symbols: | nuclear transport factor 2 (NTF2) family protein / RNA recognition motif (RRM)-containing protein | chr3:2300579-2308305 REVERSE LENGTH=1295
Eucgr.J00163	16	16	40	1823	816	1827	5.14028	1.12304e-36	6.72477e-39	9e-38	scaffold_10	1759631	1763101	AT5G34930.1 | Symbols: | arogenate dehydrogenase | chr5:13233391-13235522 FORWARD LENGTH=641
Eucgr.F03538	514	436	485	22	15	28	-5.31764	1.21138e-36	7.21062e-39	6e-54	scaffold_6	43971641	43977571	AT1G76160.1 | Symbols: sks5 | SKU5 similar 5 | chr1:28578211-28581020 REVERSE LENGTH=542
Eucgr.A01806	233	63	114	1	0	3	-7.51443	1.36142e-36	8.05573e-39	7e-45	scaffold_1	28390004	28392959	AT4G28250.2 | Symbols: ATEXPB3, EXPB3, ATHEXP BETA 1.6 | expansin B3 | chr4:14000446-14001945 REVERSE LENGTH=259
Eucgr.C03995	191	162	133	1	1	8	-6.56019	1.98076e-36	1.16515e-38	2e-61	scaffold_3	74608885	74610525	AT1G52340.1 | Symbols: ABA2, SIS4, GIN1, SDR1, ISI4, SRE1, ATABA2, ATSDR1 | NAD(P)-binding Rossmann-fold superfamily protein | chr1:19489997-19491527 REVERSE LENGTH=286
Eucgr.B00140	19	5	24	1284	377	1743	5.22872	2.2964e-36	1.34292e-38	4e-51	scaffold_2	2286052	2287733	AT3G48510.1 | Symbols: | unknown protein; BEST Arabidopsis thaliana protein match is: unknown protein (TAIR:AT5G63350.1); Has 98 Blast hits to 98 proteins in 11 species: Archae - 0; Bacteria - 0; Metazoa - 0; Fungi - 0; Plants - 98; Viruses - 0; Other Eukaryotes - 0 (source: NCBI BLink). | chr3:17967568-17968452 REVERSE LENGTH=295
Eucgr.J01143	1	0	0	523	54	344	8.87084	2.47479e-36	1.43883e-38	1e-12	scaffold_10	12563750	12564805	AT5G07330.1 | Symbols: | unknown protein; FUNCTIONS IN: molecular_function unknown; INVOLVED IN: biological_process unknown; LOCATED IN: mitochondrion; BEST Arabidopsis thaliana protein match is: unknown protein (TAIR:AT1G63060.1); Has 1807 Blast hits to 1807 proteins in 277 species: Archae - 0; Bacteria - 0; Metazoa - 736; Fungi - 347; Plants - 385; Viruses - 0; Other Eukaryotes - 339 (source: N…
Eucgr.H04692	170	59	77	8739	2094	4979	4.85325	2.73385e-36	1.58026e-38	6e-26	scaffold_8	67232451	67234283	AT4G27670.1 | Symbols: HSP21 | heat shock protein 21 | chr4:13819048-13819895 REVERSE LENGTH=228
Eucgr.K02969	159	142	162	0	2	5	-6.95006	2.82827e-36	1.62544e-38	4e-29	scaffold_11	37836279	37837008	AT5G01330.1 | Symbols: PDC3 | pyruvate decarboxylase-3 | chr5:132538-134807 REVERSE LENGTH=593
Eucgr.B00226	0	3	4	383	245	554	6.56896	6.81548e-36	3.87243e-38	6e-26	scaffold_2	3308158	3309399	AT5G63130.1 | Symbols: | Octicosapeptide/Phox/Bem1p family protein | chr5:25323190-25323857 FORWARD LENGTH=193
CUFF.32675	277	795	734	2	30	68	-5.11494	6.88036e-36	3.88721e-38	8e-49	scaffold_7	5398091	5401646	AT4G16730.1 | Symbols: TPS02 | terpene synthase 02 | chr4:9403119-9406003 FORWARD LENGTH=540
Eucgr.F04000	1247	884	958	22	71	45	-5.04351	8.58301e-36	4.82192e-38	2e-93	scaffold_6	48206157	48211394	AT1G17745.2 | Symbols: PGDH | D-3-phosphoglycerate dehydrogenase | chr1:6101157-6104979 FORWARD LENGTH=652
Eucgr.K02951	208	166	90	2	1	8	-6.36999	8.64326e-36	4.82864e-38	0	scaffold_11	37617284	37620096	AT3G51740.1 | Symbols: IMK2 | inflorescence meristem receptor-like kinase 2 | chr3:19189248-19191842 FORWARD LENGTH=837
Eucgr.L03270	0	0	0	253	95	494	35.8891	9.22781e-36	5.09824e-38	0.078	scaffold_2549	4373	5247	AT4G33467.1 | Symbols: | unknown protein; Has 25 Blast hits to 25 proteins in 9 species: Archae - 0; Bacteria - 0; Metazoa - 0; Fungi - 0; Plants - 25; Viruses - 0; Other Eukaryotes - 0 (source: NCBI BLink). | chr4:16101691-16102084 REVERSE LENGTH=103
Eucgr.D00617	0	1	0	281	153	439	8.88911	9.22518e-36	5.09824e-38	2e-58	scaffold_4	11353879	11355188	AT4G32480.1 | Symbols: | Protein of unknown function (DUF506) | chr4:15676488-15677776 FORWARD LENGTH=288
Eucgr.B03951	309	195	248	11	4	12	-5.6758	1.22879e-35	6.75157e-38	1e-37	scaffold_2	63393152	63396763	AT1G70280.2 | Symbols: | NHL domain-containing protein | chr1:26466086-26468471 REVERSE LENGTH=510
Eucgr.I01833	191	107	243	4	3	4	-6.42321	1.3732e-35	7.50383e-38	5e-84	scaffold_9	28210293	28213383	AT3G28180.1 | Symbols: ATCSLC04, CSLC04, ATCSLC4, CSLC4 | Cellulose-synthase-like C4 | chr3:10506110-10509067 FORWARD LENGTH=674
Eucgr.J02110	24	11	25	1273	652	1761	5.10297	1.68678e-35	9.16726e-38	2e-60	scaffold_10	27070516	27074422	AT1G07870.2 | Symbols: | Protein kinase superfamily protein | chr1:2428942-2431843 REVERSE LENGTH=539
Eucgr.A02288	184	184	311	1	7	10	-6.06762	1.79923e-35	9.72557e-38	0.13	scaffold_1	33629473	33630270	AT1G55460.1 | Symbols: | DNA/RNA-binding protein Kin17, conserved region | chr1:20707567-20708802 FORWARD LENGTH=412
Eucgr.C03896	17	42	50	2333	975	3330	4.96013	1.8137e-35	9.7511e-38	7e-57	scaffold_3	72726252	72731953	AT4G26140.1 | Symbols: BGAL12 | beta-galactosidase 12 | chr4:13243219-13247823 REVERSE LENGTH=729
Eucgr.K03370	1	2	5	436	226	544	6.39988	1.97578e-35	1.05657e-37	2e-13	scaffold_11	42657041	42659428	AT3G63210.1 | Symbols: MARD1 | Protein of unknown function (DUF581) | chr3:23354019-23354906 REVERSE LENGTH=264
Eucgr.A01180	19	8	32	1241	395	2308	5.09472	2.06616e-35	1.09902e-37	1e-30	scaffold_1	18307853	18311480	AT3G09640.2 | Symbols: APX2, APX1B | ascorbate peroxidase 2 | chr3:2956301-2958163 FORWARD LENGTH=252
Eucgr.H03865	1	1	0	113	250	448	7.93074	2.46642e-35	1.30499e-37	1e-93	scaffold_8	56401984	56402903	AT4G11650.1 | Symbols: ATOSM34, OSM34 | osmotin 34 | chr4:7025127-7026113 REVERSE LENGTH=245
Eucgr.E02406	543	272	329	12	10	34	-5.24318	2.54797e-35	1.33401e-37	8e-82	scaffold_5	36395622	36402488	AT1G29980.1 | Symbols: | Protein of unknown function, DUF642 | chr1:10503411-10505994 REVERSE LENGTH=408
Eucgr.K01858	183	209	168	3	6	3	-6.39985	2.54293e-35	1.33401e-37	3e-05	scaffold_11	23232945	23234468	AT4G29280.1 | Symbols: LCR22 | low-molecular-weight cysteine-rich 22 | chr4:14427901-14428265 REVERSE LENGTH=78
CUFF.27376	131	150	176	0	3	0	-8.10328	3.02984e-35	1.57804e-37	0.24	scaffold_5325	772	1143	AT2G28840.2 | Symbols: XBAT31 | XB3 ortholog 1 in Arabidopsis thaliana | chr2:12378672-12380474 FORWARD LENGTH=443
Eucgr.A02267	5	11	16	1195	399	773	5.36921	4.38622e-35	2.27265e-37	0.15	scaffold_1	33377173	33378492	AT5G04080.2 | Symbols: | unknown protein; FUNCTIONS IN: molecular_function unknown; INVOLVED IN: biological_process unknown; EXPRESSED IN: 16 plant structures; EXPRESSED DURING: 9 growth stages. | chr5:1104815-1105041 FORWARD LENGTH=50
Eucgr.B01456	430	275	166	6	13	11	-5.65089	4.59722e-35	2.3697e-37	6e-57	scaffold_2	23894348	23895230	AT5G16250.1 | Symbols: | unknown protein; BEST Arabidopsis thaliana protein match is: unknown protein (TAIR:AT3G02640.1); Has 1807 Blast hits to 1807 proteins in 277 species: Archae - 0; Bacteria - 0; Metazoa - 736; Fungi - 347; Plants - 385; Viruses - 0; Other Eukaryotes - 339 (source: NCBI BLink). | chr5:5310264-5310815 REVERSE LENGTH=184
Eucgr.D01627	380	276	188	10	8	17	-5.48804	5.40565e-35	2.77213e-37	6e-76	scaffold_4	30134894	30137172	AT1G30690.2 | Symbols: | Sec14p-like phosphatidylinositol transfer family protein | chr1:10888284-10890085 FORWARD LENGTH=541
Eucgr.I02136	6	1	11	763	136	878	5.65355	6.34626e-35	3.23789e-37	8e-22	scaffold_9	31143824	31145587	AT1G54050.1 | Symbols: | HSP20-like chaperones superfamily protein | chr1:20179558-20180122 REVERSE LENGTH=156
Eucgr.I01579	3105	477	3879	204	44	268	-4.71384	7.86794e-35	3.99388e-37	9e-164	scaffold_9	25695148	25697228	AT5G13930.1 | Symbols: CHS, TT4, ATCHS | Chalcone and stilbene synthase family protein | chr5:4488762-4490035 FORWARD LENGTH=396
Eucgr.K02328	12	12	21	1172	579	1024	5.16116	9.14497e-35	4.61867e-37	5e-23	scaffold_11	30430418	30436671	AT1G17940.1 | Symbols: | Endosomal targeting BRO1-like domain-containing protein | chr1:6169621-6172035 REVERSE LENGTH=406
Eucgr.D02390	176	26	182	1	0	0	-9.3361	9.43115e-35	4.73927e-37	2e-37	scaffold_4	37758964	37760124	AT3G13540.1 | Symbols: ATMYB5, MYB5 | myb domain protein 5 | chr3:4420239-4421443 FORWARD LENGTH=250
Eucgr.G02550	34	26	41	2012	994	2325	4.88528	1.43046e-34	7.1523e-37	2e-25	scaffold_7	43992622	43995996	AT1G07040.1 | Symbols: | unknown protein; INVOLVED IN: biological_process unknown; LOCATED IN: chloroplast; EXPRESSED IN: 24 plant structures; EXPRESSED DURING: 14 growth stages; BEST Arabidopsis thaliana protein match is: unknown protein (TAIR:AT1G27030.1); Has 540 Blast hits to 538 proteins in 187 species: Archae - 0; Bacteria - 333; Metazoa - 0; Fungi - 0; Plants - 67; Viruses - 0; Other Eukar…
Eucgr.G02116	322	345	409	11	17	18	-5.33629	1.72757e-34	8.59489e-37	3e-08	scaffold_7	38592119	38596028	AT3G17860.1 | Symbols: JAZ3, JAI3, TIFY6B | jasmonate-zim-domain protein 3 | chr3:6119968-6122691 FORWARD LENGTH=353
Eucgr.D01668	270	161	276	5	10	2	-6.07649	2.89939e-34	1.43534e-36	7e-81	scaffold_4	30657858	30661046	AT1G32860.1 | Symbols: | Glycosyl hydrolase superfamily protein | chr1:11907308-11908803 REVERSE LENGTH=427
Eucgr.B00868	586	291	467	14	11	54	-5.01516	2.9877e-34	1.47177e-36	1e-60	scaffold_2	10670656	10673137	AT3G18050.1 | Symbols: | unknown protein; BEST Arabidopsis thaliana protein match is: unknown protein (TAIR:AT4G28100.1); Has 67 Blast hits to 66 proteins in 12 species: Archae - 0; Bacteria - 0; Metazoa - 0; Fungi - 0; Plants - 67; Viruses - 0; Other Eukaryotes - 0 (source: NCBI BLink). | chr3:6180931-6182593 FORWARD LENGTH=336
Eucgr.H02448	104	75	229	0	1	0	-9.47199	3.74077e-34	1.83371e-36	1.9e-158	scaffold_8	33407938	33409908	AT1G67750.1 | Symbols: | Pectate lyase family protein | chr1:25401660-25403165 FORWARD LENGTH=409
Eucgr.J03121	11	10	9	649	411	1148	5.3169	4.01135e-34	1.95676e-36	8e-13	scaffold_10	38276730	38278228	AT1G80920.1 | Symbols: J8 | Chaperone DnaJ-domain superfamily protein | chr1:30403863-30404549 REVERSE LENGTH=164
CUFF.31509	1697	1063	1834	86	72	140	-4.72412	4.9858e-34	2.42029e-36	0.17	scaffold_6	45188682	45189844	AT3G25840.2 | Symbols: | Protein kinase superfamily protein | chr3:9452993-9456322 REVERSE LENGTH=674
Eucgr.K02259	0	0	1	354	61	394	8.66653	6.68074e-34	3.2119e-36	2e-48	scaffold_11	29783310	29788472	AT1G18070.3 | Symbols: | Translation elongation factor EF1A/initiation factor IF2gamma family protein | chr1:6214236-6218211 REVERSE LENGTH=544
Eucgr.E00425	186	143	90	1	3	1	-7.26226	6.84208e-34	3.27372e-36	2e-35	scaffold_5	4059828	4061732	AT5G47500.1 | Symbols: | Pectin lyase-like superfamily protein | chr5:19271262-19272845 REVERSE LENGTH=363
Eucgr.A02858	7	5	9	680	259	830	5.50041	7.32403e-34	3.48763e-36	2e-28	scaffold_1	39044656	39049472	AT5G51760.1 | Symbols: AHG1 | Protein phosphatase 2C family protein | chr5:21026916-21028912 FORWARD LENGTH=417
Eucgr.E03874	3665	3310	4025	96	176	580	-4.62035	7.47663e-34	3.54342e-36	2e-24	scaffold_5	67737077	67739137	AT5G54160.1 | Symbols: ATOMT1, OMT1 | O-methyltransferase 1 | chr5:21982075-21984167 FORWARD LENGTH=364
Eucgr.G02440	0	1	1	385	76	425	7.80443	8.16523e-34	3.85152e-36	2.2e-145	scaffold_7	43010685	43012563	AT4G34135.1 | Symbols: UGT73B2 | UDP-glucosyltransferase 73B2 | chr4:16345476-16347016 REVERSE LENGTH=484
Eucgr.A00475	835	1020	840	71	25	110	-4.73045	1.10567e-33	5.19096e-36	1e-84	scaffold_1	7371989	7376436	AT1G47530.1 | Symbols: | MATE efflux family protein | chr1:17451724-17454110 FORWARD LENGTH=485
Eucgr.E00858	501	564	1039	56	26	47	-4.84325	1.18953e-33	5.55853e-36	1e-88	scaffold_5	9034281	9039404	AT1G64390.1 | Symbols: AtGH9C2, GH9C2 | glycosyl hydrolase 9C2 | chr1:23911329-23914642 FORWARD LENGTH=621
Eucgr.K01314	19	15	16	1176	364	1678	5.02442	1.81452e-33	8.43962e-36	4e-69	scaffold_11	16257296	16262867	AT1G09780.1 | Symbols: | Phosphoglycerate mutase, 2,3-bisphosphoglycerate-independent | chr1:3165550-3167812 REVERSE LENGTH=558
Eucgr.G03119	250	179	320	8	8	14	-5.46117	2.0084e-33	9.29813e-36	9.2e-107	scaffold_7	49702512	49707627	AT2G40460.1 | Symbols: | Major facilitator superfamily protein | chr2:16897123-16901171 FORWARD LENGTH=584
Eucgr.G01719	258	270	383	12	11	21	-5.22611	2.481e-33	1.14332e-35	3e-51	scaffold_7	31505538	31510887	AT2G21340.1 | Symbols: | MATE efflux family protein | chr2:9132629-9136236 FORWARD LENGTH=560
Eucgr.J02859	175	109	155	4	1	9	-5.87571	3.7938e-33	1.73233e-35	2e-73	scaffold_10	35547255	35550817	AT5G56890.1 | Symbols: | Protein kinase superfamily protein | chr5:23010801-23015559 REVERSE LENGTH=1114
Eucgr.C01775	1398	1422	1721	20	96	202	-4.65393	3.98178e-33	1.8099e-35	6.8e-103	scaffold_3	30013266	30015499	AT5G25120.1 | Symbols: CYP71B11 | ytochrome p450, family 71, subfamily B, polypeptide 11 | chr5:8662851-8664432 FORWARD LENGTH=497
Eucgr.C03536	149	119	65	1	1	1	-7.71216	4.47382e-33	2.02435e-35	4e-66	scaffold_3	67435627	67436679	AT5G20630.1 | Symbols: GLP3, GLP3A, GLP3B, ATGER3, GER3 | germin 3 | chr5:6975315-6975950 REVERSE LENGTH=212
Eucgr.L03244	4	2	8	525	217	568	5.70428	4.55093e-33	2.04997e-35	8e-97	scaffold_2462	3182	3982	AT1G56600.1 | Symbols: AtGolS2, GolS2 | galactinol synthase 2 | chr1:21207620-21209291 FORWARD LENGTH=336
Eucgr.D01888	47	40	21	1641	1013	2904	4.75732	5.35369e-33	2.40076e-35	2e-95	scaffold_4	32876635	32877794	AT4G11650.1 | Symbols: ATOSM34, OSM34 | osmotin 34 | chr4:7025127-7026113 REVERSE LENGTH=245
Eucgr.F02691	0	0	0	228	107	336	35.6553	5.43276e-33	2.42534e-35	5e-19	scaffold_6	36524016	36526943	AT5G50080.1 | Symbols: ERF110 | ethylene response factor 110 | chr5:20365948-20366835 FORWARD LENGTH=221
Eucgr.C03434	0	1	0	416	63	307	8.65485	5.75106e-33	2.55603e-35	1e-29	scaffold_3	64757540	64758809	AT5G54070.1 | Symbols: AT-HSFA9, HSFA9 | heat shock transcription factor A9 | chr5:21944018-21945092 FORWARD LENGTH=332
Eucgr.A01194	17	9	23	1095	455	1194	4.96864	6.00336e-33	2.65635e-35	1e-23	scaffold_1	18621846	18623805	AT2G20280.1 | Symbols: | Zinc finger C-x8-C-x5-C-x3-H type family protein | chr2:8740054-8742349 REVERSE LENGTH=372
Eucgr.G00061	20	3	11	1040	165	1103	5.11506	7.53089e-33	3.31757e-35	2e-35	scaffold_7	652700	653584	AT4G10250.1 | Symbols: ATHSP22.0 | HSP20-like chaperones superfamily protein | chr4:6370537-6371124 FORWARD LENGTH=196
Eucgr.L01033	141	134	96	0	2	3	-7.13262	7.98223e-33	3.50098e-35	1e-54	scaffold_109	30359	31982	AT1G52340.1 | Symbols: ABA2, SIS4, GIN1, SDR1, ISI4, SRE1, ATABA2, ATSDR1 | NAD(P)-binding Rossmann-fold superfamily protein | chr1:19489997-19491527 REVERSE LENGTH=286
Eucgr.A01112	5	3	11	693	145	774	5.44408	1.01539e-32	4.43401e-35	4e-26	scaffold_1	16895008	16895871	AT5G42500.1 | Symbols: | Disease resistance-responsive (dirigent-like protein) family protein | chr5:16994359-16994916 REVERSE LENGTH=186
Eucgr.K01352	536	384	589	29	14	60	-4.80197	1.14738e-32	4.98861e-35	9e-29	scaffold_11	16583549	16584320	AT3G22142.1 | Symbols: | Bifunctional inhibitor/lipid-transfer protein/seed storage 2S albumin superfamily protein | chr3:7803604-7808046 REVERSE LENGTH=1481
Eucgr.B01524	135	89	163	0	2	3	-7.11396	1.2908e-32	5.58787e-35	6.5e-105	scaffold_2	25244759	25246660	AT3G48520.1 | Symbols: CYP94B3 | cytochrome P450, family 94, subfamily B, polypeptide 3 | chr3:17975104-17976624 REVERSE LENGTH=507
Eucgr.I01936	171	129	182	2	3	11	-5.81195	1.3003e-32	5.60473e-35	2e-14	scaffold_9	29256386	29258368	AT3G28857.1 | Symbols: | basic helix-loop-helix (bHLH) DNA-binding family protein | chr3:10855781-10856313 REVERSE LENGTH=93
Eucgr.B00946	213	243	180	7	9	9	-5.53284	1.50445e-32	6.45687e-35	2e-44	scaffold_2	13361785	13367445	AT1G48600.2 | Symbols: PMEAMT, AtPMEAMT | S-adenosyl-L-methionine-dependent methyltransferases superfamily protein | chr1:17966074-17969077 FORWARD LENGTH=492
Eucgr.B02460	519	311	264	20	9	42	-4.89924	1.7152e-32	7.32992e-35	1e-96	scaffold_2	46743132	46745461	AT5G60210.2 | Symbols: RIP5 | ROP interactive partner 5 | chr5:24243529-24245889 REVERSE LENGTH=565
Eucgr.E00407	147	117	106	0	2	1	-7.82244	1.78343e-32	7.58905e-35	1e-26	scaffold_5	3855943	3857245	AT5G16770.2 | Symbols: AtMYB9, MYB9 | myb domain protein 9 | chr5:5515209-5516734 FORWARD LENGTH=337
Eucgr.G00829	438	814	718	6	32	114	-4.71444	1.96853e-32	8.34122e-35	2e-59	scaffold_7	14370599	14372559	AT5G41040.2 | Symbols: | HXXXD-type acyl-transferase family protein | chr5:16431582-16433086 FORWARD LENGTH=442
CUFF.25001	2	0	1	292	111	415	7.17503	2.44736e-32	1.03264e-34	2e-07	scaffold_5	11684809	11686411	AT1G33055.1 | Symbols: | unknown protein; FUNCTIONS IN: molecular_function unknown; INVOLVED IN: anaerobic respiration; LOCATED IN: endomembrane system; EXPRESSED IN: 13 plant structures; EXPRESSED DURING: 6 growth stages; Has 20 Blast hits to 20 proteins in 8 species: Archae - 0; Bacteria - 0; Metazoa - 0; Fungi - 0; Plants - 20; Viruses - 0; Other Eukaryotes - 0 (source: NCBI BLink). | chr1:119…
Eucgr.C00732	153	102	94	2	1	2	-7.01134	2.50655e-32	1.04877e-34	1e-50	scaffold_3	12484634	12486920	AT2G26330.1 | Symbols: ER, QRP1 | Leucine-rich receptor-like protein kinase family protein | chr2:11208367-11213895 REVERSE LENGTH=977
CUFF.32674	388	100	184	1	5	24	-5.35555	2.49896e-32	1.04877e-34	4e-46	scaffold_7	5588538	5590440	AT4G16740.1 | Symbols: ATTPS03, TPS03 | terpene synthase 03 | chr4:9407856-9410877 FORWARD LENGTH=566
Eucgr.F03305	331	188	332	12	10	19	-5.18628	2.71553e-32	1.13147e-34	0.31	scaffold_6	42106488	42107499	AT3G43930.2 | Symbols: | BRCT domain-containing DNA repair protein | chr3:15761205-15763263 REVERSE LENGTH=445
Eucgr.B01852	232	140	217	10	4	9	-5.52292	3.37667e-32	1.40111e-34	4e-25	scaffold_2	34617004	34617998	AT1G09070.1 | Symbols: SRC2, (AT)SRC2 | soybean gene regulated by cold-2 | chr1:2927767-2928741 FORWARD LENGTH=325
Eucgr.I00886	103	97	124	2	0	6	-6.27381	3.58678e-32	1.48214e-34	8e-56	scaffold_9	18205446	18205989	AT3G19320.1 | Symbols: | Leucine-rich repeat (LRR) family protein | chr3:6696395-6698073 REVERSE LENGTH=494
Eucgr.B02239	18	5	100	950	954	3373	4.61769	3.72976e-32	1.53488e-34	1.7e-113	scaffold_2	43664940	43669001	AT3G47340.1 | Symbols: ASN1, DIN6, AT-ASN1 | glutamine-dependent asparagine synthase 1 | chr3:17438136-17441043 REVERSE LENGTH=585
Eucgr.K03041	29	32	49	2068	840	2289	4.67691	3.94517e-32	1.61687e-34	0.0001	scaffold_11	38553874	38557813	AT5G59080.1 | Symbols: | unknown protein; FUNCTIONS IN: molecular_function unknown; INVOLVED IN: response to oxidative stress; LOCATED IN: chloroplast; EXPRESSED IN: 18 plant structures; EXPRESSED DURING: 9 growth stages; BEST Arabidopsis thaliana protein match is: unknown protein (TAIR:AT3G46880.1); Has 1807 Blast hits to 1807 proteins in 277 species: Archae - 0; Bacteria - 0; Metazoa - 736; Fun…
Eucgr.G01965	53	16	21	1342	932	1662	4.7113	4.32913e-32	1.76699e-34	8e-17	scaffold_7	35670362	35671477	AT3G26740.1 | Symbols: CCL | CCR-like | chr3:9827868-9828461 FORWARD LENGTH=142
Eucgr.B03510	3	3	11	655	204	506	5.48291	4.50344e-32	1.83067e-34	2e-18	scaffold_2	59747901	59748722	AT3G48660.1 | Symbols: | Protein of unknown function (DUF 3339) | chr3:18029659-18030133 FORWARD LENGTH=90
Eucgr.H04870	232	37	101	5	0	2	-6.51169	5.03002e-32	2.03645e-34	3.2e-131	scaffold_8	69280484	69281744	AT4G39490.1 | Symbols: CYP96A10 | cytochrome P450, family 96, subfamily A, polypeptide 10 | chr4:18365229-18366788 FORWARD LENGTH=520
Eucgr.C00059	806	732	2077	67	68	111	-4.59058	5.16035e-32	2.08079e-34	1.6e-169	scaffold_3	3194524	3196630	AT5G36110.1 | Symbols: CYP716A1 | cytochrome P450, family 716, subfamily A, polypeptide 1 | chr5:14195377-14197613 FORWARD LENGTH=478
Eucgr.H01094	65	48	122	2870	2078	4246	4.52816	6.81862e-32	2.7384e-34	2.8e-106	scaffold_8	13269303	13278686	AT4G02280.1 | Symbols: SUS3, ATSUS3 | sucrose synthase 3 | chr4:995166-998719 FORWARD LENGTH=810
Eucgr.H01108	4280	4280	6573	478	222	612	-4.41574	8.05922e-32	3.22369e-34	7e-87	scaffold_8	13468676	13471535	AT2G47590.1 | Symbols: PHR2 | photolyase/blue-light receptor 2 | chr2:19521888-19523732 FORWARD LENGTH=448
Eucgr.C00200	28	22	33	1608	660	1727	4.72206	8.13163e-32	3.23969e-34	0	scaffold_3	4606182	4611188	AT2G18700.1 | Symbols: ATTPS11, TPS11, ATTPSB | trehalose phosphatase/synthase 11 | chr2:8109043-8111799 FORWARD LENGTH=863
Eucgr.I02492	297	72	68	1	4	0	-7.19634	9.58476e-32	3.80347e-34	3e-47	scaffold_9	35851297	35852085	AT5G66590.1 | Symbols: | CAP (Cysteine-rich secretory proteins, Antigen 5, and Pathogenesis-related 1 protein) superfamily protein | chr5:26574255-26574812 FORWARD LENGTH=186
Eucgr.J00420	897	747	1171	58	43	115	-4.57076	1.39471e-31	5.51267e-34	5e-51	scaffold_10	4220250	4227170	AT5G22740.1 | Symbols: ATCSLA02, CSLA02, ATCSLA2, CSLA2 | cellulose synthase-like A02 | chr5:7555379-7559866 REVERSE LENGTH=535
Eucgr.A02633	132	66	173	0	2	2	-7.33479	1.68305e-31	6.60936e-34	1.8e-111	scaffold_1	36882221	36883905	AT3G26640.1 | Symbols: LWD2 | Transducin/WD40 repeat-like superfamily protein | chr3:9793276-9794316 FORWARD LENGTH=347
Eucgr.J02055	360	89	155	4	9	6	-5.6931	1.68539e-31	6.60936e-34	4e-60	scaffold_10	26549728	26550565	AT5G65360.1 | Symbols: | Histone superfamily protein | chr5:26120099-26120509 REVERSE LENGTH=137
Eucgr.H01519	10	6	10	717	201	870	5.15552	2.10842e-31	8.236e-34	6e-82	scaffold_8	18053065	18054339	AT3G63060.1 | Symbols: EDL3 | EID1-like 3 | chr3:23300638-23301456 REVERSE LENGTH=273
Eucgr.G00342	864	332	544	27	21	80	-4.64928	2.23787e-31	8.70766e-34	3e-30	scaffold_7	6010480	6012748	AT1G15380.2 | Symbols: | Lactoylglutathione lyase / glyoxalase I family protein | chr1:5290955-5292287 FORWARD LENGTH=175
Eucgr.A02411	200	142	309	5	7	18	-5.28209	3.02257e-31	1.17154e-33	2e-56	scaffold_1	34792522	34798638	AT3G57780.1 | Symbols: | BEST Arabidopsis thaliana protein match is: nucleolar protein gar2-related (TAIR:AT2G42320.2); Has 3163 Blast hits to 2460 proteins in 357 species: Archae - 16; Bacteria - 291; Metazoa - 841; Fungi - 335; Plants - 248; Viruses - 72; Other Eukaryotes - 1360 (source: NCBI BLink). | chr3:21399766-21402329 REVERSE LENGTH=672
Eucgr.H01476	312	90	91	3	5	8	-5.74877	3.88757e-31	1.50099e-33	2.1e-105	scaffold_8	17500891	17502697	AT3G63200.1 | Symbols: PLP9, PLA IIIB | PATATIN-like protein 9 | chr3:23346140-23347379 FORWARD LENGTH=385
Eucgr.H02270	164	124	111	3	4	2	-6.31344	3.91634e-31	1.50629e-33	2	scaffold_8	30083664	30084497	AT3G29060.1 | Symbols: | EXS (ERD1/XPR1/SYG1) family protein | chr3:11044990-11048465 REVERSE LENGTH=801
Eucgr.C02293	5	0	8	417	199	434	5.54671	4.40703e-31	1.68852e-33	8.2e-176	scaffold_3	42910263	42912416	AT5G57480.1 | Symbols: | P-loop containing nucleoside triphosphate hydrolases superfamily protein | chr5:23279406-23280968 REVERSE LENGTH=521
Eucgr.K03413	138	128	43	2	1	1	-7.21875	4.7646e-31	1.81855e-33	2e-20	scaffold_11	43115797	43116411	AT3G17210.1 | Symbols: ATHS1, HS1 | heat stable protein 1 | chr3:5882318-5882896 FORWARD LENGTH=110
Eucgr.F00097	385	104	148	3	6	23	-5.17447	4.80265e-31	1.8261e-33	2e-29	scaffold_6	1838895	1842770	AT2G22840.1 | Symbols: AtGRF1, GRF1 | growth-regulating factor 1 | chr2:9728841-9731141 FORWARD LENGTH=531
Eucgr.B03671	206	133	268	5	5	21	-5.17834	5.15205e-31	1.95153e-33	1.2e-157	scaffold_2	61155450	61157037	AT3G20820.1 | Symbols: | Leucine-rich repeat (LRR) family protein | chr3:7280930-7282027 FORWARD LENGTH=366
Eucgr.J00806	324	104	109	3	4	17	-5.36253	6.74358e-31	2.54475e-33	3e-60	scaffold_10	8498465	8499137	AT5G65360.1 | Symbols: | Histone superfamily protein | chr5:26120099-26120509 REVERSE LENGTH=137
Eucgr.D00583	276	100	124	2	8	3	-5.99034	7.10481e-31	2.66378e-33	3e-60	scaffold_4	10808346	10809070	AT5G65360.1 | Symbols: | Histone superfamily protein | chr5:26120099-26120509 REVERSE LENGTH=137
CUFF.31134	2	0	0	325	94	229	7.48774	7.22937e-31	2.6875e-33	2.4	scaffold_6	42815444	42815621	AT2G41040.1 | Symbols: | S-adenosyl-L-methionine-dependent methyltransferases superfamily protein | chr2:17121499-17123064 FORWARD LENGTH=353
Eucgr.E01440	29	6	15	1187	241	1181	4.77424	9.91028e-31	3.67047e-33	2e-20	scaffold_5	16409377	16413662	AT2G45380.1 | Symbols: | FUNCTIONS IN: molecular_function unknown; INVOLVED IN: biological_process unknown; LOCATED IN: cellular_component unknown; EXPRESSED IN: inflorescence meristem, flower, cultured cell; EXPRESSED DURING: petal differentiation and expansion stage; BEST Arabidopsis thaliana protein match is: Calcium-binding EF-hand family protein (TAIR:AT4G34070.1); Has 171 Blast hits to 170 …
Eucgr.F02269	170	263	356	16	5	33	-4.8599	1.08194e-30	3.99239e-33	4e-26	scaffold_6	30784539	30785503	AT2G14900.1 | Symbols: | Gibberellin-regulated family protein | chr2:6404210-6405043 FORWARD LENGTH=109
CUFF.30857	324	287	314	9	15	33	-4.89691	1.57083e-30	5.73295e-33	0.41	scaffold_6	41203392	41204099	AT5G15580.1 | Symbols: LNG1 | longifolia1 | chr5:5068495-5071930 REVERSE LENGTH=928
Eucgr.B00824	242	191	380	13	10	24	-4.95276	1.72166e-30	6.26057e-33	1e-22	scaffold_2	9983513	9984225	AT3G18280.1 | Symbols: | Bifunctional inhibitor/lipid-transfer protein/seed storage 2S albumin superfamily protein | chr3:6267102-6267392 FORWARD LENGTH=97
Eucgr.I02478	22	7	13	892	400	745	4.8246	1.87385e-30	6.78931e-33	4e-28	scaffold_9	35568618	35575184	AT4G36850.1 | Symbols: | PQ-loop repeat family protein / transmembrane family protein | chr4:17353415-17355822 REVERSE LENGTH=393
Eucgr.F04109	9	1	1	733	72	235	5.66571	2.15858e-30	7.79271e-33	2e-44	scaffold_6	49331434	49332507	AT4G10250.1 | Symbols: ATHSP22.0 | HSP20-like chaperones superfamily protein | chr4:6370537-6371124 FORWARD LENGTH=196
Eucgr.A01559	424	411	626	33	23	50	-4.63241	2.44942e-30	8.81085e-33	2e-47	scaffold_1	24543160	24549145	AT5G03760.1 | Symbols: ATCSLA09, CSLA09, ATCSLA9, CSLA9, RAT4 | Nucleotide-diphospho-sugar transferases superfamily protein | chr5:985910-990087 REVERSE LENGTH=534
CUFF.36811	0	0	0	298	46	261	35.425	2.58449e-30	9.24522e-33	0.62	scaffold_8	12258245	12258578	AT2G27280.1 | Symbols: | Coiled-coil domain-containing protein 55 (DUF2040) | chr2:11673826-11675613 REVERSE LENGTH=428
Eucgr.I01275	122	51	108	0	0	2	-7.97826	2.58866e-30	9.24522e-33	1e-30	scaffold_9	23494863	23495437	AT1G29420.1 | Symbols: | SAUR-like auxin-responsive protein family | chr1:10301483-10301908 REVERSE LENGTH=142
Eucgr.F01184	34	22	37	1283	690	2054	4.56133	2.62926e-30	9.3568e-33	8e-34	scaffold_6	15086636	15090586	AT5G54080.2 | Symbols: HGO | homogentisate 1,2-dioxygenase | chr5:21945920-21948070 FORWARD LENGTH=462
CUFF.35364	754	302	587	31	28	56	-4.6067	2.7837e-30	9.87128e-33	8e-34	scaffold_7	49669810	49671743	AT4G36430.1 | Symbols: | Peroxidase superfamily protein | chr4:17204648-17205917 REVERSE LENGTH=332
Eucgr.D01997	752	342	839	38	12	127	-4.44997	2.95549e-30	1.04434e-32	7e-68	scaffold_4	34035502	34038173	AT4G12320.1 | Symbols: CYP706A6 | cytochrome P450, family 706, subfamily A, polypeptide 6 | chr4:7314939-7316647 REVERSE LENGTH=519
Eucgr.I00421	152	71	71	0	1	2	-7.47791	3.14776e-30	1.10837e-32	2e-45	scaffold_9	8162955	8169058	AT4G39790.1 | Symbols: | Protein of unknown function (DUF630 and DUF632) | chr4:18462316-18464584 REVERSE LENGTH=658
CUFF.35369	1009	644	1070	60	46	117	-4.44925	3.56253e-30	1.25001e-32	3e-35	scaffold_7	49687958	49689939	AT4G36430.1 | Symbols: | Peroxidase superfamily protein | chr4:17204648-17205917 REVERSE LENGTH=332
Eucgr.G01214	86	72	180	1	2	5	-6.24074	3.68358e-30	1.27902e-32	5e-87	scaffold_7	20545068	20548161	AT4G33820.1 | Symbols: | Glycosyl hydrolase superfamily protein | chr4:16217010-16219515 REVERSE LENGTH=571
Eucgr.I00191	1	0	0	233	63	345	8.34399	3.68358e-30	1.27902e-32	2e-13	scaffold_9	3901178	3903070	AT5G64530.1 | Symbols: ANAC104, XND1 | xylem NAC domain 1 | chr5:25795360-25796699 FORWARD LENGTH=188
Eucgr.J01176	234	99	128	3	4	11	-5.53319	3.66439e-30	1.27902e-32	7e-46	scaffold_10	12870576	12872962	AT5G07030.1 | Symbols: | Eukaryotic aspartyl protease family protein | chr5:2183600-2185717 REVERSE LENGTH=456
Eucgr.D01930	9	0	16	410	403	384	5.01816	4.42316e-30	1.5305e-32	5e-66	scaffold_4	33297868	33304809	AT4G22990.2 | Symbols: | Major Facilitator Superfamily with SPX (SYG1/Pho81/XPR1) domain-containing protein | chr4:12048240-12050984 REVERSE LENGTH=701
Eucgr.I01044	126	100	117	0	3	0	-7.66908	4.72931e-30	1.6308e-32	0.0001	scaffold_9	21497254	21497719	AT3G12230.1 | Symbols: scpl14 | serine carboxypeptidase-like 14 | chr3:3899431-3901879 REVERSE LENGTH=436
Eucgr.J02919	152	9	202	0	1	7	-6.26576	5.31389e-30	1.82608e-32	1e-42	scaffold_10	36445844	36448153	AT1G51805.1 | Symbols: | Leucine-rich repeat protein kinase family protein | chr1:19221187-19225590 REVERSE LENGTH=885
Eucgr.F00125	553	53	518	29	9	37	-4.67744	6.50791e-30	2.22874e-32	3e-14	scaffold_6	2118881	2120776	AT5G48810.1 | Symbols: ATB5-B, B5 #3, ATCB5-D, CB5-D | cytochrome B5 isoform D | chr5:19789249-19790180 REVERSE LENGTH=141
Eucgr.A02601	268	294	423	11	17	38	-4.76507	7.50479e-30	2.56136e-32	2.5e-133	scaffold_1	36516919	36518793	AT3G52500.1 | Symbols: | Eukaryotic aspartyl protease family protein | chr3:19465644-19467053 REVERSE LENGTH=470
Eucgr.F02441	140	89	210	6	3	8	-5.52262	8.19506e-30	2.78744e-32	4.2e-104	scaffold_6	34011952	34016946	AT1G78060.1 | Symbols: | Glycosyl hydrolase family protein | chr1:29349796-29352868 REVERSE LENGTH=768
Eucgr.K03419	297	262	163	4	20	6	-5.28127	8.53024e-30	2.89161e-32	2e-16	scaffold_11	43206609	43207358	AT3G17210.1 | Symbols: ATHS1, HS1 | heat stable protein 1 | chr3:5882318-5882896 FORWARD LENGTH=110
Eucgr.D01839	1594	1654	3603	136	129	358	-4.30687	9.01986e-30	3.04725e-32	0	scaffold_4	32418418	32421399	AT1G63710.1 | Symbols: CYP86A7 | cytochrome P450, family 86, subfamily A, polypeptide 7 | chr1:23632360-23633931 REVERSE LENGTH=524
Eucgr.H00695	101	90	109	0	1	4	-6.8139	9.12708e-30	3.07309e-32	4e-53	scaffold_8	9202628	9205211	AT2G31750.1 | Symbols: UGT74D1 | UDP-glucosyl transferase 74D1 | chr2:13497312-13499870 FORWARD LENGTH=457
Eucgr.E01366	1408	762	1119	87	52	152	-4.36449	1.0513e-29	3.52785e-32	1.7e-122	scaffold_5	15312192	15313867	AT2G45470.1 | Symbols: FLA8, AGP8 | FASCICLIN-like arabinogalactan protein 8 | chr2:18742797-18744059 REVERSE LENGTH=421
Eucgr.K00711	150	143	205	4	6	12	-5.3671	1.2835e-29	4.29263e-32	2e-58	scaffold_11	8227565	8228655	AT2G04780.2 | Symbols: FLA7 | FASCICLIN-like arabinoogalactan 7 | chr2:1677488-1678252 FORWARD LENGTH=255
Eucgr.K03519	8	4	1	483	156	448	5.49398	1.36847e-29	4.56156e-32	0.31	scaffold_11	44361272	44362511	AT5G54585.1 | Symbols: | unknown protein; Has 30201 Blast hits to 17322 proteins in 780 species: Archae - 12; Bacteria - 1396; Metazoa - 17338; Fungi - 3422; Plants - 5037; Viruses - 0; Other Eukaryotes - 2996 (source: NCBI BLink). | chr5:22175688-22176509 FORWARD LENGTH=133
Eucgr.G00235	92	14	60	3078	766	2165	4.37182	1.44456e-29	4.7992e-32	1.2e-124	scaffold_7	3743411	3747843	AT4G24280.1 | Symbols: cpHsc70-1 | chloroplast heat shock protein 70-1 | chr4:12590094-12593437 FORWARD LENGTH=719
Eucgr.H00906	122	30	261	5005	1757	7680	4.28225	1.47648e-29	4.88899e-32	2e-99	scaffold_8	11255103	11257203	AT2G47180.1 | Symbols: AtGolS1, GolS1 | galactinol synthase 1 | chr2:19369049-19370372 REVERSE LENGTH=345
Eucgr.F03363	3	3	6	403	130	539	5.5389	1.55133e-29	5.11991e-32	1e-23	scaffold_6	42475876	42479891	AT2G20900.4 | Symbols: DGK5, ATDGK5 | diacylglycerol kinase 5 | chr2:8989412-8992798 REVERSE LENGTH=510
Eucgr.F02986	159	68	139	4725	2418	5177	4.29371	1.61654e-29	5.31755e-32	0	scaffold_6	39495221	39499593	AT1G72180.1 | Symbols: | Leucine-rich receptor-like protein kinase family protein | chr1:27164074-27167204 FORWARD LENGTH=978
Eucgr.A02960	156	174	78	6	5	3	-5.76609	1.66391e-29	5.45544e-32	0	scaffold_1	39959737	39962247	AT4G33270.1 | Symbols: CDC20.1 | Transducin family protein / WD-40 repeat family protein | chr4:16044545-16046590 REVERSE LENGTH=458
Eucgr.H03965	2	9	3	554	200	386	5.4781	1.71059e-29	5.59017e-32	5e-22	scaffold_8	57676294	57677740	AT3G16770.1 | Symbols: RAP2.3, ATEBP, ERF72, EBP | ethylene-responsive element binding protein | chr3:5705784-5706768 FORWARD LENGTH=249
CUFF.32669	215	60	71	0	1	9	-5.98984	1.78237e-29	5.80575e-32	7e-16	scaffold_7	5454039	5455151	AT3G25810.1 | Symbols: | Terpenoid cyclases/Protein prenyltransferases superfamily protein | chr3:9430805-9433844 FORWARD LENGTH=599
Eucgr.E00273	253	174	203	6	12	11	-5.21585	2.02735e-29	6.58232e-32	6e-24	scaffold_5	2619092	2621794	AT5G46690.1 | Symbols: bHLH071 | beta HLH protein 71 | chr5:18945639-18947434 FORWARD LENGTH=328
Eucgr.H00087	3090	2394	3487	57	200	609	-4.25655	2.36682e-29	7.65279e-32	7e-130	scaffold_8	820965	822940	AT5G13930.1 | Symbols: CHS, TT4, ATCHS | Chalcone and stilbene synthase family protein | chr5:4488762-4490035 FORWARD LENGTH=396
Eucgr.J00434	99	89	125	1	2	4	-6.35966	2.37236e-29	7.65279e-32	6e-15	scaffold_10	4335096	4336027	AT5G22580.1 | Symbols: | Stress responsive A/B Barrel Domain | chr5:7502709-7503137 FORWARD LENGTH=112
Eucgr.I00635	362	191	247	14	11	27	-4.79402	2.52988e-29	8.13466e-32	0	scaffold_9	13486812	13490930	AT5G65700.2 | Symbols: BAM1 | Leucine-rich receptor-like protein kinase family protein | chr5:26281826-26284945 FORWARD LENGTH=1004
Eucgr.L02860	107	14	41	3207	655	1966	4.34495	3.41111e-29	1.0933e-31	3e-07	scaffold_1518	9287	9566	AT5G12030.1 | Symbols: AT-HSP17.6A, HSP17.6, HSP17.6A | heat shock protein 17.6A | chr5:3884214-3884684 REVERSE LENGTH=157
Eucgr.C03801	162	28	79	0	0	1	-8.86742	3.85227e-29	1.23076e-31	3e-44	scaffold_3	71416167	71418537	AT1G67290.1 | Symbols: | glyoxal oxidase-related protein | chr1:25191168-25193160 REVERSE LENGTH=616
Eucgr.C03858	348	280	446	1	15	72	-4.57929	4.0884e-29	1.30204e-31	2e-48	scaffold_3	72049832	72054800	AT3G24503.1 | Symbols: ALDH2C4, ALDH1A, REF1 | aldehyde dehydrogenase 2C4 | chr3:8919732-8923029 REVERSE LENGTH=502
Eucgr.E01257	457	251	343	19	22	26	-4.7107	4.33693e-29	1.3768e-31	0.42	scaffold_5	13621432	13625574	AT1G70620.3 | Symbols: | cyclin-related | chr1:26626634-26630777 FORWARD LENGTH=958
Eucgr.L02919	182	138	74	3	6	1	-6.12645	4.3637e-29	1.38092e-31	3e-30	scaffold_1626	6867	7683	AT2G25060.1 | Symbols: ENODL14, AtENODL14 | early nodulin-like protein 14 | chr2:10662308-10662930 FORWARD LENGTH=183
Eucgr.B03055	24	17	53	1356	718	1422	4.45153	4.55611e-29	1.43726e-31	1e-15	scaffold_2	55520801	55524565	AT1G75290.1 | Symbols: | NAD(P)-binding Rossmann-fold superfamily protein | chr1:28253890-28255173 FORWARD LENGTH=319
Eucgr.D01859	191	85	106	0	2	12	-5.67345	4.58454e-29	1.44168e-31	0	scaffold_4	32600173	32604197	AT4G11610.1 | Symbols: | C2 calcium/lipid-binding plant phosphoribosyltransferase family protein | chr4:7013956-7017846 REVERSE LENGTH=1012
Eucgr.I02240	0	0	1	48	198	201	8.24595	5.10851e-29	1.59641e-31	1e-27	scaffold_9	32419087	32420835	AT3G12500.1 | Symbols: ATHCHIB, PR3, PR-3, CHI-B, B-CHI, HCHIB | basic chitinase | chr3:3962501-3963984 REVERSE LENGTH=336
Eucgr.I02240	0	0	1	48	198	201	8.24595	5.10851e-29	1.59641e-31	1e-27	scaffold_9	32419087	32420835	AT3G12500.1 | Symbols: ATHCHIB, PR3, PR-3, CHI-B, B-CHI, HCHIB | basic chitinase | chr3:3962501-3963984 REVERSE LENGTH=336
Eucgr.E02711	177	77	112	4	3	2	-6.14661	5.38209e-29	1.67666e-31	3e-41	scaffold_5	43807454	43811364	AT3G25690.2 | Symbols: CHUP1 | Hydroxyproline-rich glycoprotein family protein | chr3:9354061-9357757 FORWARD LENGTH=1005
Eucgr.J00309	121	118	164	3	6	2	-5.9906	5.45248e-29	1.69332e-31	2e-84	scaffold_10	3135088	3138388	AT3G03770.2 | Symbols: | Leucine-rich repeat protein kinase family protein | chr3:945303-948436 REVERSE LENGTH=803
Eucgr.K02828	6	1	2	381	183	188	5.69007	7.08158e-29	2.19244e-31	5e-11	scaffold_11	36312466	36313630	AT5G40370.2 | Symbols: | Glutaredoxin family protein | chr5:16147826-16148900 REVERSE LENGTH=137
Eucgr.B02778	373	462	514	13	23	83	-4.4754	7.16472e-29	2.21133e-31	3e-74	scaffold_2	50929474	50930513	AT1G78380.1 | Symbols: ATGSTU19, GST8, GSTU19 | glutathione S-transferase TAU 19 | chr1:29486659-29487819 REVERSE LENGTH=220
Eucgr.J01709	97	21	214	1	0	9	-5.86426	9.15975e-29	2.81838e-31	6e-39	scaffold_10	22265729	22267644	AT3G50120.1 | Symbols: | Plant protein of unknown function (DUF247) | chr3:18585157-18587246 REVERSE LENGTH=532
Eucgr.G00906	177	33	133	2	3	3	-6.16483	9.2357e-29	2.83304e-31	2e-53	scaffold_7	16004344	16005836	AT3G26040.1 | Symbols: | HXXXD-type acyl-transferase family protein | chr3:9519741-9521069 FORWARD LENGTH=443
Eucgr.L02860	294	31	111	7263	1699	4979	4.20522	1.14633e-28	3.50559e-31	7e-35	scaffold_1518	8584	9566	AT5G12020.1 | Symbols: HSP17.6II | 17.6 kDa class II heat shock protein | chr5:3882409-3882876 REVERSE LENGTH=156
Eucgr.L01029	281	195	176	1	10	31	-4.88129	1.21491e-28	3.704e-31	2e-08	scaffold_109	5425	10530	AT2G30660.1 | Symbols: | ATP-dependent caseinolytic (Clp) protease/crotonase family protein | chr2:13058500-13061665 REVERSE LENGTH=379
Eucgr.H00689	310	222	290	13	10	40	-4.63411	1.80132e-28	5.47514e-31	1e-88	scaffold_8	9149673	9153625	AT3G25500.1 | Symbols: AFH1, FH1, AHF1, ATFH1 | formin homology 1 | chr3:9251320-9254826 REVERSE LENGTH=1052
Eucgr.G02484	536	529	820	45	41	71	-4.38122	1.80759e-28	5.47756e-31	2.1e-113	scaffold_7	43351684	43353936	AT1G26761.1 | Symbols: | Arabinanase/levansucrase/invertase | chr1:9250269-9251603 REVERSE LENGTH=445
Eucgr.E01600	409	161	136	7	14	20	-4.88754	1.81885e-28	5.49503e-31	2e-31	scaffold_5	19422680	19425756	AT1G02065.1 | Symbols: SPL8 | squamosa promoter binding protein-like 8 | chr1:365625-367149 FORWARD LENGTH=334
CUFF.1087	274	2139	337	3	154	41	-4.36652	1.83825e-28	5.53691e-31	1e-37	scaffold_1	17077866	17081339	AT4G16730.1 | Symbols: TPS02 | terpene synthase 02 | chr4:9403119-9406003 FORWARD LENGTH=540
Eucgr.J01238	1	0	4	191	83	472	6.23402	2.16051e-28	6.48802e-31	3e-08	scaffold_10	14072348	14073223	AT5G02220.1 | Symbols: | unknown protein; Has 30201 Blast hits to 17322 proteins in 780 species: Archae - 12; Bacteria - 1396; Metazoa - 17338; Fungi - 3422; Plants - 5037; Viruses - 0; Other Eukaryotes - 2996 (source: NCBI BLink). | chr5:441884-442102 REVERSE LENGTH=73
CUFF.20402	123	77	96	1	2	1	-7.05046	2.46566e-28	7.36018e-31	7.8e-147	scaffold_3	72202982	72205671	AT4G13340.1 | Symbols: | Leucine-rich repeat (LRR) family protein | chr4:7758610-7760892 FORWARD LENGTH=761
CUFF.20403	123	77	96	1	2	1	-7.05046	2.46566e-28	7.36018e-31	7.8e-147	scaffold_3	72202982	72205671	AT4G13340.1 | Symbols: | Leucine-rich repeat (LRR) family protein | chr4:7758610-7760892 FORWARD LENGTH=761
Eucgr.I02278	1	1	1	276	71	306	6.81931	2.49915e-28	7.43795e-31	1e-42	scaffold_9	33349886	33351271	AT4G35690.1 | Symbols: | Arabidopsis protein of unknown function (DUF241) | chr4:16921886-16922740 FORWARD LENGTH=285
Eucgr.K00153	439	400	505	22	26	66	-4.44031	2.63505e-28	7.81914e-31	8e-44	scaffold_11	1967551	1969084	AT4G12350.1 | Symbols: MYB42, AtMYB42 | myb domain protein 42 | chr4:7324912-7326636 FORWARD LENGTH=287
Eucgr.B02026	131	160	141	8	5	7	-5.3281	2.66715e-28	7.86769e-31	1e-21	scaffold_2	37942024	37946097	AT1G54730.2 | Symbols: | Major facilitator superfamily protein | chr1:20424471-20429978 FORWARD LENGTH=471
Eucgr.G02055	38	29	110	2118	823	3390	4.26309	2.66264e-28	7.86769e-31	2e-37	scaffold_7	37689914	37690781	AT2G37870.1 | Symbols: | Bifunctional inhibitor/lipid-transfer protein/seed storage 2S albumin superfamily protein | chr2:15859280-15859723 FORWARD LENGTH=116
Eucgr.F03869	81	29	142	3147	1707	2600	4.21726	2.93497e-28	8.63228e-31	2e-17	scaffold_6	46918792	46920784	AT5G20190.1 | Symbols: | Tetratricopeptide repeat (TPR)-like superfamily protein | chr5:6814093-6815171 FORWARD LENGTH=291
CUFF.1343	1094	7326	7926	91	378	1500	-4.11853	3.46567e-28	1.01633e-30	1e-49	scaffold_1	17290163	17293925	AT2G24210.1 | Symbols: TPS10 | terpene synthase 10 | chr2:10294330-10297401 FORWARD LENGTH=592
Eucgr.B03665	476	133	175	4	17	24	-4.85377	3.55394e-28	1.03613e-30	4e-60	scaffold_2	61101503	61102358	AT5G65360.1 | Symbols: | Histone superfamily protein | chr5:26120099-26120509 REVERSE LENGTH=137
Eucgr.H02976	306	177	346	9	17	27	-4.73407	3.54666e-28	1.03613e-30	2e-72	scaffold_8	43453812	43463498	AT3G23470.1 | Symbols: | Cyclopropane-fatty-acyl-phospholipid synthase | chr3:8415565-8418120 FORWARD LENGTH=462
Eucgr.J01831	242	5	15	1	0	3	-6.80481	3.68488e-28	1.07119e-30	2e-08	scaffold_10	24356328	24359119	AT4G39230.1 | Symbols: | NmrA-like negative transcriptional regulator family protein | chr4:18266024-18267604 REVERSE LENGTH=309
Eucgr.J00486	135	125	133	0	6	8	-5.67415	4.02714e-28	1.16729e-30	1e-46	scaffold_10	5254323	5257616	AT2G36290.1 | Symbols: | alpha/beta-Hydrolases superfamily protein | chr2:15208867-15210768 REVERSE LENGTH=365
Eucgr.H04911	194	45	65	0	2	1	-7.44742	4.51385e-28	1.30458e-30	1e-65	scaffold_8	69819544	69820270	AT5G65360.1 | Symbols: | Histone superfamily protein | chr5:26120099-26120509 REVERSE LENGTH=137
Eucgr.D02334	141	17	56	3254	729	3288	4.21132	4.9859e-28	1.43686e-30	3e-30	scaffold_4	37219118	37224702	AT2G46240.1 | Symbols: BAG6, ATBAG6 | BCL-2-associated athanogene 6 | chr2:18986586-18989827 FORWARD LENGTH=1044
Eucgr.H04748	2048	2462	3405	290	150	398	-4.13585	6.29927e-28	1.81013e-30	2e-81	scaffold_8	67874257	67877745	AT4G39980.1 | Symbols: DHS1 | 3-deoxy-D-arabino-heptulosonate 7-phosphate synthase 1 | chr4:18539654-18541832 FORWARD LENGTH=526
Eucgr.F01855	205	162	366	13	9	31	-4.66089	6.54975e-28	1.87672e-30	4e-65	scaffold_6	24185090	24190737	AT4G36360.1 | Symbols: BGAL3 | beta-galactosidase 3 | chr4:17176840-17181143 REVERSE LENGTH=857
Eucgr.H00727	450	241	434	24	24	33	-4.53403	7.99838e-28	2.28525e-30	4e-19	scaffold_8	9506438	9507630	AT5G48485.1 | Symbols: DIR1 | Bifunctional inhibitor/lipid-transfer protein/seed storage 2S albumin superfamily protein | chr5:19646317-19646625 REVERSE LENGTH=103
Eucgr.H04382	231	172	164	13	8	14	-4.87924	8.17076e-28	2.32785e-30	5e-47	scaffold_8	62995073	62997215	AT3G04810.2 | Symbols: ATNEK2, NEK2 | NIMA-related kinase 2 | chr3:1318096-1321101 FORWARD LENGTH=607
Eucgr.F01854	74	39	57	1818	618	4103	4.23604	8.57077e-28	2.43488e-30	6e-12	scaffold_6	24182997	24184892	AT3G51030.1 | Symbols: ATTRX1, ATTRX H1, TRX1 | thioredoxin H-type 1 | chr3:18951123-18951955 REVERSE LENGTH=115
Eucgr.A00475	191	231	209	19	5	26	-4.64287	8.90255e-28	2.52197e-30	5e-62	scaffold_1	7373835	7374449	AT1G47530.1 | Symbols: | MATE efflux family protein | chr1:17451724-17454110 FORWARD LENGTH=485
CUFF.1107	99	1914	757	6	139	85	-4.27852	9.08005e-28	2.56499e-30	6e-52	scaffold_1	17213991	17217408	AT4G16730.1 | Symbols: TPS02 | terpene synthase 02 | chr4:9403119-9406003 FORWARD LENGTH=540
Eucgr.C00732	103	54	78	1	0	1	-7.73806	9.87345e-28	2.78125e-30	5e-57	scaffold_3	12482161	12484547	AT5G07180.1 | Symbols: ERL2 | ERECTA-like 2 | chr5:2227787-2233232 REVERSE LENGTH=968
CUFF.43179	64	79	245	5	4	7	-5.40571	1.1857e-27	3.33062e-30	3.1	scaffold_9	31047984	31048645	AT2G47980.1 | Symbols: SCC3, ATSCC3 | sister-chromatid cohesion protein 3 | chr2:19631423-19636795 FORWARD LENGTH=1099
CUFF.14171	72	78	169	4	2	5	-5.7105	1.2491e-27	3.49887e-30	2	scaffold_2	45834680	45835929	AT5G66870.1 | Symbols: ASL1, LBD36 | ASYMMETRIC LEAVES 2-like 1 | chr5:26706621-26707562 FORWARD LENGTH=314
Eucgr.D01344	103	56	74	1	0	0	-8.72296	1.26752e-27	3.54055e-30	1.2e-155	scaffold_4	23956807	23958547	AT4G22010.1 | Symbols: sks4 | SKU5 similar 4 | chr4:11663429-11666463 FORWARD LENGTH=542
Eucgr.G02520	158	66	149	5	3	8	-5.36494	1.29129e-27	3.5969e-30	8e-48	scaffold_7	43646650	43648768	AT1G69780.1 | Symbols: ATHB13 | Homeobox-leucine zipper protein family | chr1:26259166-26260465 FORWARD LENGTH=295
Eucgr.A01486	46	19	61	1599	655	2118	4.26391	1.37347e-27	3.81518e-30	9e-20	scaffold_1	23263963	23264989	AT3G11410.1 | Symbols: ATPP2CA, AHG3, PP2CA | protein phosphatase 2CA | chr3:3584181-3585649 REVERSE LENGTH=400
Eucgr.G03138	1265	800	1398	104	69	167	-4.17364	1.52887e-27	4.2351e-30	9e-24	scaffold_7	49840017	49842991	AT5G05270.2 | Symbols: | Chalcone-flavanone isomerase family protein | chr5:1563543-1564827 FORWARD LENGTH=210
Eucgr.A02416	143	70	88	0	3	2	-6.73119	1.64851e-27	4.55388e-30	1.4e-102	scaffold_1	34850562	34854657	AT3G57830.1 | Symbols: | Leucine-rich repeat protein kinase family protein | chr3:21419778-21422320 FORWARD LENGTH=663
Eucgr.C04221	45	50	139	0	0	2	-7.72499	1.84848e-27	5.09223e-30	3e-45	scaffold_3	77338303	77339437	AT1G15360.1 | Symbols: SHN1, WIN1 | Integrase-type DNA-binding superfamily protein | chr1:5283609-5284506 FORWARD LENGTH=200
Eucgr.F01171	27	14	56	1330	547	1481	4.296	1.99199e-27	5.4725e-30	3e-84	scaffold_6	15007379	15010633	AT5G53970.1 | Symbols: | Tyrosine transaminase family protein | chr5:21910676-21912594 FORWARD LENGTH=415
Eucgr.H04731	16	1	27	718	278	751	4.51434	2.03523e-27	5.57599e-30	5e-18	scaffold_8	67724662	67725729	AT2G18370.1 | Symbols: | Bifunctional inhibitor/lipid-transfer protein/seed storage 2S albumin superfamily protein | chr2:7980687-7981475 FORWARD LENGTH=117
Eucgr.A01281	8	18	26	893	469	677	4.5216	2.08301e-27	5.69128e-30	2e-42	scaffold_1	20722242	20725194	AT5G02230.2 | Symbols: | Haloacid dehalogenase-like hydrolase (HAD) superfamily protein | chr5:449132-450507 FORWARD LENGTH=281
Eucgr.D00201	140	132	256	5	10	12	-5.07488	2.10749e-27	5.74249e-30	6e-64	scaffold_4	3125878	3129171	AT4G12320.1 | Symbols: CYP706A6 | cytochrome P450, family 706, subfamily A, polypeptide 6 | chr4:7314939-7316647 REVERSE LENGTH=519
Eucgr.B02480	370	217	387	23	15	41	-4.47234	2.24055e-27	6.08845e-30	3e-60	scaffold_2	46950590	46956804	AT5G60450.1 | Symbols: ARF4 | auxin response factor 4 | chr5:24308558-24312187 REVERSE LENGTH=789
CUFF.32671	233	25	40	0	1	7	-6.03595	2.35767e-27	6.38936e-30	4e-14	scaffold_7	5591310	5591886	AT3G25830.1 | Symbols: ATTPS-CIN, TPS-CIN | terpene synthase-like sequence-1,8-cineole | chr3:9447545-9450316 FORWARD LENGTH=601
Eucgr.I02289	14	17	14	684	336	1032	4.58354	2.41535e-27	6.52797e-30	2e-05	scaffold_9	33422392	33424609	AT4G35770.3 | Symbols: SEN1, ATSEN1, DIN1 | Rhodanese/Cell cycle control phosphatase superfamily protein | chr4:16945073-16945964 FORWARD LENGTH=178
Eucgr.H03862	166	122	148	4	6	12	-5.17348	2.57608e-27	6.94362e-30	5e-39	scaffold_8	56328729	56332160	AT5G18590.2 | Symbols: | Galactose oxidase/kelch repeat superfamily protein | chr5:6178516-6182186 REVERSE LENGTH=709
Eucgr.K03279	125	72	81	1	1	6	-6.01845	2.61961e-27	7.02308e-30	4.8e-103	scaffold_11	41588384	41590826	AT5G51560.1 | Symbols: | Leucine-rich repeat protein kinase family protein | chr5:20945807-20948613 FORWARD LENGTH=681
Eucgr.D01294	108	80	87	1	2	2	-6.64799	2.61961e-27	7.02308e-30	8.2e-102	scaffold_4	23438038	23439574	AT1G11545.1 | Symbols: XTH8 | xyloglucan endotransglucosylase/hydrolase 8 | chr1:3878689-3880286 REVERSE LENGTH=306
Eucgr.H00694	109	83	150	1	5	4	-5.89662	2.78647e-27	7.45045e-30	1e-53	scaffold_8	9189057	9191760	AT2G31750.1 | Symbols: UGT74D1 | UDP-glucosyl transferase 74D1 | chr2:13497312-13499870 FORWARD LENGTH=457
CUFF.12010	491	233	184	18	17	37	-4.50159	3.20457e-27	8.54553e-30	5e-05	scaffold_2	7436169	7439029	AT2G04620.1 | Symbols: | Cation efflux family protein | chr2:1610506-1612902 REVERSE LENGTH=799
CUFF.12011	490	233	184	18	17	37	-4.50017	3.31436e-27	8.8148e-30	5e-05	scaffold_2	7436170	7439029	AT2G04620.1 | Symbols: | Cation efflux family protein | chr2:1610506-1612902 REVERSE LENGTH=799
Eucgr.B03985	0	0	0	227	47	215	35.1434	3.64233e-27	9.63578e-30	1e-31	scaffold_2	63701425	63703907	AT3G06490.1 | Symbols: MYB108, AtMYB108, BOS1 | myb domain protein 108 | chr3:2004298-2006358 FORWARD LENGTH=324
CUFF.8184	202	142	199	7	9	17	-4.87989	3.64212e-27	9.63578e-30	5.2	scaffold_11	16582922	16583107	AT4G37670.1 | Symbols: NAGS2 | N-acetyl-l-glutamate synthase 2 | chr4:17696472-17698836 REVERSE LENGTH=544
Eucgr.L00937	2	9	7	376	292	343	5.09163	3.66417e-27	9.66801e-30	1e-48	scaffold_86	17623	19028	AT3G12500.1 | Symbols: ATHCHIB, PR3, PR-3, CHI-B, B-CHI, HCHIB | basic chitinase | chr3:3962501-3963984 REVERSE LENGTH=336
Eucgr.C01715	24	9	35	1041	346	1177	4.37085	4.05297e-27	1.06657e-29	8.9e-170	scaffold_3	29061666	29067969	AT5G20280.1 | Symbols: ATSPS1F, SPS1F | sucrose phosphate synthase 1F | chr5:6844994-6849997 REVERSE LENGTH=1044
Eucgr.A02888	331	298	344	33	12	45	-4.37222	4.39988e-27	1.15482e-29	1e-77	scaffold_1	39269653	39272389	AT1G62660.1 | Symbols: | Glycosyl hydrolases family 32 protein | chr1:23199949-23203515 FORWARD LENGTH=649
Eucgr.H02860	412	422	407	20	19	89	-4.2895	4.42711e-27	1.15893e-29	8.2e-135	scaffold_8	41416564	41422256	AT1G04680.1 | Symbols: | Pectin lyase-like superfamily protein | chr1:1304052-1307780 REVERSE LENGTH=432
CUFF.36234	467	324	291	35	17	47	-4.3517	5.04108e-27	1.31278e-29	0.96	scaffold_8	5691627	5692692	AT1G30600.1 | Symbols: | Subtilase family protein | chr1:10841341-10844906 REVERSE LENGTH=833
CUFF.36235	467	324	291	35	17	47	-4.3517	5.04108e-27	1.31278e-29	0.96	scaffold_8	5691627	5692692	AT1G30600.1 | Symbols: | Subtilase family protein | chr1:10841341-10844906 REVERSE LENGTH=833
Eucgr.G01327	6	3	26	682	37	1077	4.59661	5.37397e-27	1.39584e-29	5e-39	scaffold_7	22408608	22409827	AT2G15220.1 | Symbols: | Plant basic secretory protein (BSP) family protein | chr2:6608689-6609366 FORWARD LENGTH=226
Eucgr.I01142	138	122	119	8	1	16	-4.9013	5.96376e-27	1.54501e-29	7e-72	scaffold_9	22534075	22537717	AT5G49730.1 | Symbols: ATFRO6, FRO6 | ferric reduction oxidase 6 | chr5:20201355-20204455 REVERSE LENGTH=739
CUFF.34973	14	21	57	1344	459	1532	4.28694	6.21765e-27	1.60249e-29	7.9	scaffold_7	45456845	45457889	AT3G30842.1 | Symbols: PDR10, ATPDR10 | pleiotropic drug resistance 10 | chr3:12593959-12600432 REVERSE LENGTH=1407
CUFF.34974	14	21	57	1344	459	1532	4.28694	6.21765e-27	1.60249e-29	7.9	scaffold_7	45456845	45457889	AT3G30842.1 | Symbols: PDR10, ATPDR10 | pleiotropic drug resistance 10 | chr3:12593959-12600432 REVERSE LENGTH=1407
Eucgr.L01908	30	36	128	2199	822	3349	4.13309	7.36643e-27	1.89368e-29	2e-37	scaffold_449	24546	25404	AT2G37870.1 | Symbols: | Bifunctional inhibitor/lipid-transfer protein/seed storage 2S albumin superfamily protein | chr2:15859280-15859723 FORWARD LENGTH=116
Eucgr.J03049	766	686	706	33	50	140	-4.18249	7.43121e-27	1.90544e-29	0	scaffold_10	37627555	37636191	AT1G15520.1 | Symbols: PDR12, ATPDR12, ABCG40, ATABCG40 | pleiotropic drug resistance 12 | chr1:5331993-5338175 REVERSE LENGTH=1424
Eucgr.C03071	355	37	140	7818	1944	5181	4.03711	9.23253e-27	2.36126e-29	2e-35	scaffold_3	57690815	57691775	AT5G12020.1 | Symbols: HSP17.6II | 17.6 kDa class II heat shock protein | chr5:3882409-3882876 REVERSE LENGTH=156
Eucgr.E00425	142	100	63	1	4	0	-6.76757	1.01539e-26	2.59029e-29	1e-25	scaffold_5	4061930	4062953	AT5G47500.1 | Symbols: | Pectin lyase-like superfamily protein | chr5:19271262-19272845 REVERSE LENGTH=363
CUFF.314	0	1	0	234	100	136	8.11035	1.01888e-26	2.59256e-29	1e-120	scaffold_1	4937082	4938830	AT4G16260.1 | Symbols: | Glycosyl hydrolase superfamily protein | chr4:9200180-9201441 REVERSE LENGTH=345
Eucgr.D02228	143	130	81	0	7	3	-5.98197	1.05485e-26	2.67729e-29	0	scaffold_4	36448116	36450891	AT5G16910.1 | Symbols: ATCSLD2, CSLD2 | cellulose-synthase like D2 | chr5:5561679-5565290 FORWARD LENGTH=1146
Eucgr.D02287	178	107	93	0	6	9	-5.50931	1.10793e-26	2.80489e-29	4e-23	scaffold_4	36860769	36862633	AT1G63650.3 | Symbols: EGL3 | basic helix-loop-helix (bHLH) DNA-binding superfamily protein | chr1:23599809-23602734 FORWARD LENGTH=597
Eucgr.I02375	505	197	289	10	22	47	-4.44502	1.23396e-26	3.11607e-29	5.8e-104	scaffold_9	34310191	34312173	AT5G66330.1 | Symbols: | Leucine-rich repeat (LRR) family protein | chr5:26500531-26501787 REVERSE LENGTH=419
Eucgr.A01406	44	15	28	916	558	1464	4.25538	1.43194e-26	3.59783e-29	4e-41	scaffold_1	22560476	22563595	AT5G24490.1 | Symbols: | 30S ribosomal protein, putative | chr5:8365690-8367178 FORWARD LENGTH=309
CUFF.23748	0	0	0	240	41	190	35.0916	1.43125e-26	3.59783e-29	0.62	scaffold_4078	17	279	AT2G40316.1 | Symbols: | FUNCTIONS IN: molecular_function unknown; LOCATED IN: endomembrane system; EXPRESSED IN: 22 plant structures; EXPRESSED DURING: 13 growth stages; CONTAINS InterPro DOMAIN/s: Autophagy-related protein 27 (InterPro:IPR018939); Has 138 Blast hits to 138 proteins in 57 species: Archae - 0; Bacteria - 0; Metazoa - 32; Fungi - 62; Plants - 33; Viruses - 0; Other Eukaryotes - 11…
Eucgr.H02220	354	196	213	21	10	33	-4.47007	1.46668e-26	3.67589e-29	9e-49	scaffold_8	29503115	29506316	AT1G47128.1 | Symbols: RD21, RD21A | Granulin repeat cysteine protease family protein | chr1:17283139-17285609 REVERSE LENGTH=463
Eucgr.B02200	117	31	98	0	1	1	-7.72874	1.5874e-26	3.9685e-29	1e-10	scaffold_2	43232958	43233939	AT3G17580.1 | Symbols: | unknown protein; BEST Arabidopsis thaliana protein match is: unknown protein (TAIR:AT1G48330.1); Has 40 Blast hits to 40 proteins in 11 species: Archae - 0; Bacteria - 0; Metazoa - 0; Fungi - 0; Plants - 40; Viruses - 0; Other Eukaryotes - 0 (source: NCBI BLink). | chr3:6015276-6015518 FORWARD LENGTH=81
Eucgr.A00595	0	0	0	247	31	200	35.0795	1.80526e-26	4.5019e-29	2e-55	scaffold_1	9533918	9534885	AT5G01300.1 | Symbols: | PEBP (phosphatidylethanolamine-binding protein) family protein | chr5:121643-122448 REVERSE LENGTH=163
Eucgr.I00574	90	75	179	5	2	10	-5.20861	1.81877e-26	4.5243e-29	2e-58	scaffold_9	11834383	11839630	AT2G22620.1 | Symbols: | Rhamnogalacturonate lyase family protein | chr2:9604902-9610156 REVERSE LENGTH=678
Eucgr.H03357	133	80	63	0	3	1	-6.95237	1.90116e-26	4.71752e-29	6e-41	scaffold_8	49176025	49176907	AT3G02000.1 | Symbols: ROXY1 | Thioredoxin superfamily protein | chr3:332512-332922 REVERSE LENGTH=137
Eucgr.K03346	16	0	35	540	204	1266	4.36253	2.01969e-26	4.9869e-29	1e-23	scaffold_11	42476548	42477193	AT2G48130.1 | Symbols: | Bifunctional inhibitor/lipid-transfer protein/seed storage 2S albumin superfamily protein | chr2:19685263-19685977 REVERSE LENGTH=184
Eucgr.J02873	145	75	152	3	4	11	-5.2116	2.01964e-26	4.9869e-29	1.9e-101	scaffold_10	35821048	35825856	AT3G13690.1 | Symbols: | Protein kinase protein with adenine nucleotide alpha hydrolases-like domain | chr3:4486920-4490011 FORWARD LENGTH=754
Eucgr.A00526	162	104	182	9	5	12	-4.95161	2.06811e-26	5.09388e-29	5e-42	scaffold_1	8530456	8534630	AT3G11170.1 | Symbols: FAD7, FADD | fatty acid desaturase 7 | chr3:3499959-3502126 FORWARD LENGTH=447
Eucgr.E00276	27	21	66	1365	581	1810	4.18367	2.34208e-26	5.7545e-29	6e-36	scaffold_5	2641650	2644477	AT1G32700.2 | Symbols: | PLATZ transcription factor family protein | chr1:11827986-11829444 FORWARD LENGTH=175
Eucgr.H04545	24	8	15	533	333	957	4.42941	2.41185e-26	5.91139e-29	3e-11	scaffold_8	65106486	65108325	AT1G56220.4 | Symbols: | Dormancy/auxin associated family protein | chr1:21043414-21044381 FORWARD LENGTH=110
Eucgr.F00212	170	112	130	5	6	12	-5.02299	2.44232e-26	5.97143e-29	4.1e-156	scaffold_6	3246022	3248662	AT5G67090.1 | Symbols: | Subtilisin-like serine endopeptidase family protein | chr5:26774111-26776321 REVERSE LENGTH=737
Eucgr.K00874	220	145	217	5	15	12	-4.9103	2.56097e-26	6.24626e-29	2.5e-107	scaffold_11	10742789	10746847	AT3G22104.1 | Symbols: | Phototropic-responsive NPH3 family protein | chr3:7789814-7792179 FORWARD LENGTH=507
Eucgr.E00019	242	125	180	2	13	17	-4.86639	2.76539e-26	6.72844e-29	7e-57	scaffold_5	249154	251129	AT4G17880.1 | Symbols: | Basic helix-loop-helix (bHLH) DNA-binding family protein | chr4:9933702-9935471 REVERSE LENGTH=590
Eucgr.F01657	13	2	55	1032	243	1199	4.26245	2.89403e-26	7.00734e-29	2e-18	scaffold_6	21002557	21003729	AT4G09610.1 | Symbols: GASA2 | GAST1 protein homolog 2 | chr4:6074927-6075573 REVERSE LENGTH=100
Eucgr.I02478	3	0	1	182	131	215	6.30096	2.89357e-26	7.00734e-29	3e-12	scaffold_9	35571653	35572422	AT4G36850.1 | Symbols: | PQ-loop repeat family protein / transmembrane family protein | chr4:17353415-17355822 REVERSE LENGTH=393
Eucgr.H03914	384	291	384	2	24	73	-4.32237	3.06713e-26	7.40854e-29	1e-81	scaffold_8	56889779	56890918	AT5G13930.1 | Symbols: CHS, TT4, ATCHS | Chalcone and stilbene synthase family protein | chr5:4488762-4490035 FORWARD LENGTH=396
Eucgr.F02242	0	0	4	179	98	265	6.23578	3.18767e-26	7.68114e-29	3e-64	scaffold_6	30405262	30406747	AT1G27461.1 | Symbols: | unknown protein; Has 30201 Blast hits to 17322 proteins in 780 species: Archae - 12; Bacteria - 1396; Metazoa - 17338; Fungi - 3422; Plants - 5037; Viruses - 0; Other Eukaryotes - 2996 (source: NCBI BLink). | chr1:9537948-9539012 REVERSE LENGTH=355
Eucgr.A01269	107	77	121	6	2	3	-5.63717	3.51114e-26	8.44023e-29	5e-60	scaffold_1	20548989	20551752	AT2G28950.1 | Symbols: ATEXPA6, ATEXP6, ATHEXP ALPHA 1.8, EXPA6 | expansin A6 | chr2:12431840-12433482 REVERSE LENGTH=258
CUFF.1130	492	2915	2991	35	165	638	-3.99504	3.55019e-26	8.51364e-29	4e-50	scaffold_1	17167494	17169950	AT2G24210.1 | Symbols: TPS10 | terpene synthase 10 | chr2:10294330-10297401 FORWARD LENGTH=592
Eucgr.K00964	206	229	296	20	17	15	-4.58646	3.70023e-26	8.85222e-29	9e-78	scaffold_11	11681187	11686295	AT2G20780.1 | Symbols: | Major facilitator superfamily protein | chr2:8947496-8949170 REVERSE LENGTH=527
Eucgr.J00907	2135	442	2823	192	62	371	-3.9962	3.83498e-26	9.15269e-29	0	scaffold_10	9845213	9849501	AT3G53260.1 | Symbols: PAL2, ATPAL2 | phenylalanine ammonia-lyase 2 | chr3:19744256-19746619 REVERSE LENGTH=718
Eucgr.C03449	0	1	1	328	14	231	7.12934	5.15584e-26	1.22466e-28	1e-26	scaffold_3	64948599	64951237	AT2G26150.1 | Symbols: ATHSFA2, HSFA2 | heat shock transcription factor A2 | chr2:11135856-11137217 FORWARD LENGTH=346
Eucgr.C03449	0	1	1	328	14	231	7.12934	5.15584e-26	1.22466e-28	1e-26	scaffold_3	64948599	64951237	AT2G26150.1 | Symbols: ATHSFA2, HSFA2 | heat shock transcription factor A2 | chr2:11135856-11137217 FORWARD LENGTH=346
Eucgr.H03360	238	85	104	1	7	15	-5.04273	5.62369e-26	1.33263e-28	9e-49	scaffold_8	49209565	49211527	AT5G41070.1 | Symbols: DRB5 | dsRNA-binding protein 5 | chr5:16438547-16439916 FORWARD LENGTH=394
Eucgr.H01659	0	0	0	228	44	175	35.035	5.86902e-26	1.38747e-28	3e-30	scaffold_8	20291303	20292426	AT4G34410.1 | Symbols: RRTF1 | redox responsive transcription factor 1 | chr4:16451992-16452798 FORWARD LENGTH=269
Eucgr.F00746	2	5	12	392	107	624	4.88691	6.26306e-26	1.47714e-28	1e-28	scaffold_6	9786763	9789862	AT5G55050.1 | Symbols: | GDSL-like Lipase/Acylhydrolase superfamily protein | chr5:22337745-22339741 FORWARD LENGTH=377
CUFF.8183	273	183	268	12	17	24	-4.55123	6.97748e-26	1.64176e-28	7.9	scaffold_11	16582618	16583149	AT5G12260.1 | Symbols: | BEST Arabidopsis thaliana protein match is: glycosyltransferase family protein 2 (TAIR:AT5G60700.1); Has 1807 Blast hits to 1807 proteins in 277 species: Archae - 0; Bacteria - 0; Metazoa - 736; Fungi - 347; Plants - 385; Viruses - 0; Other Eukaryotes - 339 (source: NCBI BLink). | chr5:3966417-3968684 FORWARD LENGTH=625
Eucgr.J02939	24	11	25	646	419	1020	4.30866	7.68618e-26	1.80004e-28	8e-30	scaffold_10	36644414	36647175	AT3G16350.1 | Symbols: | Homeodomain-like superfamily protein | chr3:5547828-5549397 FORWARD LENGTH=388
Eucgr.C02007	127	123	168	4	10	6	-5.15574	1.1609e-25	2.71238e-28	1.5e-102	scaffold_3	35884175	35886434	AT4G31590.1 | Symbols: ATCSLC05, CSLC05, ATCSLC5, CSLC5 | Cellulose-synthase-like C5 | chr4:15309889-15312336 REVERSE LENGTH=693
Eucgr.B03687	18	16	46	1077	391	1232	4.20415	1.19656e-25	2.78918e-28	2e-12	scaffold_2	61368229	61370914	AT5G19855.1 | Symbols: | Chaperonin-like RbcX protein | chr5:6712166-6713445 REVERSE LENGTH=204
Eucgr.J01214	202	103	117	8	5	13	-4.88387	1.4343e-25	3.33557e-28	0	scaffold_10	13352553	13358122	AT3G28860.1 | Symbols: ATMDR1, ATMDR11, PGP19, MDR11, MDR1, ATPGP19, ABCB19, ATABCB19 | ATP binding cassette subfamily B19 | chr3:10870287-10877286 REVERSE LENGTH=1253
Eucgr.G02689	39	8	23	938	322	1133	4.22579	1.46963e-25	3.40982e-28	0.017	scaffold_7	45002345	45004368	AT5G04750.1 | Symbols: | F1F0-ATPase inhibitor protein, putative | chr5:1372202-1373361 FORWARD LENGTH=95
Eucgr.H03518	32	1	11	806	207	594	4.36672	1.49324e-25	3.45657e-28	0	scaffold_8	51988025	51991475	AT2G32120.2 | Symbols: HSP70T-2 | heat-shock protein 70T-2 | chr2:13651720-13653411 REVERSE LENGTH=564
Eucgr.G01970	1	3	8	313	135	344	5.19335	1.61909e-25	3.73923e-28	1e-32	scaffold_7	35737517	35741350	AT5G13330.1 | Symbols: Rap2.6L | related to AP2 6l | chr5:4272384-4274461 FORWARD LENGTH=213
Eucgr.E00044	179	114	109	7	8	5	-5.11945	1.65818e-25	3.8207e-28	2e-05	scaffold_5	427868	429439	AT4G27810.1 | Symbols: | unknown protein; CONTAINS InterPro DOMAIN/s: Protein of unknown function DUF688 (InterPro:IPR007789); BEST Arabidopsis thaliana protein match is: unknown protein (TAIR:AT5G53030.1); Has 73 Blast hits to 66 proteins in 11 species: Archae - 0; Bacteria - 0; Metazoa - 0; Fungi - 0; Plants - 73; Viruses - 0; Other Eukaryotes - 0 (source: NCBI BLink). | chr4:13854641-13855671 …
CUFF.43061	114	3	107	1	0	0	-8.53805	1.68366e-25	3.87049e-28	1.6	scaffold_9	30012376	30013236	AT5G12850.1 | Symbols: | CCCH-type zinc finger protein with ARM repeat domain | chr5:4057068-4059188 FORWARD LENGTH=707
Eucgr.E00338	358	1091	1275	22	60	275	-3.9969	1.69998e-25	3.89903e-28	6e-24	scaffold_5	3214709	3217058	AT4G39230.1 | Symbols: | NmrA-like negative transcriptional regulator family protein | chr4:18266024-18267604 REVERSE LENGTH=309
Eucgr.K03318	191	62	57	1	5	2	-6.04509	1.73283e-25	3.95624e-28	5e-47	scaffold_11	42211265	42213395	AT3G54560.1 | Symbols: HTA11 | histone H2A 11 | chr3:20196532-20197466 FORWARD LENGTH=137
Eucgr.E01169	64	39	221	6	2	7	-5.21999	1.73283e-25	3.95624e-28	7e-42	scaffold_5	12446570	12449390	AT5G45280.2 | Symbols: | Pectinacetylesterase family protein | chr5:18346862-18349488 FORWARD LENGTH=392
Eucgr.H00347	237	257	268	14	12	50	-4.30444	1.75493e-25	3.99756e-28	8e-27	scaffold_8	4703550	4704643	AT5G54160.1 | Symbols: ATOMT1, OMT1 | O-methyltransferase 1 | chr5:21982075-21984167 FORWARD LENGTH=364
Eucgr.J01893	110	101	170	7	3	15	-4.83933	1.77141e-25	4.02593e-28	1e-37	scaffold_10	25036104	25039581	AT2G30010.1 | Symbols: TBL45 | TRICHOME BIREFRINGENCE-LIKE 45 | chr2:12805833-12809226 FORWARD LENGTH=399
CUFF.21033	382	291	258	8	25	53	-4.29744	2.43564e-25	5.523e-28	6	scaffold_357	11265	12117	AT2G34960.1 | Symbols: CAT5 | cationic amino acid transporter 5 | chr2:14744175-14745884 REVERSE LENGTH=570
Eucgr.E02473	92	61	61	1	0	6	-5.86473	2.61208e-25	5.90967e-28	4e-82	scaffold_5	37846405	37849192	AT2G34650.1 | Symbols: PID, ABR | Protein kinase superfamily protein | chr2:14589934-14591557 REVERSE LENGTH=439
Eucgr.G03122	328	339	500	21	26	73	-4.17376	2.72484e-25	6.15089e-28	6e-64	scaffold_7	49760167	49764233	AT2G40480.1 | Symbols: | Plant protein of unknown function (DUF827) | chr2:16910425-16912444 FORWARD LENGTH=519
Eucgr.F03621	2	0	2	225	88	215	6.20691	3.41222e-25	7.68518e-28	3e-33	scaffold_6	44602059	44604570	AT1G76590.1 | Symbols: | PLATZ transcription factor family protein | chr1:28740875-28741894 FORWARD LENGTH=246
Eucgr.J01183	2	0	2	285	71	144	6.13947	3.4384e-25	7.72675e-28	3e-85	scaffold_10	12947501	12949967	AT3G54450.1 | Symbols: | Major facilitator superfamily protein | chr3:20158534-20161937 FORWARD LENGTH=556
Eucgr.D01917	161	118	57	1	6	9	-5.28492	3.60314e-25	8.07878e-28	0	scaffold_4	33104516	33107702	AT1G63100.1 | Symbols: | GRAS family transcription factor | chr1:23399391-23401367 REVERSE LENGTH=659
Eucgr.J02961	0	0	0	180	52	188	34.9567	4.13591e-25	9.25259e-28	1e-05	scaffold_10	36816787	36817604	AT1G15230.1 | Symbols: | unknown protein; FUNCTIONS IN: molecular_function unknown; INVOLVED IN: biological_process unknown; LOCATED IN: cellular_component unknown; EXPRESSED IN: 24 plant structures; EXPRESSED DURING: 15 growth stages; Has 26 Blast hits to 26 proteins in 12 species: Archae - 0; Bacteria - 0; Metazoa - 0; Fungi - 0; Plants - 26; Viruses - 0; Other Eukaryotes - 0 (source: NCBI BLin…
Eucgr.J03131	81	74	188	14	0	8	-4.83586	4.2366e-25	9.4567e-28	1.3e-145	scaffold_10	38400134	38402512	AT1G79720.1 | Symbols: | Eukaryotic aspartyl protease family protein | chr1:29997259-29998951 REVERSE LENGTH=485
Eucgr.F03752	174	104	117	3	9	8	-5.08993	4.32364e-25	9.62948e-28	3e-63	scaffold_6	45720874	45723108	AT1G75710.1 | Symbols: | C2H2-like zinc finger protein | chr1:28428806-28431128 FORWARD LENGTH=463
Eucgr.F02548	107	95	43	0	3	0	-7.23823	4.4013e-25	9.78068e-28	2e-38	scaffold_6	35060013	35061792	AT3G15680.1 | Symbols: | Ran BP2/NZF zinc finger-like superfamily protein | chr3:5315437-5316048 FORWARD LENGTH=165
Eucgr.B03944	157	74	123	6	5	7	-5.10161	4.64118e-25	1.02681e-27	8e-34	scaffold_2	63308290	63311360	ATCG00490.1 | Symbols: RBCL | ribulose-bisphosphate carboxylases | chrC:54958-56397 FORWARD LENGTH=480
Eucgr.G03366	365	296	223	26	16	49	-4.21783	4.88974e-25	1.07941e-27	3e-70	scaffold_7	51720806	51723091	AT3G08030.2 | Symbols: | Protein of unknown function, DUF642 | chr3:2564517-2565819 FORWARD LENGTH=324
Eucgr.F03230	121	133	141	8	4	17	-4.71588	5.2101e-25	1.1476e-27	6e-29	scaffold_6	41496636	41499616	AT3G14770.1 | Symbols: SWEET2, AtSWEET2 | Nodulin MtN3 family protein | chr3:4957787-4959202 REVERSE LENGTH=237
Eucgr.J01831	210	16	33	1	2	2	-6.443	5.6191e-25	1.23497e-27	2e-12	scaffold_10	24355010	24355718	AT4G39230.1 | Symbols: | NmrA-like negative transcriptional regulator family protein | chr4:18266024-18267604 REVERSE LENGTH=309
Eucgr.B00241	97	48	133	2	2	7	-5.49221	5.73735e-25	1.25819e-27	0	scaffold_2	3609749	3612991	AT3G24240.1 | Symbols: | Leucine-rich repeat receptor-like protein kinase family protein | chr3:8780551-8784150 FORWARD LENGTH=1142
Eucgr.I02431	70	43	86	1	0	0	-8.47896	6.01741e-25	1.31672e-27	5e-24	scaffold_9	34911587	34913326	AT2G18328.1 | Symbols: ATRL4, RL4 | RAD-like 4 | chr2:7964478-7964711 FORWARD LENGTH=78
Eucgr.B00354	11	7	8	373	231	536	4.62333	6.48877e-25	1.41676e-27	0	scaffold_2	4841259	4846266	AT1G23870.1 | Symbols: ATTPS9, TPS9 | trehalose-phosphatase/synthase 9 | chr1:8432695-8435506 FORWARD LENGTH=868
Eucgr.K02615	233	169	335	19	11	39	-4.2995	6.93142e-25	1.51011e-27	1e-26	scaffold_11	33970820	33972880	AT2G35960.1 | Symbols: NHL12 | NDR1/HIN1-like 12 | chr2:15107150-15107782 FORWARD LENGTH=211
Eucgr.G03140	664	414	497	36	46	76	-4.08763	8.29789e-25	1.80389e-27	0	scaffold_7	49853262	49857667	AT3G56370.1 | Symbols: | Leucine-rich repeat protein kinase family protein | chr3:20899403-20902390 REVERSE LENGTH=965
Eucgr.D00856	42	16	61	1361	542	1552	4.03691	8.32766e-25	1.80643e-27	5e-52	scaffold_4	15871380	15875018	AT4G21320.1 | Symbols: HSA32 | Aldolase-type TIM barrel family protein | chr4:11340492-11341732 FORWARD LENGTH=287
Eucgr.F03866	1	0	4	286	68	193	5.90747	1.03373e-24	2.23751e-27	4e-56	scaffold_6	46899127	46900633	AT1G52560.1 | Symbols: | HSP20-like chaperones superfamily protein | chr1:19574783-19575766 REVERSE LENGTH=233
Eucgr.J01982	240	30	148	5167	1302	4262	3.87619	1.13625e-24	2.45411e-27	3e-54	scaffold_10	25883127	25890933	AT5G59720.1 | Symbols: HSP18.2 | heat shock protein 18.2 | chr5:24062632-24063117 FORWARD LENGTH=162
Eucgr.C03260	148	88	181	10	4	16	-4.66329	1.35979e-24	2.93058e-27	7.2e-142	scaffold_3	61930687	61932717	AT2G05920.1 | Symbols: | Subtilase family protein | chr2:2269831-2272207 REVERSE LENGTH=755
Eucgr.J00903	109	74	62	2	3	1	-6.19768	1.37061e-24	2.94756e-27	5e-08	scaffold_10	9807220	9811638	AT5G03330.2 | Symbols: | Cysteine proteinases superfamily protein | chr5:807728-809608 FORWARD LENGTH=357
Eucgr.F02882	3	3	10	285	177	359	4.89427	1.381e-24	2.96352e-27	6e-51	scaffold_6	38502329	38509823	AT3G02850.1 | Symbols: SKOR | STELAR K+ outward rectifier | chr3:619701-623473 REVERSE LENGTH=829
Eucgr.B02867	9	2	18	536	181	412	4.48473	1.50335e-24	3.21917e-27	5e-56	scaffold_2	52425679	52428334	AT1G71140.1 | Symbols: | MATE efflux family protein | chr1:26824762-26826748 FORWARD LENGTH=486
Eucgr.F00189	111	42	39	1	0	3	-6.46223	1.66218e-24	3.54341e-27	4e-50	scaffold_6	2909479	2911483	AT5G43020.1 | Symbols: | Leucine-rich repeat protein kinase family protein | chr5:17255426-17257742 REVERSE LENGTH=670
Eucgr.F01421	353	279	491	26	29	56	-4.13834	1.6599e-24	3.54341e-27	6e-77	scaffold_6	18520254	18521653	AT1G17180.1 | Symbols: ATGSTU25, GSTU25 | glutathione S-transferase TAU 25 | chr1:5872208-5872958 FORWARD LENGTH=222
Eucgr.F03092	0	0	0	221	22	185	34.9006	1.6654e-24	3.54341e-27	6e-31	scaffold_6	40301325	40301536	AT4G26260.2 | Symbols: MIOX4 | myo-inositol oxygenase 4 | chr4:13297939-13300146 FORWARD LENGTH=319
Eucgr.H02220	185	116	112	13	5	12	-4.65841	1.67957e-24	3.56596e-27	3e-29	scaffold_8	29505096	29506316	AT4G36880.1 | Symbols: CP1 | cysteine proteinase1 | chr4:17374692-17376180 REVERSE LENGTH=377
Eucgr.H04092	53	34	109	1	0	1	-7.43959	1.92546e-24	4.07936e-27	3e-26	scaffold_8	58883494	58884869	AT1G48100.1 | Symbols: | Pectin lyase-like superfamily protein | chr1:17766921-17769625 FORWARD LENGTH=476
Eucgr.F04374	14	2	14	553	148	491	4.44882	2.02257e-24	4.27605e-27	1e-13	scaffold_6	52686844	52687429	AT1G24620.1 | Symbols: | EF hand calcium-binding protein family | chr1:8723893-8724453 REVERSE LENGTH=187
CUFF.16688	62	188	408	2	10	57	-4.24199	2.26577e-24	4.78011e-27	0.54	scaffold_3	3319007	3320043	AT1G77880.1 | Symbols: | Galactose oxidase/kelch repeat superfamily protein | chr1:29286675-29287067 REVERSE LENGTH=131
Eucgr.H04382	82	75	53	1	1	5	-5.85013	2.45349e-24	5.16524e-27	1e-25	scaffold_8	62997302	63001384	AT5G28290.1 | Symbols: ATNEK3, NEK3 | NIMA-related kinase 3 | chr5:10278880-10281880 REVERSE LENGTH=569
Eucgr.E00653	25	25	36	1581	246	1012	4.08779	2.70119e-24	5.67478e-27	0	scaffold_5	6180979	6184516	AT5G52640.1 | Symbols: HSP81-1, ATHS83, HSP81.1, HSP83, ATHSP90.1, AtHsp90-1, HSP90.1 | heat shock protein 90.1 | chr5:21352542-21355147 FORWARD LENGTH=706
Eucgr.A01822	167	36	36	1	2	2	-6.37619	3.05573e-24	6.40614e-27	3e-15	scaffold_1	28511878	28512912	AT4G28310.1 | Symbols: | unknown protein; BEST Arabidopsis thaliana protein match is: unknown protein (TAIR:AT1G52270.1); Has 30201 Blast hits to 17322 proteins in 780 species: Archae - 12; Bacteria - 1396; Metazoa - 17338; Fungi - 3422; Plants - 5037; Viruses - 0; Other Eukaryotes - 2996 (source: NCBI BLink). | chr4:14017458-14018066 FORWARD LENGTH=203
Eucgr.E03876	73	75	91	3	1	8	-5.24994	3.08848e-24	6.46125e-27	3e-19	scaffold_5	67748392	67748860	AT1G33030.1 | Symbols: | O-methyltransferase family protein | chr1:11964885-11966212 REVERSE LENGTH=353
Eucgr.J02333	2	2	1	212	65	307	5.89862	3.18782e-24	6.65515e-27	1.9e-112	scaffold_10	29280909	29282780	AT3G27150.1 | Symbols: | Galactose oxidase/kelch repeat superfamily protein | chr3:10009692-10010960 REVERSE LENGTH=423
Eucgr.H04232	49	52	177	0	4	4	-5.90007	3.41307e-24	7.11056e-27	6e-60	scaffold_8	60385767	60387832	AT1G12740.2 | Symbols: CYP87A2 | cytochrome P450, family 87, subfamily A, polypeptide 2 | chr1:4342462-4344569 FORWARD LENGTH=479
Eucgr.G02458	51	61	147	2	2	8	-5.30291	3.71082e-24	7.71479e-27	4e-45	scaffold_7	43132743	43136282	AT1G26560.1 | Symbols: BGLU40 | beta glucosidase 40 | chr1:9178513-9181726 FORWARD LENGTH=511
Eucgr.H03555	177	172	141	4	10	27	-4.51202	3.82131e-24	7.92804e-27	3e-42	scaffold_8	52448103	52451100	AT1G47480.1 | Symbols: | alpha/beta-Hydrolases superfamily protein | chr1:17417623-17419296 FORWARD LENGTH=315
Eucgr.J01624	109	101	124	5	3	16	-4.73989	4.07438e-24	8.43558e-27	0	scaffold_10	21163883	21167687	AT1G66150.1 | Symbols: TMK1 | transmembrane kinase 1 | chr1:24631503-24634415 FORWARD LENGTH=943
Eucgr.K01046	193	100	129	4	8	18	-4.66214	4.10365e-24	8.47862e-27	2e-15	scaffold_11	13199083	13201309	AT2G33810.1 | Symbols: SPL3 | squamosa promoter binding protein-like 3 | chr2:14305342-14305828 FORWARD LENGTH=132
Eucgr.I01142	91	76	83	3	1	10	-5.10186	4.15159e-24	8.54237e-27	9e-72	scaffold_9	22534495	22536287	AT5G49730.1 | Symbols: ATFRO6, FRO6 | ferric reduction oxidase 6 | chr5:20201355-20204455 REVERSE LENGTH=739
Eucgr.I01142	91	76	83	3	1	10	-5.10186	4.15159e-24	8.54237e-27	9e-72	scaffold_9	22534495	22536287	AT5G49730.1 | Symbols: ATFRO6, FRO6 | ferric reduction oxidase 6 | chr5:20201355-20204455 REVERSE LENGTH=739
CUFF.35856	160	85	133	6	7	10	-4.84268	4.27702e-24	8.78238e-27	8.9	scaffold_8	647819	648050	AT5G41750.2 | Symbols: | Disease resistance protein (TIR-NBS-LRR class) family | chr5:16694047-16697527 FORWARD LENGTH=1069
Eucgr.B02195	120	73	139	5	3	13	-4.85974	4.42614e-24	9.06996e-27	1e-27	scaffold_2	43198964	43204078	AT1G57590.1 | Symbols: | Pectinacetylesterase family protein | chr1:21327458-21329707 REVERSE LENGTH=445
Eucgr.K01750	162	115	162	14	6	13	-4.58675	4.98742e-24	1.01992e-26	0	scaffold_11	21482002	21485954	AT2G41820.1 | Symbols: | Leucine-rich repeat protein kinase family protein | chr2:17447170-17449914 FORWARD LENGTH=891
Eucgr.E03924	38	22	71	1416	554	1688	3.95577	5.13616e-24	1.0482e-26	5e-78	scaffold_5	68228088	68231512	AT5G47560.1 | Symbols: ATTDT, ATSDAT, TDT | tonoplast dicarboxylate transporter | chr5:19287895-19290347 REVERSE LENGTH=541
Eucgr.F03754	138	60	151	2	5	14	-4.88356	5.27517e-24	1.07437e-26	3e-42	scaffold_6	45732958	45737052	AT1G38131.1 | Symbols: | O-fucosyltransferase family protein | chr1:14293392-14296020 REVERSE LENGTH=590
Eucgr.B03615	76	46	64	1635	798	2830	3.90356	5.46783e-24	1.11135e-26	2e-56	scaffold_2	60615646	60617141	AT2G44130.1 | Symbols: | Galactose oxidase/kelch repeat superfamily protein | chr2:18253731-18254960 FORWARD LENGTH=410
Eucgr.F02727	211	152	290	11	19	20	-4.42971	5.64692e-24	1.14542e-26	0	scaffold_6	36896240	36900114	AT3G24240.1 | Symbols: | Leucine-rich repeat receptor-like protein kinase family protein | chr3:8780551-8784150 FORWARD LENGTH=1142
Eucgr.E01258	484	422	642	46	47	71	-3.99963	5.88433e-24	1.19116e-26	1e-49	scaffold_5	13641607	13646268	AT1G32090.1 | Symbols: | early-responsive to dehydration stress protein (ERD4) | chr1:11540244-11544041 REVERSE LENGTH=807
Eucgr.C00253	119	88	154	3	8	8	-5.03264	6.0256e-24	1.21729e-26	2e-88	scaffold_3	5126849	5133264	AT2G24010.1 | Symbols: scpl23 | serine carboxypeptidase-like 23 | chr2:10214714-10217542 FORWARD LENGTH=441
Eucgr.K01550	172	56	173	6	8	8	-4.91106	6.12331e-24	1.23454e-26	4e-55	scaffold_11	18618171	18619959	AT5G17700.1 | Symbols: | MATE efflux family protein | chr5:5831025-5833415 REVERSE LENGTH=498
Eucgr.A01486	52	36	102	1765	882	2331	3.88938	6.87663e-24	1.38363e-26	1e-17	scaffold_1	23261728	23263738	AT3G11410.1 | Symbols: ATPP2CA, AHG3, PP2CA | protein phosphatase 2CA | chr3:3584181-3585649 REVERSE LENGTH=400
Eucgr.J01605	114	92	190	3	10	8	-4.98419	7.38008e-24	1.48194e-26	5e-75	scaffold_10	20966669	20968402	AT5G37660.2 | Symbols: PDLP7 | plasmodesmata-located protein 7 | chr5:14959842-14961165 FORWARD LENGTH=299
Eucgr.C00207	69	38	96	1	1	2	-6.4899	7.89103e-24	1.57821e-26	6e-69	scaffold_3	4662610	4664610	AT4G30400.1 | Symbols: | RING/U-box superfamily protein | chr4:14867068-14868486 FORWARD LENGTH=473
Eucgr.F00189	104	51	41	1	1	3	-6.17251	7.89103e-24	1.57821e-26	7e-63	scaffold_6	2908054	2909378	AT5G43020.1 | Symbols: | Leucine-rich repeat protein kinase family protein | chr5:17255426-17257742 REVERSE LENGTH=670
Eucgr.G02190	4	3	4	234	131	323	5.12271	7.95475e-24	1.58777e-26	0.042	scaffold_7	39636860	39637635	AT5G65390.1 | Symbols: AGP7 | arabinogalactan protein 7 | chr5:26128883-26129275 REVERSE LENGTH=131
Eucgr.C01243	39	27	61	1275	559	1752	3.94517	8.03411e-24	1.60042e-26	5e-51	scaffold_3	19551703	19553904	AT2G23810.1 | Symbols: TET8 | tetraspanin8 | chr2:10135859-10137352 REVERSE LENGTH=274
Eucgr.B02899	9	4	13	487	117	516	4.49978	8.65004e-24	1.71969e-26	4e-14	scaffold_2	52822287	52824313	AT1G71000.1 | Symbols: | Chaperone DnaJ-domain superfamily protein | chr1:26769336-26770111 REVERSE LENGTH=166
Eucgr.D00574	410	453	390	37	17	120	-3.92889	8.67818e-24	1.72186e-26	9e-36	scaffold_4	10714938	10719065	AT5G45950.1 | Symbols: | GDSL-like Lipase/Acylhydrolase superfamily protein | chr5:18634155-18636512 FORWARD LENGTH=358
Eucgr.B02161	0	0	0	109	48	245	34.8311	9.14715e-24	1.81132e-26	9e-36	scaffold_2	42813823	42815153	AT5G18450.1 | Symbols: | Integrase-type DNA-binding superfamily protein | chr5:6116097-6117020 REVERSE LENGTH=308
Eucgr.J03127	152	94	111	4288	479	6033	3.81926	9.42172e-24	1.862e-26	0	scaffold_10	38345081	38347550	AT3G12580.1 | Symbols: HSP70, ATHSP70 | heat shock protein 70 | chr3:3991487-3993689 REVERSE LENGTH=651
Eucgr.F00650	219	156	181	6	12	31	-4.38801	9.80497e-24	1.93392e-26	2e-43	scaffold_6	8590755	8593389	AT5G55230.2 | Symbols: MAP65-1 | microtubule-associated proteins 65-1 | chr5:22402716-22405182 FORWARD LENGTH=617
Eucgr.G01970	0	2	5	228	98	239	5.48803	9.92362e-24	1.95347e-26	2e-33	scaffold_7	35740417	35741350	AT5G13330.1 | Symbols: Rap2.6L | related to AP2 6l | chr5:4272384-4274461 FORWARD LENGTH=213
Eucgr.I01835	292	125	151	17	8	29	-4.27584	1.03361e-23	2.03066e-26	1e-24	scaffold_9	28227365	28229448	AT5G14920.1 | Symbols: | Gibberellin-regulated family protein | chr5:4826598-4827761 FORWARD LENGTH=276
Eucgr.F03635	1077	914	1595	131	88	243	-3.82035	1.14247e-23	2.24014e-26	3.3e-172	scaffold_6	44745837	44751541	AT4G39350.1 | Symbols: CESA2, ATH-A, ATCESA2 | cellulose synthase A2 | chr4:18297078-18301890 FORWARD LENGTH=1085
Eucgr.K03062	41	39	39	1577	480	1480	3.96034	1.18314e-23	2.31535e-26	3e-11	scaffold_11	38892169	38892684	AT3G53830.1 | Symbols: | Regulator of chromosome condensation (RCC1) family protein | chr3:19940814-19943592 FORWARD LENGTH=473
Eucgr.E00105	97	120	85	3	7	2	-5.49269	1.18971e-23	2.32366e-26	1e-95	scaffold_5	937793	941045	AT3G61490.3 | Symbols: | Pectin lyase-like superfamily protein | chr3:22758439-22760137 FORWARD LENGTH=477
Eucgr.J02519	6	15	8	445	306	338	4.489	1.2383e-23	2.41385e-26	1e-48	scaffold_10	31120719	31122269	AT3G12500.1 | Symbols: ATHCHIB, PR3, PR-3, CHI-B, B-CHI, HCHIB | basic chitinase | chr3:3962501-3963984 REVERSE LENGTH=336
Eucgr.D01168	85	68	158	4	4	10	-4.95201	1.46655e-23	2.85322e-26	1e-27	scaffold_4	21233336	21236296	AT2G38740.1 | Symbols: | Haloacid dehalogenase-like hydrolase (HAD) superfamily protein | chr2:16194639-16195995 REVERSE LENGTH=245
Eucgr.F02915	38	38	107	2	0	0	-7.34643	1.58865e-23	3.08476e-26	8.9	scaffold_6	38809446	38809595	AT3G26240.1 | Symbols: | Cysteine/Histidine-rich C1 domain family protein | chr3:9604335-9607103 REVERSE LENGTH=923
Eucgr.C00732	71	51	71	0	1	0	-8.44489	1.61071e-23	3.1155e-26	3e-25	scaffold_3	12479972	12482070	AT2G26330.1 | Symbols: ER, QRP1 | Leucine-rich receptor-like protein kinase family protein | chr2:11208367-11213895 REVERSE LENGTH=977
Eucgr.F04162	80	59	50	0	1	2	-6.87511	1.61071e-23	3.1155e-26	2e-47	scaffold_6	49842728	49847923	AT5G09360.1 | Symbols: LAC14 | laccase 14 | chr5:2906426-2908658 REVERSE LENGTH=570
Eucgr.B01142	111	80	74	6	1	9	-4.9824	1.62898e-23	3.14475e-26	9e-16	scaffold_2	18082770	18085089	AT3G06130.2 | Symbols: | Heavy metal transport/detoxification superfamily protein | chr3:1853193-1854673 REVERSE LENGTH=350
Eucgr.F02740	152	118	127	10	3	23	-4.42918	1.70565e-23	3.28643e-26	2e-94	scaffold_6	36985056	36987954	AT5G42240.1 | Symbols: scpl42 | serine carboxypeptidase-like 42 | chr5:16888717-16890931 FORWARD LENGTH=474
Eucgr.J02430	1906	437	2522	236	75	331	-3.7611	2.33188e-23	4.48439e-26	2e-76	scaffold_10	30376989	30379374	AT3G51240.2 | Symbols: F3H | flavanone 3-hydroxylase | chr3:19025661-19026658 FORWARD LENGTH=275
Eucgr.A01084	273	136	610	24	13	86	-3.96004	2.59842e-23	4.98738e-26	1e-49	scaffold_1	16544186	16548130	AT4G26790.2 | Symbols: | GDSL-like Lipase/Acylhydrolase superfamily protein | chr4:13487859-13489149 FORWARD LENGTH=352
Eucgr.B01022	56	32	110	2	0	5	-5.66967	2.87402e-23	5.50578e-26	4e-60	scaffold_2	14768544	14771818	AT5G43860.1 | Symbols: ATCLH2, CLH2 | chlorophyllase 2 | chr5:17630492-17632184 FORWARD LENGTH=319
Eucgr.H03471	528	273	413	46	28	64	-3.95917	3.01785e-23	5.75925e-26	9e-34	scaffold_8	50729820	50733251	AT4G03500.1 | Symbols: | Ankyrin repeat family protein | chr4:1553453-1556571 FORWARD LENGTH=653
Eucgr.H03471	528	273	413	46	28	64	-3.95917	3.01785e-23	5.75925e-26	9e-34	scaffold_8	50729820	50733251	AT4G03500.1 | Symbols: | Ankyrin repeat family protein | chr4:1553453-1556571 FORWARD LENGTH=653
Eucgr.I01338	68	50	71	0	1	0	-8.41451	3.32555e-23	6.33437e-26	4e-41	scaffold_9	23986038	23987165	AT4G34760.1 | Symbols: | SAUR-like auxin-responsive protein family | chr4:16582471-16582794 REVERSE LENGTH=108
Eucgr.E03869	35	33	112	1	0	3	-6.33677	3.45938e-23	6.57677e-26	0.018	scaffold_5	67623642	67624725	AT1G32190.2 | Symbols: | alpha/beta-Hydrolases superfamily protein | chr1:11593059-11595481 REVERSE LENGTH=338
CUFF.1697	451	6	3	7	10	12	-4.64881	3.63062e-23	6.88922e-26	2e-27	scaffold_1	27277059	27277841	AT3G25830.1 | Symbols: ATTPS-CIN, TPS-CIN | terpene synthase-like sequence-1,8-cineole | chr3:9447545-9450316 FORWARD LENGTH=601
Eucgr.J01374	14	14	24	521	268	936	4.13392	3.64731e-23	6.90778e-26	2e-57	scaffold_10	16947501	16956547	AT3G29320.1 | Symbols: | Glycosyl transferase, family 35 | chr3:11252871-11257587 FORWARD LENGTH=963
Eucgr.A02786	3	2	12	331	102	387	4.69005	3.93283e-23	7.43447e-26	2e-07	scaffold_1	38407404	38408426	AT5G23760.1 | Symbols: | Copper transport protein family | chr5:8013242-8014129 REVERSE LENGTH=104
Eucgr.B03629	204	61	62	7	2	15	-4.65765	4.01824e-23	7.58159e-26	6e-07	scaffold_2	60706548	60707695	AT5G19875.1 | Symbols: | unknown protein; FUNCTIONS IN: molecular_function unknown; INVOLVED IN: response to oxidative stress; LOCATED IN: endomembrane system; EXPRESSED IN: 21 plant structures; EXPRESSED DURING: 13 growth stages; BEST Arabidopsis thaliana protein match is: unknown protein (TAIR:AT2G31940.1); Has 30201 Blast hits to 17322 proteins in 780 species: Archae - 12; Bacteria - 1396; Met…
Eucgr.B01448	524	194	375	47	27	38	-4.01424	4.36788e-23	8.22576e-26	2e-85	scaffold_2	23778178	23780809	AT5G17540.1 | Symbols: | HXXXD-type acyl-transferase family protein | chr5:5782061-5783682 REVERSE LENGTH=462
Eucgr.H04854	124	12	66	1	1	0	-7.40309	4.45888e-23	8.38135e-26	3e-65	scaffold_8	69046645	69047400	AT4G39480.1 | Symbols: CYP96A9 | cytochrome P450, family 96, subfamily A, polypeptide 9 | chr4:18362558-18364108 FORWARD LENGTH=517
Eucgr.E00837	17	18	10	661	212	745	4.20346	5.09027e-23	9.55023e-26	1e-21	scaffold_5	8833516	8834128	AT5G41761.1 | Symbols: | unknown protein; FUNCTIONS IN: molecular_function unknown; INVOLVED IN: biological_process unknown; LOCATED IN: cellular_component unknown; BEST Arabidopsis thaliana protein match is: unknown protein (TAIR:AT3G55570.1); Has 30201 Blast hits to 17322 proteins in 780 species: Archae - 12; Bacteria - 1396; Metazoa - 17338; Fungi - 3422; Plants - 5037; Viruses - 0; Other Euka…
Eucgr.I01209	14	15	13	507	299	588	4.22665	5.93106e-23	1.11069e-25	2e-27	scaffold_9	23029630	23031598	AT2G15890.1 | Symbols: MEE14 | maternal effect embryo arrest 14 | chr2:6921196-6921978 REVERSE LENGTH=204
Eucgr.E01004	339	266	502	52	22	56	-3.93717	6.16254e-23	1.15188e-25	5.2e-148	scaffold_5	10592053	10596471	AT1G77280.1 | Symbols: | Protein kinase protein with adenine nucleotide alpha hydrolases-like domain | chr1:29031468-29035882 REVERSE LENGTH=795
Eucgr.J01620	205	116	276	4993	2250	6955	3.71621	6.21487e-23	1.15949e-25	6.8e-107	scaffold_10	21123301	21126299	AT5G37540.1 | Symbols: | Eukaryotic aspartyl protease family protein | chr5:14912862-14914190 FORWARD LENGTH=443
Eucgr.E01258	581	497	772	61	62	91	-3.85683	6.64546e-23	1.23752e-25	2e-49	scaffold_5	13639542	13646268	AT1G32090.1 | Symbols: | early-responsive to dehydration stress protein (ERD4) | chr1:11540244-11544041 REVERSE LENGTH=807
Eucgr.F02958	257	456	282	22	38	51	-4.01631	7.2988e-23	1.35665e-25	3e-56	scaffold_6	39279022	39281787	AT1G33811.1 | Symbols: | GDSL-like Lipase/Acylhydrolase superfamily protein | chr1:12267918-12269690 FORWARD LENGTH=371
Eucgr.J02003	65	72	148	2729	984	3622	3.76154	7.38636e-23	1.37038e-25	8e-50	scaffold_10	26062309	26066114	AT5G57050.1 | Symbols: ABI2, AtABI2 | Protein phosphatase 2C family protein | chr5:23087720-23089303 FORWARD LENGTH=424
Eucgr.B00100	186	100	195	8	11	19	-4.45385	7.70103e-23	1.42612e-25	4.5e-160	scaffold_2	1815709	1817337	AT3G48610.1 | Symbols: NPC6 | non-specific phospholipase C6 | chr3:18011653-18013959 REVERSE LENGTH=521
Eucgr.L00738	1128	440	1056	101	42	228	-3.75382	7.72485e-23	1.42788e-25	1e-95	scaffold_57	18640	21157	AT5G08640.2 | Symbols: FLS1 | flavonol synthase 1 | chr5:2804009-2805175 FORWARD LENGTH=337
Eucgr.J00120	615	365	990	61	41	160	-3.79379	9.00769e-23	1.66193e-25	1e-55	scaffold_10	1492387	1494204	AT2G40610.1 | Symbols: ATEXPA8, EXP8, ATEXP8, ATHEXP ALPHA 1.11, EXPA8 | expansin A8 | chr2:16949121-16950472 REVERSE LENGTH=254
Eucgr.B02686	80	62	80	2093	870	2802	3.7816	9.34086e-23	1.72023e-25	0	scaffold_2	49433287	49438048	AT1G68020.2 | Symbols: ATTPS6, TPS6 | UDP-Glycosyltransferase / trehalose-phosphatase family protein | chr1:25497493-25500241 FORWARD LENGTH=861
Eucgr.E04327	68	57	111	2	1	11	-4.98876	9.59418e-23	1.76364e-25	3e-31	scaffold_5	73837672	73839885	AT5G44680.1 | Symbols: | DNA glycosylase superfamily protein | chr5:18024461-18025893 REVERSE LENGTH=354
Eucgr.C02162	450	183	1498	91	53	98	-3.81267	1.07894e-22	1.97948e-25	8.6e-102	scaffold_3	39118166	39120507	AT5G36110.1 | Symbols: CYP716A1 | cytochrome P450, family 716, subfamily A, polypeptide 1 | chr5:14195377-14197613 FORWARD LENGTH=478
Eucgr.H03772	0	0	0	225	44	65	34.7219	1.0808e-22	1.97948e-25	9e-05	scaffold_8	55011153	55013330	AT4G15610.1 | Symbols: | Uncharacterised protein family (UPF0497) | chr4:8909162-8910641 FORWARD LENGTH=194
Eucgr.F02538	6	6	12	364	128	529	4.46917	1.11681e-22	2.0417e-25	9e-45	scaffold_6	35008616	35010075	AT1G80160.1 | Symbols: | Lactoylglutathione lyase / glyoxalase I family protein | chr1:30151101-30151930 FORWARD LENGTH=168
Eucgr.G02470	180	144	142	15	8	20	-4.33159	1.12313e-22	2.04951e-25	1e-56	scaffold_7	43250120	43252355	AT1G69420.1 | Symbols: | DHHC-type zinc finger family protein | chr1:26093690-26096736 FORWARD LENGTH=597
CUFF.173	139	82	87	9	3	9	-4.75347	1.20276e-22	2.19082e-25	?	scaffold_1	2223045	2224133	?
Eucgr.I01014	79	72	234	8	7	13	-4.57144	1.32467e-22	2.4085e-25	5e-37	scaffold_9	21081016	21084341	AT2G23600.1 | Symbols: ACL, ATMES2, MES2, ATME8, ME8 | acetone-cyanohydrin lyase | chr2:10042325-10043641 REVERSE LENGTH=264
Eucgr.D00956	55	15	40	985	362	1663	3.85497	1.3862e-22	2.51579e-25	7.7e-127	scaffold_4	17491420	17495223	AT5G47810.1 | Symbols: PFK2 | phosphofructokinase 2 | chr5:19356569-19357989 REVERSE LENGTH=445
Eucgr.E00338	206	346	310	11	23	77	-3.95065	1.58299e-22	2.86774e-25	2e-16	scaffold_5	3217351	3218069	AT4G39230.1 | Symbols: | NmrA-like negative transcriptional regulator family protein | chr4:18266024-18267604 REVERSE LENGTH=309
Eucgr.F02309	60	61	69	2	1	1	-6.45581	1.65312e-22	2.98937e-25	4e-05	scaffold_6	31520220	31521167	AT1G60060.1 | Symbols: | Serine/threonine-protein kinase WNK (With No Lysine)-related | chr1:22139282-22141585 FORWARD LENGTH=387
Eucgr.J00733	141	86	63	6	3	12	-4.707	1.97813e-22	3.57063e-25	2e-54	scaffold_10	7766785	7768612	AT1G50490.1 | Symbols: UBC20 | ubiquitin-conjugating enzyme 20 | chr1:18705005-18706303 REVERSE LENGTH=181
Eucgr.G02595	838	5	135	58	11	40	-3.91012	2.23716e-22	4.03092e-25	2e-74	scaffold_7	44338497	44340163	AT3G19990.1 | Symbols: | unknown protein; INVOLVED IN: biological_process unknown; LOCATED IN: chloroplast stroma, chloroplast; EXPRESSED IN: 23 plant structures; EXPRESSED DURING: 13 growth stages; Has 118 Blast hits to 118 proteins in 41 species: Archae - 0; Bacteria - 42; Metazoa - 0; Fungi - 0; Plants - 56; Viruses - 0; Other Eukaryotes - 20 (source: NCBI BLink). | chr3:6965671-6967102 FORWAR…
Eucgr.E03921	10	2	7	267	87	510	4.52798	2.28253e-22	4.10526e-25	2e-19	scaffold_5	68178319	68179068	AT5G47550.1 | Symbols: | Cystatin/monellin superfamily protein | chr5:19286596-19286964 REVERSE LENGTH=123
Eucgr.E01473	27	23	48	972	418	1258	3.87899	2.28821e-22	4.1081e-25	3e-35	scaffold_5	17167420	17169016	AT3G60690.1 | Symbols: | SAUR-like auxin-responsive protein family | chr3:22435262-22435774 FORWARD LENGTH=171
Eucgr.J02462	69	59	31	0	0	1	-8.25013	2.36961e-22	4.24661e-25	2e-69	scaffold_10	30776890	30778103	AT3G51280.1 | Symbols: | Tetratricopeptide repeat (TPR)-like superfamily protein | chr3:19037229-19038781 FORWARD LENGTH=431
Eucgr.I02625	40	10	46	674	275	1777	3.85611	2.63651e-22	4.70805e-25	0.47	scaffold_9	37559240	37559895	AT1G52370.3 | Symbols: | Ribosomal protein L22p/L17e family protein | chr1:19507052-19508699 FORWARD LENGTH=270
CUFF.1429	523	219	534	29	30	101	-3.84588	2.72842e-22	4.86349e-25	2.2e-118	scaffold_1	22979971	22984720	AT3G49220.1 | Symbols: | Plant invertase/pectin methylesterase inhibitor superfamily | chr3:18249840-18253647 FORWARD LENGTH=599
Eucgr.L02971	66	92	255	2	9	23	-4.44451	2.87368e-22	5.11331e-25	3e-06	scaffold_1733	5198	6031	AT3G25820.2 | Symbols: TPS-CIN | terpene synthase-like sequence-1,8-cineole | chr3:9439282-9442507 FORWARD LENGTH=445
CUFF.38683	50	24	71	983	447	2461	3.78187	3.13531e-22	5.56893e-25	?	scaffold_8	37787427	37788783	?
Eucgr.K00927	183	197	177	17	15	24	-4.17629	3.40181e-22	6.03159e-25	1e-18	scaffold_11	11310232	11312826	AT4G22110.2 | Symbols: | GroES-like zinc-binding dehydrogenase family protein | chr4:11711422-11713946 REVERSE LENGTH=390
Eucgr.H04995	107	91	222	8	7	23	-4.32862	3.76977e-22	6.64862e-25	2e-18	scaffold_8	71572521	71574022	AT4G35320.1 | Symbols: | unknown protein; BEST Arabidopsis thaliana protein match is: unknown protein (TAIR:AT2G17300.1); Has 30201 Blast hits to 17322 proteins in 780 species: Archae - 12; Bacteria - 1396; Metazoa - 17338; Fungi - 3422; Plants - 5037; Viruses - 0; Other Eukaryotes - 2996 (source: NCBI BLink). | chr4:16806139-16806582 REVERSE LENGTH=148
Eucgr.H04995	107	91	222	8	7	23	-4.32862	3.76977e-22	6.64862e-25	2e-18	scaffold_8	71572521	71574022	AT4G35320.1 | Symbols: | unknown protein; BEST Arabidopsis thaliana protein match is: unknown protein (TAIR:AT2G17300.1); Has 30201 Blast hits to 17322 proteins in 780 species: Archae - 12; Bacteria - 1396; Metazoa - 17338; Fungi - 3422; Plants - 5037; Viruses - 0; Other Eukaryotes - 2996 (source: NCBI BLink). | chr4:16806139-16806582 REVERSE LENGTH=148
Eucgr.H04995	107	91	222	8	7	23	-4.32862	3.76977e-22	6.64862e-25	2e-18	scaffold_8	71572521	71574022	AT4G35320.1 | Symbols: | unknown protein; BEST Arabidopsis thaliana protein match is: unknown protein (TAIR:AT2G17300.1); Has 30201 Blast hits to 17322 proteins in 780 species: Archae - 12; Bacteria - 1396; Metazoa - 17338; Fungi - 3422; Plants - 5037; Viruses - 0; Other Eukaryotes - 2996 (source: NCBI BLink). | chr4:16806139-16806582 REVERSE LENGTH=148
Eucgr.E03249	123	6	48	0	0	2	-7.24332	3.88395e-22	6.83794e-25	1e-18	scaffold_5	55129526	55130001	AT2G19010.1 | Symbols: | GDSL-like Lipase/Acylhydrolase superfamily protein | chr2:8243089-8245378 FORWARD LENGTH=345
Eucgr.A02701	544	139	730	44	15	142	-3.7546	3.92356e-22	6.89554e-25	1.3e-118	scaffold_1	37635530	37637314	AT3G16520.3 | Symbols: UGT88A1 | UDP-glucosyl transferase 88A1 | chr3:5619355-5620833 REVERSE LENGTH=463
Eucgr.C00960	109	84	115	7	6	6	-4.83502	4.18195e-22	7.33675e-25	1.9e-123	scaffold_3	14883276	14885232	AT2G19780.1 | Symbols: | Leucine-rich repeat (LRR) family protein | chr2:8522831-8524039 REVERSE LENGTH=403
Eucgr.K01300	127	89	101	8	6	8	-4.68539	4.26136e-22	7.44993e-25	4e-64	scaffold_11	16162384	16165052	AT3G08600.1 | Symbols: | Protein of unknown function (DUF1191) | chr3:2612646-2613596 FORWARD LENGTH=317
Eucgr.K01300	127	89	101	8	6	8	-4.68539	4.26136e-22	7.44993e-25	4e-64	scaffold_11	16162384	16165052	AT3G08600.1 | Symbols: | Protein of unknown function (DUF1191) | chr3:2612646-2613596 FORWARD LENGTH=317
Eucgr.K03469	85	66	44	1	2	3	-5.9228	4.28372e-22	7.47594e-25	1e-62	scaffold_11	43774106	43776001	AT1G08560.1 | Symbols: SYP111, KN, ATSYP111 | syntaxin of plants 111 | chr1:2709778-2710710 REVERSE LENGTH=311
Eucgr.B03280	1	1	1	169	71	171	6.25019	4.3641e-22	7.60297e-25	9e-09	scaffold_2	57712428	57713934	AT1G63840.1 | Symbols: | RING/U-box superfamily protein | chr1:23689991-23690491 REVERSE LENGTH=167
Eucgr.B00441	110	80	61	3	2	12	-4.83404	4.38594e-22	7.62773e-25	5e-16	scaffold_2	5654793	5656633	AT5G62550.1 | Symbols: | unknown protein; FUNCTIONS IN: molecular_function unknown; INVOLVED IN: biological_process unknown; LOCATED IN: plasma membrane; EXPRESSED IN: 17 plant structures; EXPRESSED DURING: 9 growth stages; Has 14949 Blast hits to 9947 proteins in 971 species: Archae - 43; Bacteria - 3248; Metazoa - 4424; Fungi - 1542; Plants - 562; Viruses - 55; Other Eukaryotes - 5075 (source: …
Eucgr.F00751	14	6	12	395	237	379	4.24135	4.41968e-22	7.67306e-25	5e-18	scaffold_6	9826211	9827479	AT1G17200.2 | Symbols: | Uncharacterised protein family (UPF0497) | chr1:5878668-5879871 FORWARD LENGTH=136
Eucgr.G01769	73	41	48	1	0	2	-6.63807	4.5849e-22	7.9461e-25	8e-43	scaffold_7	32595277	32597490	AT2G21050.1 | Symbols: LAX2 | like AUXIN RESISTANT 2 | chr2:9034289-9036439 FORWARD LENGTH=484
Eucgr.G02943	137	89	55	2	4	14	-4.74576	4.76064e-22	8.23641e-25	2e-83	scaffold_7	48060134	48062587	AT5G13840.2 | Symbols: FZR3 | FIZZY-related 3 | chr5:4468677-4470706 REVERSE LENGTH=482
Eucgr.H02638	10	2	16	162	222	553	4.28277	4.95631e-22	8.56012e-25	5.4e-130	scaffold_8	37056228	37057997	AT4G15550.1 | Symbols: IAGLU | indole-3-acetate beta-D-glucosyltransferase | chr4:8877877-8879301 REVERSE LENGTH=475
Eucgr.A02695	553	356	346	44	48	46	-3.88303	5.10967e-22	8.80977e-25	1.8e-120	scaffold_1	37574312	37576090	AT3G16520.3 | Symbols: UGT88A1 | UDP-glucosyl transferase 88A1 | chr3:5619355-5620833 REVERSE LENGTH=463
Eucgr.C03452	0	0	0	205	6	162	34.6617	6.06169e-22	1.04332e-24	1e-27	scaffold_3	64970924	64973515	AT2G26150.1 | Symbols: ATHSFA2, HSFA2 | heat shock transcription factor A2 | chr2:11135856-11137217 FORWARD LENGTH=346
Eucgr.J02173	134	98	200	10	11	14	-4.39845	6.24584e-22	1.07317e-24	3.5e-115	scaffold_10	27761492	27762818	AT5G40150.1 | Symbols: | Peroxidase superfamily protein | chr5:16059750-16060736 REVERSE LENGTH=329
Eucgr.A00745	269	222	201	9	14	66	-3.95737	6.38576e-22	1.09533e-24	2e-24	scaffold_1	12068810	12069719	AT3G08770.2 | Symbols: LTP6 | lipid transfer protein 6 | chr3:2664330-2664784 REVERSE LENGTH=118
Eucgr.G03058	23	11	27	740	197	874	3.96101	6.411e-22	1.09777e-24	1e-29	scaffold_7	49197456	49200794	AT3G55880.2 | Symbols: | Alpha/beta hydrolase related protein | chr3:20736682-20738325 FORWARD LENGTH=216
Eucgr.H00919	40	16	43	949	384	1199	3.82102	7.09199e-22	1.21231e-24	1e-33	scaffold_8	11442780	11444016	AT4G08570.1 | Symbols: | Heavy metal transport/detoxification superfamily protein | chr4:5455123-5455975 REVERSE LENGTH=151
Eucgr.J00069	178	143	195	7	16	24	-4.25869	7.14468e-22	1.21923e-24	3.4e-124	scaffold_10	1047879	1049288	AT5G07010.1 | Symbols: ATST2A, ST2A | sulfotransferase 2A | chr5:2174960-2176039 REVERSE LENGTH=360
CUFF.7699	53	86	197	7	5	16	-4.46089	8.54016e-22	1.45488e-24	1.5	scaffold_11	10719276	10720831	AT1G49050.1 | Symbols: | Eukaryotic aspartyl protease family protein | chr1:18150638-18153186 FORWARD LENGTH=584
Eucgr.J00969	101	52	43	2	2	0	-6.45051	8.56072e-22	1.4559e-24	5e-05	scaffold_10	10549870	10551612	AT2G39870.1 | Symbols: | unknown protein; BEST Arabidopsis thaliana protein match is: unknown protein (TAIR:AT3G55690.1); Has 73 Blast hits to 71 proteins in 14 species: Archae - 0; Bacteria - 0; Metazoa - 2; Fungi - 2; Plants - 69; Viruses - 0; Other Eukaryotes - 0 (source: NCBI BLink). | chr2:16643697-16644950 FORWARD LENGTH=331
Eucgr.K03248	1	0	4	73	37	395	5.56842	8.82712e-22	1.49866e-24	3e-18	scaffold_11	41281083	41282272	AT5G60680.1 | Symbols: | Protein of unknown function, DUF584 | chr5:24386247-24386738 FORWARD LENGTH=164
Eucgr.J03029	90	65	35	2	2	3	-5.66406	9.84469e-22	1.66859e-24	4e-66	scaffold_10	37481878	37483086	AT3G15550.1 | Symbols: | unknown protein; Has 25732 Blast hits to 16979 proteins in 961 species: Archae - 144; Bacteria - 1801; Metazoa - 12681; Fungi - 1868; Plants - 912; Viruses - 94; Other Eukaryotes - 8232 (source: NCBI BLink). | chr3:5267351-5270095 FORWARD LENGTH=730
Eucgr.A00514	287	161	286	35	13	39	-3.93324	1.00845e-21	1.70635e-24	2e-95	scaffold_1	8041685	8046342	AT2G21050.1 | Symbols: LAX2 | like AUXIN RESISTANT 2 | chr2:9034289-9036439 FORWARD LENGTH=484
Eucgr.J00629	123	75	82	5	4	11	-4.68863	1.05431e-21	1.78093e-24	3.1e-123	scaffold_10	6946505	6950435	AT2G27060.1 | Symbols: | Leucine-rich repeat protein kinase family protein | chr2:11551288-11554577 FORWARD LENGTH=1021
Eucgr.B00945	127	36	50	4	1	6	-5.12307	1.09077e-21	1.8394e-24	3e-35	scaffold_2	13343501	13346757	AT3G18010.1 | Symbols: WOX1 | WUSCHEL related homeobox 1 | chr3:6161155-6163183 REVERSE LENGTH=351
Eucgr.D01681	86	42	90	1589	650	3173	3.68195	1.09504e-21	1.8435e-24	9.9e-107	scaffold_4	30800753	30804046	AT1G64660.1 | Symbols: ATMGL, MGL | methionine gamma-lyase | chr1:24028977-24030537 FORWARD LENGTH=442
Eucgr.D01193	60	0	185	1	0	14	-4.83512	1.13928e-21	1.91475e-24	2e-90	scaffold_4	21684730	21686496	AT3G26210.1 | Symbols: CYP71B23 | cytochrome P450, family 71, subfamily B, polypeptide 23 | chr3:9593329-9595202 REVERSE LENGTH=502
Eucgr.J01215	165	112	150	4	14	15	-4.459	1.18145e-21	1.9823e-24	2e-14	scaffold_10	13402005	13403378	AT3G28857.1 | Symbols: | basic helix-loop-helix (bHLH) DNA-binding family protein | chr3:10855781-10856313 REVERSE LENGTH=93
Eucgr.J02048	125	79	185	4	6	27	-4.28594	1.18772e-21	1.98948e-24	9e-60	scaffold_10	26521880	26523879	AT2G28950.1 | Symbols: ATEXPA6, ATEXP6, ATHEXP ALPHA 1.8, EXPA6 | expansin A6 | chr2:12431840-12433482 REVERSE LENGTH=258
Eucgr.H04905	134	35	44	0	3	0	-6.9183	1.24647e-21	2.0844e-24	2e-65	scaffold_8	69747325	69748265	AT5G65360.1 | Symbols: | Histone superfamily protein | chr5:26120099-26120509 REVERSE LENGTH=137
Eucgr.B01186	1	1	0	221	32	153	6.71681	1.29397e-21	2.16022e-24	5e-44	scaffold_2	19215099	19217371	AT4G15530.6 | Symbols: PPDK | pyruvate orthophosphate dikinase | chr4:8864828-8870748 REVERSE LENGTH=964
Eucgr.K02438	4162	2267	3057	502	247	730	-3.55789	1.72318e-21	2.87197e-24	3.3e-107	scaffold_11	31711280	31712923	AT2G36830.1 | Symbols: GAMMA-TIP, TIP1;1, GAMMA-TIP1 | gamma tonoplast intrinsic protein | chr2:15445490-15446336 FORWARD LENGTH=252
CUFF.10639	166	51	57	2	0	23	-4.42081	1.74386e-21	2.9016e-24	1.9	scaffold_11	45189599	45190560	AT5G53440.1 | Symbols: | unknown protein; FUNCTIONS IN: molecular_function unknown; INVOLVED IN: biological_process unknown; LOCATED IN: cytosol; EXPRESSED IN: 25 plant structures; EXPRESSED DURING: 15 growth stages; Has 1807 Blast hits to 1807 proteins in 277 species: Archae - 0; Bacteria - 0; Metazoa - 736; Fungi - 347; Plants - 385; Viruses - 0; Other Eukaryotes - 339 (source: NCBI BLink). | c…
Eucgr.E00360	0	0	0	138	30	147	34.5053	1.76032e-21	2.92412e-24	0.43	scaffold_5	3393666	3394041	AT3G21900.1 | Symbols: | Receptor-like protein kinase-related family protein | chr3:7715393-7716343 FORWARD LENGTH=251
Eucgr.L01034	75	87	52	0	2	10	-5.14404	1.86311e-21	3.08974e-24	2e-14	scaffold_109	46803	50767	AT5G65940.3 | Symbols: CHY1 | beta-hydroxyisobutyryl-CoA hydrolase 1 | chr5:26376927-26379161 REVERSE LENGTH=343
Eucgr.E03594	411	119	103	18	20	22	-4.11231	1.893e-21	3.1341e-24	7e-32	scaffold_5	62609480	62610286	AT5G54640.1 | Symbols: HTA1, RAT5, ATHTA1 | Histone superfamily protein | chr5:22196540-22197279 FORWARD LENGTH=131
Eucgr.D01751	115	54	104	4	3	13	-4.63918	1.93706e-21	3.20175e-24	2e-36	scaffold_4	31499274	31500588	AT1G64450.1 | Symbols: | Glycine-rich protein family | chr1:23941758-23942786 REVERSE LENGTH=343
Eucgr.H02547	225	156	270	28	17	24	-4.01558	1.94725e-21	3.21328e-24	2e-68	scaffold_8	35341501	35347527	AT1G60800.1 | Symbols: NIK3 | NSP-interacting kinase 3 | chr1:22383601-22386931 REVERSE LENGTH=633
Eucgr.F02685	45	28	39	1004	533	1146	3.7657	2.01884e-21	3.32593e-24	7e-67	scaffold_6	36464610	36473191	AT1G71710.2 | Symbols: | DNAse I-like superfamily protein | chr1:26973796-26976747 REVERSE LENGTH=656
Eucgr.H02975	145	95	199	12	9	21	-4.21415	2.04893e-21	3.36996e-24	3e-70	scaffold_8	43407536	43411538	AT3G23530.1 | Symbols: | Cyclopropane-fatty-acyl-phospholipid synthase | chr3:8437472-8442597 FORWARD LENGTH=868
Eucgr.E01474	238	152	217	3	18	45	-4.05761	2.30402e-21	3.78328e-24	2e-13	scaffold_5	17177777	17181162	AT2G45190.1 | Symbols: AFO, FIL, YAB1 | Plant-specific transcription factor YABBY family protein | chr2:18628450-18630552 REVERSE LENGTH=230
Eucgr.F01844	0	0	0	103	72	91	34.4907	2.4247e-21	3.97491e-24	4e-65	scaffold_6	23903677	23905690	AT1G75620.1 | Symbols: | glyoxal oxidase-related protein | chr1:28394951-28396594 REVERSE LENGTH=548
Eucgr.B03147	19	8	15	471	189	633	4.05414	2.61194e-21	4.27486e-24	2e-30	scaffold_2	56608488	56613043	AT1G13740.1 | Symbols: AFP2 | ABI five binding protein 2 | chr1:4713969-4715158 FORWARD LENGTH=349
Eucgr.J03181	102	58	39	0	3	1	-6.48079	2.79904e-21	4.57359e-24	2e-58	scaffold_10	39041495	39044278	AT3G20260.1 | Symbols: | Protein of unknown function (DUF1666) | chr3:7064190-7065751 REVERSE LENGTH=438
Eucgr.B01098	174	70	127	11	10	3	-4.64333	2.92206e-21	4.76682e-24	1e-72	scaffold_2	17354040	17359345	AT1G21240.1 | Symbols: WAK3 | wall associated kinase 3 | chr1:7434303-7436702 FORWARD LENGTH=742
Eucgr.H03592	616	347	629	58	35	142	-3.67398	3.04589e-21	4.96073e-24	8e-13	scaffold_8	52927749	52931005	AT5G19090.3 | Symbols: | Heavy metal transport/detoxification superfamily protein | chr5:6387910-6389855 FORWARD LENGTH=466
Eucgr.F02776	174	106	148	14	9	18	-4.21926	3.06257e-21	4.97978e-24	2e-17	scaffold_6	37270715	37273812	AT1G44000.1 | Symbols: | unknown protein; BEST Arabidopsis thaliana protein match is: unknown protein (TAIR:AT4G11911.1); Has 216 Blast hits to 212 proteins in 76 species: Archae - 0; Bacteria - 96; Metazoa - 0; Fungi - 0; Plants - 118; Viruses - 0; Other Eukaryotes - 2 (source: NCBI BLink). | chr1:16708201-16709521 REVERSE LENGTH=261
Eucgr.A01792	37	116	80	4	4	8	-4.8427	3.31871e-21	5.38752e-24	3e-09	scaffold_1	28200024	28200807	AT2G20870.1 | Symbols: | cell wall protein precursor, putative | chr2:8982239-8982661 REVERSE LENGTH=141
Eucgr.F04158	70	65	84	8	1	5	-4.86323	3.45881e-21	5.60585e-24	8e-38	scaffold_6	49778016	49779411	AT5G09360.1 | Symbols: LAC14 | laccase 14 | chr5:2906426-2908658 REVERSE LENGTH=570
Eucgr.J00741	154	79	100	7	7	12	-4.50432	3.51945e-21	5.6949e-24	7e-42	scaffold_10	7828101	7830728	AT5G12440.3 | Symbols: | CCCH-type zinc fingerfamily protein with RNA-binding domain | chr5:4035891-4038604 REVERSE LENGTH=651
Eucgr.C04133	75	38	175	9	2	11	-4.52935	3.56831e-21	5.76464e-24	4e-37	scaffold_3	76128688	76131465	AT3G24420.1 | Symbols: | alpha/beta-Hydrolases superfamily protein | chr3:8863111-8864883 REVERSE LENGTH=274
Eucgr.K01550	91	19	104	0	3	3	-5.9019	3.67722e-21	5.931e-24	4e-12	scaffold_11	18620166	18621616	AT1G33080.2 | Symbols: | MATE efflux family protein | chr1:11985752-11990197 FORWARD LENGTH=491
Eucgr.F00176	5	2	6	259	70	316	4.69365	3.91049e-21	6.29709e-24	3e-32	scaffold_6	2744115	2745640	AT2G19130.1 | Symbols: | S-locus lectin protein kinase family protein | chr2:8293789-8296275 FORWARD LENGTH=829
Eucgr.F02503	51	45	54	0	0	1	-8.12625	4.1971e-21	6.74775e-24	3e-16	scaffold_6	34665886	34667104	AT1G67050.1 | Symbols: | unknown protein; BEST Arabidopsis thaliana protein match is: unknown protein (TAIR:AT5G38320.1); Has 617 Blast hits to 318 proteins in 80 species: Archae - 0; Bacteria - 16; Metazoa - 141; Fungi - 62; Plants - 128; Viruses - 2; Other Eukaryotes - 268 (source: NCBI BLink). | chr1:25028862-25029656 REVERSE LENGTH=265
Eucgr.K02101	275	253	251	10	34	40	-3.96042	4.35773e-21	6.99474e-24	2e-36	scaffold_11	27971961	27972715	AT3G07390.1 | Symbols: AIR12 | auxin-responsive family protein | chr3:2365452-2366273 FORWARD LENGTH=274
Eucgr.G01960	182	127	145	19	7	25	-4.06207	4.39751e-21	7.0473e-24	2e-09	scaffold_7	35610689	35613386	AT4G25050.2 | Symbols: ACP4 | acyl carrier protein 4 | chr4:12870178-12871024 FORWARD LENGTH=150
Eucgr.J03047	433	272	312	46	21	77	-3.74305	4.67774e-21	7.48439e-24	0	scaffold_10	37613530	37617144	AT1G15520.1 | Symbols: PDR12, ATPDR12, ABCG40, ATABCG40 | pleiotropic drug resistance 12 | chr1:5331993-5338175 REVERSE LENGTH=1424
Eucgr.F03689	1068	790	1205	100	101	252	-3.59745	4.89833e-21	7.8248e-24	5e-75	scaffold_6	45178063	45180238	AT5G55730.2 | Symbols: FLA1 | FASCICLIN-like arabinogalactan 1 | chr5:22558375-22560392 REVERSE LENGTH=425
Eucgr.J02097	27	43	80	0	0	2	-7.12267	4.99928e-21	7.97334e-24	0	scaffold_10	26924059	26925884	AT2G28630.1 | Symbols: KCS12 | 3-ketoacyl-CoA synthase 12 | chr2:12275719-12277149 REVERSE LENGTH=477
Eucgr.E01075	169	69	51	9	4	10	-4.51077	5.93359e-21	9.44839e-24	1e-40	scaffold_5	11492593	11493166	AT5G59970.1 | Symbols: | Histone superfamily protein | chr5:24146352-24146663 REVERSE LENGTH=104
Eucgr.D00321	1323	806	1413	118	129	256	-3.58077	6.03357e-21	9.5771e-24	2.3e-128	scaffold_4	5281980	5286647	AT2G34430.1 | Symbols: LHB1B1, LHCB1.4 | light-harvesting chlorophyll-protein complex II subunit B1 | chr2:14524818-14525618 FORWARD LENGTH=267
Eucgr.I02698	128	32	44	0	1	9	-5.22193	6.37815e-21	1.0108e-23	1e-54	scaffold_9	38099938	38100950	AT3G43660.1 | Symbols: | Vacuolar iron transporter (VIT) family protein | chr3:15565332-15565928 FORWARD LENGTH=199
Eucgr.I01276	49	53	42	1	0	0	-8.08954	7.10741e-21	1.12281e-23	1e-31	scaffold_9	23496686	23497404	AT1G29420.1 | Symbols: | SAUR-like auxin-responsive protein family | chr1:10301483-10301908 REVERSE LENGTH=142
Eucgr.A00980	83	58	51	1	3	4	-5.45617	8.42124e-21	1.32827e-23	2e-15	scaffold_1	15455352	15461693	AT4G27870.1 | Symbols: | Vacuolar iron transporter (VIT) family protein | chr4:13878983-13882679 FORWARD LENGTH=762
Eucgr.I00659	325	98	995	44	36	105	-3.68112	1.01296e-20	1.59521e-23	1e-63	scaffold_9	13924862	13927127	AT4G37800.1 | Symbols: XTH7 | xyloglucan endotransglucosylase/hydrolase 7 | chr4:17775703-17777372 REVERSE LENGTH=294
Eucgr.A02203	14	4	7	359	170	272	4.24724	1.03481e-20	1.62706e-23	2e-57	scaffold_1	32712646	32714626	AT1G24420.1 | Symbols: | HXXXD-type acyl-transferase family protein | chr1:8656687-8657997 FORWARD LENGTH=437
Eucgr.I02478	12	3	4	368	121	203	4.3987	1.07316e-20	1.68472e-23	5e-17	scaffold_9	35570642	35571379	AT4G36850.1 | Symbols: | PQ-loop repeat family protein / transmembrane family protein | chr4:17353415-17355822 REVERSE LENGTH=393
Eucgr.H04045	1299	826	1708	175	114	294	-3.54129	1.1338e-20	1.77711e-23	3e-78	scaffold_8	58315173	58321054	AT3G06650.1 | Symbols: ACLB-1 | ATP-citrate lyase B-1 | chr3:2079247-2082633 REVERSE LENGTH=609
CUFF.32663	78	36	33	0	0	4	-6.09973	1.21107e-20	1.89526e-23	1e-09	scaffold_7	5452509	5453550	AT2G24210.1 | Symbols: TPS10 | terpene synthase 10 | chr2:10294330-10297401 FORWARD LENGTH=592
Eucgr.B01055	14	3	27	364	135	799	3.92866	1.23308e-20	1.92668e-23	2e-21	scaffold_2	16005228	16006829	AT3G22620.1 | Symbols: | Bifunctional inhibitor/lipid-transfer protein/seed storage 2S albumin superfamily protein | chr3:8008615-8009415 FORWARD LENGTH=204
Eucgr.F01634	655	416	645	89	49	110	-3.61647	1.50148e-20	2.34241e-23	0	scaffold_6	20727983	20735595	AT1G19835.2 | Symbols: | Plant protein of unknown function (DUF869) | chr1:6856212-6859513 REVERSE LENGTH=983
CUFF.43205	142	60	197	13	5	23	-4.12813	1.52003e-20	2.36764e-23	8.8e-106	scaffold_9	31499099	31503781	AT3G14310.1 | Symbols: ATPME3, PME3 | pectin methylesterase 3 | chr3:4772214-4775095 REVERSE LENGTH=593
CUFF.35871	706	319	482	37	62	93	-3.67502	1.60543e-20	2.49678e-23	?	scaffold_8	648152	648882	?
Eucgr.D02033	122	51	126	5	3	19	-4.34991	1.75506e-20	2.72102e-23	5e-16	scaffold_4	34495762	34501538	AT4G22570.1 | Symbols: APT3 | adenine phosphoribosyl transferase 3 | chr4:11882310-11885250 REVERSE LENGTH=184
Eucgr.F02356	0	2	0	90	86	182	6.66572	1.79917e-20	2.78079e-23	0.042	scaffold_6	32171436	32172824	AT5G42750.1 | Symbols: BKI1 | BRI1 kinase inhibitor 1 | chr5:17143028-17144041 REVERSE LENGTH=338
Eucgr.I00622	70	70	66	1	3	8	-5.02018	1.79917e-20	2.78079e-23	1e-19	scaffold_9	13257776	13262436	AT5G58560.1 | Symbols: | Phosphatidate cytidylyltransferase family protein | chr5:23670513-23672570 FORWARD LENGTH=308
Eucgr.D00201	65	54	137	2	6	7	-4.87984	1.86406e-20	2.87664e-23	6e-57	scaffold_4	3125878	3127032	AT4G12320.1 | Symbols: CYP706A6 | cytochrome P450, family 706, subfamily A, polypeptide 6 | chr4:7314939-7316647 REVERSE LENGTH=519
Eucgr.A00896	4	0	5	181	92	190	4.89637	1.93527e-20	2.98193e-23	1e-09	scaffold_1	14274611	14275485	AT3G22240.1 | Symbols: | unknown protein; BEST Arabidopsis thaliana protein match is: unknown protein (TAIR:AT3G22235.2); Has 177 Blast hits to 177 proteins in 14 species: Archae - 0; Bacteria - 0; Metazoa - 0; Fungi - 0; Plants - 177; Viruses - 0; Other Eukaryotes - 0 (source: NCBI BLink). | chr3:7863788-7864675 REVERSE LENGTH=73
Eucgr.F01711	21	5	22	397	279	492	3.88663	1.99029e-20	3.06198e-23	5e-82	scaffold_6	21852273	21856322	AT5G20890.1 | Symbols: | TCP-1/cpn60 chaperonin family protein | chr5:7087020-7089906 REVERSE LENGTH=528
Eucgr.J00254	60	51	55	4	0	5	-5.12954	2.00747e-20	3.08367e-23	1e-27	scaffold_10	2657991	2661415	AT5G05830.1 | Symbols: | RING/FYVE/PHD zinc finger superfamily protein | chr5:1755910-1756825 FORWARD LENGTH=205
Eucgr.D01733	821	624	966	97	76	200	-3.54923	2.43773e-20	3.73312e-23	3e-55	scaffold_4	31359315	31365257	AT1G64390.1 | Symbols: AtGH9C2, GH9C2 | glycosyl hydrolase 9C2 | chr1:23911329-23914642 FORWARD LENGTH=621
Eucgr.H03386	0	0	0	40	36	229	34.3849	2.43583e-20	3.73312e-23	0.74	scaffold_8	49515761	49517394	AT4G34410.1 | Symbols: RRTF1 | redox responsive transcription factor 1 | chr4:16451992-16452798 FORWARD LENGTH=269
CUFF.34603	144	95	107	15	7	9	-4.30622	2.70127e-20	4.13038e-23	7e-23	scaffold_7	43246656	43249960	AT1G69420.1 | Symbols: | DHHC-type zinc finger family protein | chr1:26093690-26096736 FORWARD LENGTH=597
Eucgr.E03253	192	88	197	14	11	26	-4.03567	2.74156e-20	4.18558e-23	1.2e-146	scaffold_5	55216388	55227211	AT1G28340.1 | Symbols: AtRLP4, RLP4 | receptor like protein 4 | chr1:9940175-9943252 FORWARD LENGTH=627
Eucgr.E00845	98	84	101	2084	1169	2680	3.53752	2.89624e-20	4.41499e-23	4e-51	scaffold_5	8918155	8923191	AT4G01100.2 | Symbols: ADNT1 | adenine nucleotide transporter 1 | chr4:477411-479590 FORWARD LENGTH=367
Eucgr.F01560	212	59	78	6	8	17	-4.2984	3.05847e-20	4.6552e-23	1e-55	scaffold_6	19995231	19996355	AT3G46940.1 | Symbols: DUT1 | DUTP-PYROPHOSPHATASE-LIKE 1 | chr3:17288367-17288867 REVERSE LENGTH=167
Eucgr.F00650	99	68	57	3	4	6	-4.97615	3.07403e-20	4.67178e-23	3e-59	scaffold_6	8593491	8594840	AT5G55230.2 | Symbols: MAP65-1 | microtubule-associated proteins 65-1 | chr5:22402716-22405182 FORWARD LENGTH=617
Eucgr.F00105	5	3	23	294	259	205	4.05118	3.22445e-20	4.89295e-23	8e-29	scaffold_6	1922966	1927069	AT1G10070.3 | Symbols: ATBCAT-2, BCAT-2 | branched-chain amino acid transaminase 2 | chr1:3288672-3290164 FORWARD LENGTH=319
Eucgr.C02894	25	20	28	561	326	943	3.76545	3.54381e-20	5.36941e-23	5e-29	scaffold_3	54588904	54594060	AT5G19550.1 | Symbols: ASP2, AAT2 | aspartate aminotransferase 2 | chr5:6598201-6601597 FORWARD LENGTH=406
Eucgr.C02885	160	102	117	11	8	21	-4.12093	3.55112e-20	5.37234e-23	5e-89	scaffold_3	54458359	54463105	AT5G25590.1 | Symbols: | Protein of unknown function (DUF630 and DUF632) | chr5:8906684-8909847 REVERSE LENGTH=776
Eucgr.H03959	76	39	26	0	0	0	-34.3158	3.58453e-20	5.40654e-23	4e-30	scaffold_8	57451860	57452933	AT3G06840.1 | Symbols: | unknown protein; BEST Arabidopsis thaliana protein match is: unknown protein (TAIR:AT5G49170.1); Has 33 Blast hits to 33 proteins in 9 species: Archae - 0; Bacteria - 0; Metazoa - 0; Fungi - 0; Plants - 33; Viruses - 0; Other Eukaryotes - 0 (source: NCBI BLink). | chr3:2156930-2157624 FORWARD LENGTH=188
Eucgr.H03959	76	39	26	0	0	0	-34.3158	3.58453e-20	5.40654e-23	4e-30	scaffold_8	57451860	57452933	AT3G06840.1 | Symbols: | unknown protein; BEST Arabidopsis thaliana protein match is: unknown protein (TAIR:AT5G49170.1); Has 33 Blast hits to 33 proteins in 9 species: Archae - 0; Bacteria - 0; Metazoa - 0; Fungi - 0; Plants - 33; Viruses - 0; Other Eukaryotes - 0 (source: NCBI BLink). | chr3:2156930-2157624 FORWARD LENGTH=188
Eucgr.I02065	776	656	1614	107	80	318	-3.50305	3.77793e-20	5.68965e-23	1e-24	scaffold_9	30389838	30392002	AT5G15780.1 | Symbols: | Pollen Ole e 1 allergen and extensin family protein | chr5:5144898-5146297 REVERSE LENGTH=402
Eucgr.F00114	31	21	34	748	306	1065	3.71078	3.79863e-20	5.71222e-23	6e-42	scaffold_6	2029146	2030605	AT1G27730.1 | Symbols: STZ, ZAT10 | salt tolerance zinc finger | chr1:9648302-9648985 REVERSE LENGTH=228
Eucgr.E02482	346	164	260	39	17	46	-3.75929	3.90156e-20	5.85819e-23	1e-25	scaffold_5	38050107	38060912	AT2G34680.1 | Symbols: AIR9 | Outer arm dynein light chain 1 protein | chr2:14616947-14628300 REVERSE LENGTH=1709
Eucgr.C00559	1	1	6	213	88	143	5.02294	4.01254e-20	6.0158e-23	8e-31	scaffold_3	9880323	9883476	AT2G19860.1 | Symbols: ATHXK2, HXK2 | hexokinase 2 | chr2:8570818-8573762 FORWARD LENGTH=503
Eucgr.I02025	73	51	50	0	2	3	-5.99793	4.36998e-20	6.54188e-23	6e-12	scaffold_9	29847515	29848296	AT5G39240.1 | Symbols: | unknown protein; BEST Arabidopsis thaliana protein match is: unknown protein (TAIR:AT3G29370.1); Has 15 Blast hits to 15 proteins in 4 species: Archae - 0; Bacteria - 0; Metazoa - 0; Fungi - 0; Plants - 15; Viruses - 0; Other Eukaryotes - 0 (source: NCBI BLink). | chr5:15712683-15713003 REVERSE LENGTH=107
Eucgr.J03068	150	11	15	3	1	2	-5.64643	4.45856e-20	6.66452e-23	1.1e-150	scaffold_10	37742281	37743612	AT1G80080.1 | Symbols: TMM, AtRLP17 | Leucine-rich repeat (LRR) family protein | chr1:30128073-30129563 REVERSE LENGTH=497
Eucgr.A02048	184	44	254	22	8	22	-3.97484	4.47892e-20	6.68496e-23	2e-89	scaffold_1	31258931	31262068	AT3G59030.1 | Symbols: TT12, ATTT12 | MATE efflux family protein | chr3:21819124-21821288 FORWARD LENGTH=508
Eucgr.K01668	105	93	44	1	8	1	-5.40432	4.52677e-20	6.74631e-23	3e-78	scaffold_11	20219168	20221310	AT2G26760.1 | Symbols: CYCB1;4 | Cyclin B1;4 | chr2:11401551-11403205 FORWARD LENGTH=388
Eucgr.J01457	27	8	8	422	255	414	3.92185	4.90098e-20	7.29313e-23	7e-10	scaffold_10	18653230	18653777	AT5G15860.2 | Symbols: ATPCME, PCME | prenylcysteine methylesterase | chr5:5179394-5181263 REVERSE LENGTH=300
Eucgr.A00518	102	76	111	2	11	2	-4.9697	4.95588e-20	7.36387e-23	7e-51	scaffold_1	8252853	8256683	AT5G05600.1 | Symbols: | 2-oxoglutarate (2OG) and Fe(II)-dependent oxygenase superfamily protein | chr5:1672266-1674602 FORWARD LENGTH=372
Eucgr.F02441	55	46	97	2	2	7	-5.03582	5.32734e-20	7.90406e-23	4e-52	scaffold_6	34017012	34017763	AT1G78060.1 | Symbols: | Glycosyl hydrolase family protein | chr1:29349796-29352868 REVERSE LENGTH=768
Eucgr.K03246	9	2	29	401	205	396	3.91081	5.40221e-20	8.00328e-23	0.028	scaffold_11	41274732	41275434	AT5G03210.1 | Symbols: | unknown protein; FUNCTIONS IN: molecular_function unknown; INVOLVED IN: biological_process unknown; LOCATED IN: endomembrane system; EXPRESSED IN: 11 plant structures; EXPRESSED DURING: 7 growth stages; Has 6 Blast hits to 6 proteins in 2 species: Archae - 0; Bacteria - 0; Metazoa - 0; Fungi - 0; Plants - 6; Viruses - 0; Other Eukaryotes - 0 (source: NCBI BLink). | chr5:7…
CUFF.11996	317	102	125	15	17	27	-3.96579	5.59607e-20	8.27821e-23	2e-36	scaffold_2	7434619	7436111	AT1G18650.1 | Symbols: PDCB3 | plasmodesmata callose-binding protein 3 | chr1:6419036-6420413 REVERSE LENGTH=185
Eucgr.K02279	26	72	43	1	1	1	-6.52861	5.71784e-20	8.44585e-23	0.041	scaffold_11	29919406	29921105	AT3G17860.3 | Symbols: JAZ3, JAI3, TIFY6B | jasmonate-zim-domain protein 3 | chr3:6121143-6122691 FORWARD LENGTH=320
Eucgr.C02007	66	54	95	4	3	6	-4.89804	6.1795e-20	9.11431e-23	1.8e-101	scaffold_3	35882587	35883717	AT4G31590.1 | Symbols: ATCSLC05, CSLC05, ATCSLC5, CSLC5 | Cellulose-synthase-like C5 | chr4:15309889-15312336 REVERSE LENGTH=693
Eucgr.F01231	245	266	623	31	43	78	-3.66075	6.82153e-20	1.00464e-22	0	scaffold_6	15535889	15540359	AT1G55740.1 | Symbols: AtSIP1, SIP1 | seed imbibition 1 | chr1:20835507-20838707 REVERSE LENGTH=755
Eucgr.K02279	30	82	36	1	1	4	-5.6465	7.24574e-20	1.06555e-22	1.2	scaffold_11	29917093	29917555	AT4G15180.1 | Symbols: SDG2, ATXR3 | SET domain protein 2 | chr4:8651999-8662178 FORWARD LENGTH=2336
Eucgr.B02433	130	102	129	15	6	19	-4.06902	7.44883e-20	1.09381e-22	6e-56	scaffold_2	46045208	46047247	AT2G28620.1 | Symbols: | P-loop containing nucleoside triphosphate hydrolases superfamily protein | chr2:12265167-12270020 REVERSE LENGTH=1043
Eucgr.E04220	97	29	15	0	0	1	-8.0007	7.49911e-20	1.09797e-22	4e-16	scaffold_5	72957048	72957415	AT1G18140.1 | Symbols: LAC1, ATLAC1 | laccase 1 | chr1:6238986-6241393 REVERSE LENGTH=582
Eucgr.G01294	171	36	64	1	3	20	-4.37694	7.56707e-20	1.1063e-22	8e-27	scaffold_7	22021419	22021965	AT2G14900.1 | Symbols: | Gibberellin-regulated family protein | chr2:6404210-6405043 FORWARD LENGTH=109
Eucgr.B00402	20	16	19	533	275	566	3.81957	9.01338e-20	1.31582e-22	4e-41	scaffold_2	5257783	5259274	AT5G62680.1 | Symbols: | Major facilitator superfamily protein | chr5:25165430-25167822 REVERSE LENGTH=617
Eucgr.C01569	401	267	524	8781	4019	9572	3.40778	9.34799e-20	1.36268e-22	7e-59	scaffold_3	26113173	26117737	AT5G25560.3 | Symbols: | CHY-type/CTCHY-type/RING-type Zinc finger protein | chr5:8899486-8901391 FORWARD LENGTH=319
Eucgr.E01364	17	4	30	392	229	618	3.80279	9.91155e-20	1.44273e-22	2e-27	scaffold_5	15295053	15297410	AT1G23740.1 | Symbols: | Oxidoreductase, zinc-binding dehydrogenase family protein | chr1:8398245-8399656 REVERSE LENGTH=387
Eucgr.B01665	95	21	64	2	2	2	-5.68056	1.0989e-19	1.59723e-22	8e-47	scaffold_2	29802096	29803585	AT3G62630.1 | Symbols: | Protein of unknown function (DUF1645) | chr3:23163937-23165079 REVERSE LENGTH=381
Eucgr.J03046	727	521	512	61	58	167	-3.52401	1.1328e-19	1.64412e-22	0	scaffold_10	37580677	37589079	AT1G15520.1 | Symbols: PDR12, ATPDR12, ABCG40, ATABCG40 | pleiotropic drug resistance 12 | chr1:5331993-5338175 REVERSE LENGTH=1424
Eucgr.C03452	0	0	0	169	4	120	34.3287	1.145e-19	1.65701e-22	1e-25	scaffold_3	64970924	64972366	AT5G54070.1 | Symbols: AT-HSFA9, HSFA9 | heat shock transcription factor A9 | chr5:21944018-21945092 FORWARD LENGTH=332
Eucgr.D02099	21	54	70	1	1	2	-6.0942	1.145e-19	1.65701e-22	1e-12	scaffold_4	35098151	35099517	AT4G01680.2 | Symbols: MYB55 | myb domain protein 55 | chr4:716222-717415 REVERSE LENGTH=349
Eucgr.A00350	11	9	18	349	113	716	3.93998	1.15251e-19	1.66547e-22	3e-11	scaffold_1	4921237	4923750	AT4G16160.2 | Symbols: ATOEP16-2, ATOEP16-S | Mitochondrial import inner membrane translocase subunit Tim17/Tim22/Tim23 family protein | chr4:9157545-9158738 FORWARD LENGTH=179
Eucgr.I00409	0	0	1	38	50	233	7.35932	1.2838e-19	1.85253e-22	1.2e-136	scaffold_9	7979795	7982319	AT4G34131.1 | Symbols: UGT73B3 | UDP-glucosyl transferase 73B3 | chr4:16343268-16344713 REVERSE LENGTH=482
Eucgr.E01049	33	31	25	796	356	979	3.67056	1.34574e-19	1.93911e-22	3e-40	scaffold_5	11233671	11236001	AT4G00870.1 | Symbols: | basic helix-loop-helix (bHLH) DNA-binding superfamily protein | chr4:362230-363639 REVERSE LENGTH=424
Eucgr.H00964	116	23	27	4	0	5	-5.05234	1.39579e-19	2.00833e-22	0	scaffold_8	11893593	11896948	AT1G75820.1 | Symbols: CLV1, FAS3, FLO5, ATCLV1 | Leucine-rich receptor-like protein kinase family protein | chr1:28463631-28466652 REVERSE LENGTH=981
Eucgr.F03389	124	60	92	8	5	10	-4.4134	1.40478e-19	2.01836e-22	4e-43	scaffold_6	42778475	42779635	AT5G54530.1 | Symbols: | Protein of unknown function, DUF538 | chr5:22152781-22154201 FORWARD LENGTH=162
Eucgr.J01011	1263	1081	3364	196	163	630	-3.41638	1.4272e-19	2.04763e-22	1.9e-151	scaffold_10	10934552	10937439	AT5G04660.1 | Symbols: CYP77A4 | cytochrome P450, family 77, subfamily A, polypeptide 4 | chr5:1336049-1337587 FORWARD LENGTH=513
Eucgr.J01975	91	10	44	1247	407	1312	3.53515	1.47363e-19	2.11122e-22	2e-11	scaffold_10	25864409	25864645	AT5G59720.1 | Symbols: HSP18.2 | heat shock protein 18.2 | chr5:24062632-24063117 FORWARD LENGTH=162
Eucgr.B02164	523	716	1178	137	69	204	-3.46434	1.65909e-19	2.37013e-22	1e-68	scaffold_2	42836727	42838499	AT5G18430.1 | Symbols: | GDSL-like Lipase/Acylhydrolase superfamily protein | chr5:6110363-6111934 REVERSE LENGTH=363
Eucgr.B02556	96	67	119	8	4	14	-4.31313	1.75974e-19	2.51032e-22	7e-28	scaffold_2	47638326	47640298	AT1G60010.1 | Symbols: | unknown protein; FUNCTIONS IN: molecular_function unknown; INVOLVED IN: N-terminal protein myristoylation; LOCATED IN: cellular_component unknown; EXPRESSED IN: 22 plant structures; EXPRESSED DURING: 13 growth stages; BEST Arabidopsis thaliana protein match is: unknown protein (TAIR:AT1G10530.1); Has 185 Blast hits to 185 proteins in 18 species: Archae - 0; Bacteria - 0; …
Eucgr.K00965	100	129	167	18	11	12	-4.09373	1.8368e-19	2.61652e-22	7e-76	scaffold_11	11683367	11685063	AT2G20780.1 | Symbols: | Major facilitator superfamily protein | chr2:8947496-8949170 REVERSE LENGTH=527
Eucgr.F02223	87	19	35	0	0	4	-5.98668	1.91969e-19	2.73072e-22	0.0003	scaffold_6	30148231	30149629	AT4G37750.1 | Symbols: ANT, DRG, CKC, CKC1 | Integrase-type DNA-binding superfamily protein | chr4:17739782-17742189 FORWARD LENGTH=556
Eucgr.A02981	0	0	0	126	47	70	34.2972	1.94113e-19	2.75728e-22	4.7	scaffold_1	40111300	40112033	AT4G00700.1 | Symbols: | C2 calcium/lipid-binding plant phosphoribosyltransferase family protein | chr4:286260-289369 FORWARD LENGTH=1007
Eucgr.F02000	92	60	42	2	4	1	-5.62461	1.95629e-19	2.77094e-22	5e-78	scaffold_6	26848346	26849557	AT5G56120.1 | Symbols: | unknown protein; BEST Arabidopsis thaliana protein match is: unknown protein (TAIR:AT3G12870.1); Has 77 Blast hits to 75 proteins in 12 species: Archae - 0; Bacteria - 0; Metazoa - 0; Fungi - 0; Plants - 77; Viruses - 0; Other Eukaryotes - 0 (source: NCBI BLink). | chr5:22721483-22722193 FORWARD LENGTH=237
Eucgr.F02000	92	60	42	2	4	1	-5.62461	1.95629e-19	2.77094e-22	5e-78	scaffold_6	26848346	26849557	AT5G56120.1 | Symbols: | unknown protein; BEST Arabidopsis thaliana protein match is: unknown protein (TAIR:AT3G12870.1); Has 77 Blast hits to 75 proteins in 12 species: Archae - 0; Bacteria - 0; Metazoa - 0; Fungi - 0; Plants - 77; Viruses - 0; Other Eukaryotes - 0 (source: NCBI BLink). | chr5:22721483-22722193 FORWARD LENGTH=237
Eucgr.C00728	103	103	116	10	6	18	-4.15715	1.96046e-19	2.77293e-22	6e-35	scaffold_3	12459186	12460032	AT1G02180.1 | Symbols: | ferredoxin-related | chr1:413619-414505 REVERSE LENGTH=227
Eucgr.B00400	54	41	54	1370	550	1182	3.53963	2.0772e-19	2.9339e-22	2e-158	scaffold_2	5244720	5247368	AT5G62680.1 | Symbols: | Major facilitator superfamily protein | chr5:25165430-25167822 REVERSE LENGTH=617
Eucgr.J02207	82	90	128	2265	986	2924	3.4532	2.21883e-19	3.12952e-22	2e-87	scaffold_10	28029037	28032737	AT5G14780.1 | Symbols: FDH | formate dehydrogenase | chr5:4777043-4779190 FORWARD LENGTH=385
Eucgr.K00765	136	59	164	4	7	28	-4.06393	2.25516e-19	3.17628e-22	2e-90	scaffold_11	8796025	8800285	AT2G32990.1 | Symbols: AtGH9B8, GH9B8 | glycosyl hydrolase 9B8 | chr2:14003361-14005844 FORWARD LENGTH=526
Eucgr.H03420	57	36	54	1	1	1	-6.46427	2.31775e-19	3.25985e-22	2e-41	scaffold_8	50070566	50071615	AT4G02700.1 | Symbols: SULTR3;2 | sulfate transporter 3;2 | chr4:1189062-1193325 FORWARD LENGTH=647
CUFF.17888	31	57	39	0	0	3	-6.38496	2.32222e-19	3.26155e-22	2.2	scaffold_3	16841049	16842151	AT5G04440.1 | Symbols: | Protein of unknown function (DUF1997) | chr5:1254957-1256624 FORWARD LENGTH=256
Eucgr.G01302	5	3	8	154	86	429	4.41457	2.4449e-19	3.42903e-22	3.7	scaffold_7	22089900	22090643	AT1G04445.1 | Symbols: | C2H2-like zinc finger protein | chr1:1207344-1207862 FORWARD LENGTH=173
CUFF.16364	63	58	85	1629	774	1754	3.48961	2.48962e-19	3.48687e-22	0.052	scaffold_2209	1	889	AT2G36560.1 | Symbols: | AT hook motif DNA-binding family protein | chr2:15329193-15332447 REVERSE LENGTH=575
Eucgr.J01695	213	176	243	4953	1655	6294	3.40013	2.54187e-19	3.55506e-22	0	scaffold_10	22085214	22089876	AT3G26618.1 | Symbols: ERF1-3 | eukaryotic release factor 1-3 | chr3:9788854-9790161 FORWARD LENGTH=436
Eucgr.D02135	13	9	34	570	197	600	3.75355	2.61917e-19	3.65806e-22	2e-44	scaffold_4	35428969	35432844	AT3G50500.2 | Symbols: SNRK2.2 | SNF1-related protein kinase 2.2 | chr3:18741805-18743904 REVERSE LENGTH=370
Eucgr.B03781	70	88	121	7	3	20	-4.17871	2.62853e-19	3.66602e-22	3.1e-122	scaffold_2	61991801	61996319	AT5G21105.2 | Symbols: | Plant L-ascorbate oxidase | chr5:7174321-7177409 FORWARD LENGTH=398
Eucgr.C00212	117	79	124	9	5	21	-4.09355	2.79515e-19	3.89297e-22	1e-29	scaffold_3	4729870	4731219	AT4G30410.1 | Symbols: | sequence-specific DNA binding transcription factors | chr4:14871309-14871851 REVERSE LENGTH=181
Eucgr.E00379	274	241	473	29	46	48	-3.67219	2.88031e-19	4.00599e-22	1e-21	scaffold_5	3575606	3579639	AT5G47240.1 | Symbols: atnudt8, NUDT8 | nudix hydrolase homolog 8 | chr5:19183806-19185467 FORWARD LENGTH=370
Eucgr.H03554	157	100	135	12	14	11	-4.14607	3.07961e-19	4.27723e-22	9e-45	scaffold_8	52436656	52438828	AT1G47480.1 | Symbols: | alpha/beta-Hydrolases superfamily protein | chr1:17417623-17419296 FORWARD LENGTH=315
Eucgr.C02911	97	106	197	3	19	11	-4.27276	3.20561e-19	4.44606e-22	1e-29	scaffold_3	54747791	54751223	AT4G28940.1 | Symbols: | Phosphorylase superfamily protein | chr4:14274414-14276920 FORWARD LENGTH=349
Eucgr.F04104	0	0	0	167	12	92	34.2782	3.31134e-19	4.58634e-22	4.4e-108	scaffold_6	49306678	49308874	AT4G20860.1 | Symbols: | FAD-binding Berberine family protein | chr4:11172726-11174318 FORWARD LENGTH=531
Eucgr.B01056	3	1	5	148	43	322	4.815	3.50057e-19	4.84173e-22	3e-18	scaffold_2	16008406	16010234	AT3G22600.1 | Symbols: | Bifunctional inhibitor/lipid-transfer protein/seed storage 2S albumin superfamily protein | chr3:8006711-8007397 REVERSE LENGTH=171
Eucgr.B02215	725	916	830	46	112	262	-3.44176	3.62109e-19	5.00151e-22	7e-21	scaffold_2	43451267	43452080	AT3G17210.1 | Symbols: ATHS1, HS1 | heat stable protein 1 | chr3:5882318-5882896 FORWARD LENGTH=110
Eucgr.D02341	65	55	82	2	5	4	-5.01516	3.80117e-19	5.23577e-22	3e-43	scaffold_4	37289961	37296219	AT4G01130.1 | Symbols: | GDSL-like Lipase/Acylhydrolase superfamily protein | chr4:485868-488007 FORWARD LENGTH=383
Eucgr.H01377	2	0	3	112	51	216	5.31629	3.80117e-19	5.23577e-22	7e-16	scaffold_8	16462183	16465862	AT1G65090.3 | Symbols: | unknown protein; FUNCTIONS IN: molecular_function unknown; INVOLVED IN: biological_process unknown; LOCATED IN: cellular_component unknown; BEST Arabidopsis thaliana protein match is: unknown protein (TAIR:AT5G36100.1). | chr1:24180973-24182668 REVERSE LENGTH=289
Eucgr.J00903	69	43	53	2	2	1	-5.8831	3.87142e-19	5.3252e-22	0.001	scaffold_10	9812643	9813955	AT5G03330.2 | Symbols: | Cysteine proteinases superfamily protein | chr5:807728-809608 FORWARD LENGTH=357
Eucgr.B02925	160	32	78	6	2	18	-4.24196	3.89486e-19	5.34274e-22	9e-13	scaffold_2	53066283	53067404	AT1G70840.1 | Symbols: MLP31 | MLP-like protein 31 | chr1:26713170-26714014 REVERSE LENGTH=172
Eucgr.B02925	160	32	78	6	2	18	-4.24196	3.89486e-19	5.34274e-22	9e-13	scaffold_2	53066283	53067404	AT1G70840.1 | Symbols: MLP31 | MLP-like protein 31 | chr1:26713170-26714014 REVERSE LENGTH=172
CUFF.43062	55	33	58	0	1	2	-6.45541	3.96215e-19	5.4276e-22	9	scaffold_9	30077557	30078125	AT4G32640.2 | Symbols: | Sec23/Sec24 protein transport family protein | chr4:15742661-15750424 FORWARD LENGTH=1081
Eucgr.B02031	223	71	51	8	12	9	-4.30004	3.98166e-19	5.44687e-22	3e-27	scaffold_2	37981617	37982817	AT1G54690.1 | Symbols: HTA3, H2AXB, G-H2AX, GAMMA-H2AX | gamma histone variant H2AX | chr1:20414607-20415206 REVERSE LENGTH=143
Eucgr.E03869	24	23	90	0	0	3	-6.35488	4.13076e-19	5.64311e-22	0.17	scaffold_5	67623928	67624725	AT1G32190.2 | Symbols: | alpha/beta-Hydrolases superfamily protein | chr1:11593059-11595481 REVERSE LENGTH=338
CUFF.3542	64	73	37	4	2	4	-5.06276	4.45517e-19	6.07552e-22	7e-26	scaffold_10	2460412	2463078	AT3G11480.1 | Symbols: BSMT1, ATBSMT1 | S-adenosyl-L-methionine-dependent methyltransferases superfamily protein | chr3:3614544-3617137 FORWARD LENGTH=380
Eucgr.H01202	64	10	137	6	1	7	-4.68481	4.45943e-19	6.07552e-22	5e-41	scaffold_8	14479793	14480632	AT2G47880.1 | Symbols: | Glutaredoxin family protein | chr2:19605124-19605432 FORWARD LENGTH=103
Eucgr.K00285	1731	1276	3442	351	180	614	-3.36281	4.9166e-19	6.68017e-22	1.2e-108	scaffold_11	3531435	3536065	AT5G23940.1 | Symbols: EMB3009, PEL3, DCR | HXXXD-type acyl-transferase family protein | chr5:8076616-8079677 REVERSE LENGTH=485
CUFF.23741	120	16	48	1	2	7	-5.00349	4.97877e-19	6.75545e-22	1e-25	scaffold_4035	1913	2858	AT5G53390.1 | Symbols: | O-acyltransferase (WSD1-like) family protein | chr5:21656951-21659207 REVERSE LENGTH=487
Eucgr.F02223	84	20	32	0	0	1	-7.917	5.01323e-19	6.793e-22	2e-14	scaffold_6	30145559	30147175	AT4G37750.1 | Symbols: ANT, DRG, CKC, CKC1 | Integrase-type DNA-binding superfamily protein | chr4:17739782-17742189 FORWARD LENGTH=556
Eucgr.K02629	5	1	0	191	35	212	5.21236	5.17263e-19	6.9995e-22	2e-18	scaffold_11	34305243	34306528	AT3G48800.1 | Symbols: | Sterile alpha motif (SAM) domain-containing protein | chr3:18095825-18096661 REVERSE LENGTH=279
Eucgr.G02514	7	2	2	192	80	230	4.64212	5.20462e-19	7.03327e-22	1e-10	scaffold_7	43586200	43587214	AT1G69760.1 | Symbols: | unknown protein; BEST Arabidopsis thaliana protein match is: unknown protein (TAIR:AT1G26920.1); Has 51 Blast hits to 51 proteins in 15 species: Archae - 0; Bacteria - 2; Metazoa - 2; Fungi - 7; Plants - 29; Viruses - 0; Other Eukaryotes - 11 (source: NCBI BLink). | chr1:26240094-26240627 REVERSE LENGTH=178
Eucgr.K02050	42	53	65	4	1	0	-5.87566	5.33329e-19	7.19743e-22	3e-74	scaffold_11	26774502	26775358	AT3G10080.1 | Symbols: | RmlC-like cupins superfamily protein | chr3:3107476-3108159 REVERSE LENGTH=228
Eucgr.J00162	67	53	144	1984	890	2085	3.42568	5.45874e-19	7.35679e-22	3e-79	scaffold_10	1759631	1767656	AT3G56140.1 | Symbols: | Protein of unknown function (DUF399 and DUF3411) | chr3:20829407-20832669 FORWARD LENGTH=746
Eucgr.K02818	143	73	99	7	9	13	-4.2422	5.64442e-19	7.59679e-22	4e-61	scaffold_11	36172440	36175221	AT1G70550.1 | Symbols: | Protein of Unknown Function (DUF239) | chr1:26597510-26599888 FORWARD LENGTH=466
Eucgr.H04648	89	104	72	12	2	16	-4.13828	5.74293e-19	7.719e-22	8e-25	scaffold_8	66729207	66730945	AT1G67980.1 | Symbols: CCOAMT | caffeoyl-CoA 3-O-methyltransferase | chr1:25487724-25488934 FORWARD LENGTH=233
Eucgr.D00613	1485	581	825	129	87	285	-3.39943	5.93615e-19	7.96799e-22	2e-24	scaffold_4	11317644	11319024	AT2G34700.1 | Symbols: | Pollen Ole e 1 allergen and extensin family protein | chr2:14634298-14635597 REVERSE LENGTH=176
CUFF.43201	91	37	58	3	3	2	-5.33718	5.95871e-19	7.98754e-22	1e-99	scaffold_9	31515629	31520239	AT3G14310.1 | Symbols: ATPME3, PME3 | pectin methylesterase 3 | chr3:4772214-4775095 REVERSE LENGTH=593
Eucgr.H01611	26	24	42	837	330	852	3.59364	6.01957e-19	8.05832e-22	5.1e-151	scaffold_8	19293781	19296408	AT3G63010.1 | Symbols: ATGID1B, GID1B | alpha/beta-Hydrolases superfamily protein | chr3:23289717-23290998 FORWARD LENGTH=359
Eucgr.J02446	250	191	381	18	36	52	-3.67908	6.14312e-19	8.21273e-22	3e-52	scaffold_10	30567744	30571254	AT4G38660.1 | Symbols: | Pathogenesis-related thaumatin superfamily protein | chr4:18066448-18067984 REVERSE LENGTH=346
Eucgr.E04056	877	751	866	77	117	202	-3.42882	6.18523e-19	8.25799e-22	2e-66	scaffold_5	69654601	69657076	AT4G21960.1 | Symbols: PRXR1 | Peroxidase superfamily protein | chr4:11646613-11648312 REVERSE LENGTH=331
Eucgr.A00897	8	2	14	291	114	318	4.07702	6.20383e-19	8.27178e-22	3e-07	scaffold_1	14281254	14282687	AT3G22240.1 | Symbols: | unknown protein; BEST Arabidopsis thaliana protein match is: unknown protein (TAIR:AT3G22235.2); Has 177 Blast hits to 177 proteins in 14 species: Archae - 0; Bacteria - 0; Metazoa - 0; Fungi - 0; Plants - 177; Viruses - 0; Other Eukaryotes - 0 (source: NCBI BLink). | chr3:7863788-7864675 REVERSE LENGTH=73
Eucgr.G02748	59	37	69	1	2	2	-5.87246	6.26508e-19	8.34232e-22	1.3e-123	scaffold_7	45531721	45538029	AT3G53190.1 | Symbols: | Pectin lyase-like superfamily protein | chr3:19714171-19717537 FORWARD LENGTH=484
Eucgr.F03400	1402	1853	2758	122	269	667	-3.35814	6.71164e-19	8.92505e-22	2e-43	scaffold_6	42922392	42928932	AT5G23960.2 | Symbols: TPS21 | terpene synthase 21 | chr5:8092969-8095128 FORWARD LENGTH=546
Eucgr.B02758	53	46	73	1	2	7	-4.9922	6.76016e-19	8.97763e-22	7e-67	scaffold_2	50663265	50666257	AT3G54050.2 | Symbols: HCEF1 | high cyclic electron flow 1 | chr3:20016951-20018527 FORWARD LENGTH=418
Eucgr.H03772	3	1	1	263	33	72	5.33787	6.91237e-19	9.16761e-22	0.026	scaffold_8	55005624	55007909	AT3G06390.1 | Symbols: | Uncharacterised protein family (UPF0497) | chr3:1938913-1939707 REVERSE LENGTH=200
Eucgr.A01194	5	2	7	222	78	271	4.45578	7.36693e-19	9.75752e-22	9e-11	scaffold_1	18624208	18624613	AT2G20280.1 | Symbols: | Zinc finger C-x8-C-x5-C-x3-H type family protein | chr2:8740054-8742349 REVERSE LENGTH=372
Eucgr.H02676	71	61	93	6	2	12	-4.40494	7.3989e-19	9.78691e-22	2e-18	scaffold_8	37821356	37822403	AT3G23805.1 | Symbols: RALFL24 | ralf-like 24 | chr3:8586467-8586823 FORWARD LENGTH=119
Eucgr.D02155	371	288	608	50	30	140	-3.46569	7.8629e-19	1.03869e-21	4e-97	scaffold_4	35689468	35694671	AT4G18030.1 | Symbols: | S-adenosyl-L-methionine-dependent methyltransferases superfamily protein | chr4:10012850-10015267 REVERSE LENGTH=622
Eucgr.B03083	0	0	0	115	34	99	34.2325	8.18013e-19	1.07775e-21	2e-53	scaffold_2	55850672	55852193	AT1G13520.1 | Symbols: | Protein of unknown function (DUF1262) | chr1:4631857-4633223 REVERSE LENGTH=388
CUFF.28114	50	54	114	2	5	8	-4.69159	8.16968e-19	1.07775e-21	5.4	scaffold_6	9719858	9720300	AT5G14140.1 | Symbols: | zinc ion binding;nucleic acid binding;zinc ion binding | chr5:4561539-4563513 FORWARD LENGTH=265
Eucgr.G02486	2	0	1	108	71	116	5.86272	9.24922e-19	1.217e-21	6e-53	scaffold_7	43381835	43383271	AT1G69490.1 | Symbols: NAP, ANAC029, ATNAP | NAC-like, activated by AP3/PI | chr1:26122233-26123222 FORWARD LENGTH=269
Eucgr.H04304	55	49	31	1	1	2	-5.99383	9.82337e-19	1.29085e-21	0.011	scaffold_8	62072368	62074148	AT5G16360.1 | Symbols: | NC domain-containing protein-related | chr5:5355236-5356195 REVERSE LENGTH=284
Eucgr.D01288	188	237	434	28	27	79	-3.56718	9.90364e-19	1.29969e-21	8e-45	scaffold_4	23285277	23286835	AT3G16520.3 | Symbols: UGT88A1 | UDP-glucosyl transferase 88A1 | chr3:5619355-5620833 REVERSE LENGTH=463
Eucgr.J01207	273	137	186	22	22	29	-3.77936	1.08464e-18	1.42154e-21	3e-49	scaffold_10	13217125	13220234	AT5G13460.1 | Symbols: IQD11 | IQ-domain 11 | chr5:4316323-4318247 FORWARD LENGTH=444
Eucgr.F03980	741	231	815	14109	2572	17212	3.30618	1.10156e-18	1.44183e-21	0	scaffold_6	48079025	48081589	AT3G12580.1 | Symbols: HSP70, ATHSP70 | heat shock protein 70 | chr3:3991487-3993689 REVERSE LENGTH=651
CUFF.5969	14	8	18	226	260	449	3.82422	1.1388e-18	1.48863e-21	1e-32	scaffold_10	30414367	30415811	AT4G36040.1 | Symbols: | Chaperone DnaJ-domain superfamily protein | chr4:17049708-17050193 REVERSE LENGTH=162
Eucgr.A01420	27	38	75	1172	463	1220	3.48109	1.15034e-18	1.49979e-21	2e-28	scaffold_1	22676460	22677765	AT4G00880.1 | Symbols: | SAUR-like auxin-responsive protein family | chr4:366692-367060 REVERSE LENGTH=123
Eucgr.A01420	27	38	75	1172	463	1220	3.48109	1.15034e-18	1.49979e-21	2e-28	scaffold_1	22676460	22677765	AT4G00880.1 | Symbols: | SAUR-like auxin-responsive protein family | chr4:366692-367060 REVERSE LENGTH=123
Eucgr.F00192	12	4	12	266	154	351	3.98241	1.15471e-18	1.50353e-21	5e-38	scaffold_6	2935691	2936715	AT2G23340.1 | Symbols: DEAR3 | DREB and EAR motif protein 3 | chr2:9938186-9938716 FORWARD LENGTH=177
Eucgr.F02496	80	59	64	7	1	10	-4.42377	1.16072e-18	1.5094e-21	3e-21	scaffold_6	34595101	34598722	AT1G67080.1 | Symbols: ABA4 | abscisic acid (aba)-deficient 4 | chr1:25045405-25046681 REVERSE LENGTH=221
Eucgr.E02482	221	118	195	13	19	34	-3.80244	1.19708e-18	1.55288e-21	3e-38	scaffold_5	38072401	38085818	AT2G34680.1 | Symbols: AIR9 | Outer arm dynein light chain 1 protein | chr2:14616947-14628300 REVERSE LENGTH=1709
Eucgr.K00912	40	47	63	871	546	1735	3.47115	1.19727e-18	1.55288e-21	1e-09	scaffold_11	11114628	11115799	AT4G28240.1 | Symbols: | Wound-responsive family protein | chr4:13997979-13998239 REVERSE LENGTH=87
Eucgr.C02271	112	5	101	1334	377	2607	3.39366	1.21354e-18	1.57194e-21	7.2	scaffold_3	42398375	42402192	AT3G03220.1 | Symbols: ATEXPA13, EXP13, ATEXP13, ATHEXP ALPHA 1.22, EXPA13 | expansin A13 | chr3:742655-743975 REVERSE LENGTH=267
Eucgr.G00682	45	78	43	0	3	6	-5.17306	1.2429e-18	1.60789e-21	1e-08	scaffold_7	11730386	11730682	AT5G41040.1 | Symbols: | HXXXD-type acyl-transferase family protein | chr5:16431448-16433086 FORWARD LENGTH=458
Eucgr.D01195	50	0	171	2	0	17	-4.35995	1.27108e-18	1.64222e-21	2e-73	scaffold_4	21704020	21705426	AT3G26210.1 | Symbols: CYP71B23 | cytochrome P450, family 71, subfamily B, polypeptide 23 | chr3:9593329-9595202 REVERSE LENGTH=502
Eucgr.K02629	7	1	0	203	35	224	4.87208	1.31495e-18	1.69671e-21	2e-18	scaffold_11	34305243	34306799	AT3G48800.1 | Symbols: | Sterile alpha motif (SAM) domain-containing protein | chr3:18095825-18096661 REVERSE LENGTH=279
Eucgr.H02774	57	43	24	0	0	4	-5.90085	1.33673e-18	1.72259e-21	3e-59	scaffold_8	39736830	39739099	AT3G07130.1 | Symbols: ATPAP15, PAP15 | purple acid phosphatase 15 | chr3:2255763-2257981 REVERSE LENGTH=533
Eucgr.E00025	57	41	92	3	3	6	-4.81708	1.36984e-18	1.76299e-21	5e-43	scaffold_5	317283	318769	AT1G01200.1 | Symbols: ATRABA3, ATRAB-A3, RABA3 | RAB GTPase homolog A3 | chr1:86715-88145 REVERSE LENGTH=238
Eucgr.B02368	468	171	1324	11713	5885	14137	3.29512	1.40214e-18	1.80224e-21	0.49	scaffold_2	44665354	44666536	AT3G09390.1 | Symbols: MT2A, ATMT-K, ATMT-1 | metallothionein 2A | chr3:2889737-2890188 REVERSE LENGTH=82
Eucgr.E00074	40	47	48	0	0	5	-5.70558	1.41981e-18	1.8226e-21	2e-19	scaffold_5	706076	706812	AT5G41761.1 | Symbols: | unknown protein; FUNCTIONS IN: molecular_function unknown; INVOLVED IN: biological_process unknown; LOCATED IN: cellular_component unknown; BEST Arabidopsis thaliana protein match is: unknown protein (TAIR:AT3G55570.1); Has 30201 Blast hits to 17322 proteins in 780 species: Archae - 12; Bacteria - 1396; Metazoa - 17338; Fungi - 3422; Plants - 5037; Viruses - 0; Other Euka…
Eucgr.C02914	78	82	170	19	4	17	-3.92696	1.5e-18	1.92308e-21	3e-40	scaffold_3	54790441	54792572	AT2G25810.1 | Symbols: TIP4;1 | tonoplast intrinsic protein 4;1 | chr2:11012658-11013906 FORWARD LENGTH=250
Eucgr.K02309	133	62	69	6	7	10	-4.33415	1.63238e-18	2.09012e-21	6e-31	scaffold_11	30270319	30273460	AT3G17680.1 | Symbols: | Kinase interacting (KIP1-like) family protein | chr3:6043138-6044267 REVERSE LENGTH=314
Eucgr.C03407	315	177	377	5913	2359	7253	3.29654	1.88232e-18	2.40706e-21	2e-60	scaffold_3	64553799	64558443	AT1G72770.2 | Symbols: HAB1 | homology to ABI1 | chr1:27390998-27392413 FORWARD LENGTH=407
Eucgr.G00962	12	3	17	270	87	575	3.88003	2.27375e-18	2.9002e-21	0.34	scaffold_7	16788007	16792361	AT5G09520.1 | Symbols: | hydroxyproline-rich glycoprotein family protein | chr5:2958464-2958856 REVERSE LENGTH=131
Eucgr.G00963	12	3	17	270	87	575	3.88003	2.27375e-18	2.9002e-21	0.021	scaffold_7	16791848	16792361	AT5G09520.1 | Symbols: | hydroxyproline-rich glycoprotein family protein | chr5:2958464-2958856 REVERSE LENGTH=131
Eucgr.D02356	79	105	140	3	8	28	-3.99523	2.3148e-18	2.94879e-21	1.2e-142	scaffold_4	37437793	37439477	AT4G01070.1 | Symbols: GT72B1, UGT72B1 | UDP-Glycosyltransferase superfamily protein | chr4:461858-463300 REVERSE LENGTH=481
Eucgr.J00323	65	97	94	10	6	8	-4.30017	2.33004e-18	2.96443e-21	2e-27	scaffold_10	3240737	3241559	AT5G23440.1 | Symbols: FTRA1 | ferredoxin/thioredoxin reductase subunit A (variable subunit) 1 | chr5:7903230-7903778 REVERSE LENGTH=183
Eucgr.B00458	263	166	233	38	14	52	-3.57547	2.39411e-18	3.04207e-21	3e-57	scaffold_2	5848788	5850944	AT1G74690.1 | Symbols: IQD31 | IQ-domain 31 | chr1:28061498-28063924 REVERSE LENGTH=588
Eucgr.C01100	424	239	447	54	38	81	-3.47886	2.4675e-18	3.12342e-21	7.9e-125	scaffold_3	17353962	17358103	AT2G26730.1 | Symbols: | Leucine-rich repeat protein kinase family protein | chr2:11388621-11391286 FORWARD LENGTH=659
Eucgr.A02022	247	186	265	3537	2353	6680	3.29303	2.46739e-18	3.12342e-21	1.4e-155	scaffold_1	30951650	30954144	AT1G06570.1 | Symbols: PDS1, HPD | phytoene desaturation 1 | chr1:2012015-2013543 REVERSE LENGTH=474
CUFF.14347	166	85	122	16	8	22	-3.87441	2.56042e-18	3.23694e-21	0.03	scaffold_2	47264745	47265633	AT2G43010.2 | Symbols: PIF4, SRL2, AtPIF4 | phytochrome interacting factor 4 | chr2:17887003-17888823 FORWARD LENGTH=429
Eucgr.C03720	2	3	5	181	53	280	4.70351	2.57943e-18	3.25686e-21	1e-19	scaffold_3	70689263	70692450	AT5G19740.1 | Symbols: | Peptidase M28 family protein | chr5:6673986-6676767 FORWARD LENGTH=682
Eucgr.D00354	64	98	102	7	7	12	-4.23772	2.66781e-18	3.3642e-21	3e-07	scaffold_4	5906675	5907776	AT3G14770.1 | Symbols: SWEET2, AtSWEET2 | Nodulin MtN3 family protein | chr3:4957787-4959202 REVERSE LENGTH=237
Eucgr.A02647	131	93	190	8	18	15	-4.03206	2.70319e-18	3.40452e-21	6e-64	scaffold_1	37100777	37106449	AT3G52600.1 | Symbols: AtcwINV2, CWINV2 | cell wall invertase 2 | chr3:19507080-19509273 REVERSE LENGTH=591
Eucgr.D02448	0	1	0	59	28	223	7.22151	2.73961e-18	3.43741e-21	1e-25	scaffold_4	38796570	38797497	AT1G24620.1 | Symbols: | EF hand calcium-binding protein family | chr1:8723893-8724453 REVERSE LENGTH=187
Eucgr.F01844	0	1	0	95	60	101	7.21655	2.73961e-18	3.43741e-21	3e-92	scaffold_6	23902029	23903153	AT1G75620.1 | Symbols: | glyoxal oxidase-related protein | chr1:28394951-28396594 REVERSE LENGTH=548
Eucgr.F02882	0	0	1	99	45	131	7.232	2.73961e-18	3.43741e-21	2e-05	scaffold_6	38499208	38500799	AT3G02850.1 | Symbols: SKOR | STELAR K+ outward rectifier | chr3:619701-623473 REVERSE LENGTH=829
Eucgr.H01058	147	49	159	16	5	22	-3.87944	2.74813e-18	3.44377e-21	3e-21	scaffold_8	12843285	12847057	AT3G62610.1 | Symbols: ATMYB11, PFG2, MYB11 | myb domain protein 11 | chr3:23154758-23156371 FORWARD LENGTH=344
Eucgr.A00534	57	42	58	966	544	1626	3.42986	2.82651e-18	3.53756e-21	2e-70	scaffold_1	8642496	8654637	AT2G38280.2 | Symbols: FAC1, ATAMPD | AMP deaminase, putative / myoadenylate deaminase, putative | chr2:16033767-16038793 REVERSE LENGTH=840
Eucgr.D01692	143	72	84	11	6	16	-4.04155	2.85676e-18	3.57095e-21	0	scaffold_4	30935688	30937821	AT5G53520.1 | Symbols: ATOPT8, OPT8 | oligopeptide transporter 8 | chr5:21743450-21745981 FORWARD LENGTH=734
Eucgr.H03284	850	407	825	165	63	119	-3.36254	3.23291e-18	4.03609e-21	7.1e-116	scaffold_8	48297295	48301198	AT1G09210.1 | Symbols: CRT1b, AtCRT1b | calreticulin 1b | chr1:2973217-2976655 REVERSE LENGTH=425
Eucgr.E03922	85	32	53	1322	438	1587	3.40326	3.23797e-18	4.03737e-21	1e-20	scaffold_5	68205120	68206197	AT5G47550.1 | Symbols: | Cystatin/monellin superfamily protein | chr5:19286596-19286964 REVERSE LENGTH=123
Eucgr.B03508	4	3	7	200	87	244	4.38065	3.43302e-18	4.27524e-21	1e-12	scaffold_2	59742368	59743693	AT1G27300.1 | Symbols: | unknown protein; Has 54 Blast hits to 54 proteins in 19 species: Archae - 0; Bacteria - 0; Metazoa - 11; Fungi - 6; Plants - 34; Viruses - 0; Other Eukaryotes - 3 (source: NCBI BLink). | chr1:9483324-9484194 FORWARD LENGTH=201
Eucgr.F02761	58	26	43	1021	423	1009	3.44641	3.48285e-18	4.3319e-21	8e-62	scaffold_6	37193648	37197279	AT1G21410.1 | Symbols: SKP2A | F-box/RNI-like superfamily protein | chr1:7497479-7499386 FORWARD LENGTH=361
Eucgr.A00422	96	63	71	2	6	10	-4.52546	3.68767e-18	4.58096e-21	3e-50	scaffold_1	6140129	6142669	AT2G43990.1 | Symbols: | unknown protein; FUNCTIONS IN: molecular_function unknown; INVOLVED IN: biological_process unknown; LOCATED IN: chloroplast; EXPRESSED IN: 9 plant structures; EXPRESSED DURING: 6 growth stages; Has 1419 Blast hits to 494 proteins in 144 species: Archae - 0; Bacteria - 300; Metazoa - 246; Fungi - 102; Plants - 31; Viruses - 2; Other Eukaryotes - 738 (source: NCBI BLink). |…
Eucgr.I01033	60	30	78	1	2	6	-5.05776	3.77492e-18	4.68352e-21	5e-10	scaffold_9	21327176	21330749	AT3G12220.1 | Symbols: scpl16 | serine carboxypeptidase-like 16 | chr3:3896531-3898915 REVERSE LENGTH=436
Eucgr.F00023	207	187	233	35	17	43	-3.60647	3.78775e-18	4.69362e-21	4e-29	scaffold_6	642475	646515	AT5G42690.3 | Symbols: | Protein of unknown function, DUF547 | chr5:17116630-17118960 REVERSE LENGTH=489
Eucgr.H03284	394	199	419	72	30	53	-3.47882	4.11158e-18	5.08859e-21	9e-82	scaffold_8	48299360	48300055	AT1G09210.1 | Symbols: CRT1b, AtCRT1b | calreticulin 1b | chr1:2973217-2976655 REVERSE LENGTH=425
Eucgr.I01250	118	81	93	2	4	32	-3.93098	4.12855e-18	5.10328e-21	1.3e-145	scaffold_9	23309061	23313067	AT1G19360.1 | Symbols: | Nucleotide-diphospho-sugar transferase family protein | chr1:6690672-6692211 REVERSE LENGTH=429
Eucgr.F02028	28	15	32	482	288	818	3.55516	4.21201e-18	5.20001e-21	1e-42	scaffold_6	27194882	27198359	AT5G55970.2 | Symbols: | RING/U-box superfamily protein | chr5:22668019-22669312 FORWARD LENGTH=344
Eucgr.F01599	65	49	66	5	1	8	-4.59247	4.32832e-18	5.33702e-21	2e-30	scaffold_6	20305108	20306582	AT4G34590.1 | Symbols: ATB2, GBF6, AtbZIP11, BZIP11 | G-box binding factor 6 | chr4:16522449-16522928 FORWARD LENGTH=160
CUFF.1698	424	12	4	2	21	15	-4.0887	4.36157e-18	5.37016e-21	3e-50	scaffold_1	27275587	27276954	AT4G16730.1 | Symbols: TPS02 | terpene synthase 02 | chr4:9403119-9406003 FORWARD LENGTH=540
Eucgr.F01104	0	0	0	99	23	128	34.1574	4.36594e-18	5.37016e-21	2e-30	scaffold_6	14175290	14176296	AT4G03510.2 | Symbols: RMA1, ATRMA1 | RING membrane-anchor 1 | chr4:1557905-1558654 REVERSE LENGTH=250
Eucgr.A01813	308	308	391	60	28	87	-3.44428	4.37311e-18	5.37237e-21	2e-37	scaffold_1	28433880	28439739	AT1G03680.1 | Symbols: ATHM1, TRX-M1, ATM1, THM1 | thioredoxin M-type 1 | chr1:916990-917865 REVERSE LENGTH=180
Eucgr.L03563	1522	527	1518	24448	8158	28392	3.24625	4.641e-18	5.69448e-21	0	scaffold_3673	1	1742	AT3G12580.1 | Symbols: HSP70, ATHSP70 | heat shock protein 70 | chr3:3991487-3993689 REVERSE LENGTH=651
Eucgr.E02765	86	48	101	5	7	5	-4.54424	4.65213e-18	5.70114e-21	2e-84	scaffold_5	44756338	44757656	AT4G18760.1 | Symbols: AtRLP51, RLP51 | receptor like protein 51 | chr4:10308163-10309458 REVERSE LENGTH=432
Eucgr.B03801	489	331	632	66	57	114	-3.39761	5.59989e-18	6.85421e-21	7.9e-143	scaffold_2	62125979	62129884	AT2G35860.1 | Symbols: FLA16 | FASCICLIN-like arabinogalactan protein 16 precursor | chr2:15059859-15061810 FORWARD LENGTH=446
Eucgr.B00244	86	43	51	4	3	1	-5.30132	5.79721e-18	7.0784e-21	4e-66	scaffold_2	3627143	3629126	AT5G50150.1 | Symbols: | Protein of Unknown Function (DUF239) | chr5:20402444-20406375 REVERSE LENGTH=421
CUFF.41224	83	30	72	1	4	5	-4.99631	5.79721e-18	7.0784e-21	6e-12	scaffold_9	5799510	5800310	AT4G09890.1 | Symbols: | Protein of unknown function (DUF3511) | chr4:6218501-6218764 FORWARD LENGTH=88
Eucgr.G02594	145	2	29	6	0	7	-4.54993	6.10383e-18	7.44369e-21	6e-43	scaffold_7	44320189	44320715	AT3G19990.1 | Symbols: | unknown protein; INVOLVED IN: biological_process unknown; LOCATED IN: chloroplast stroma, chloroplast; EXPRESSED IN: 23 plant structures; EXPRESSED DURING: 13 growth stages; Has 118 Blast hits to 118 proteins in 41 species: Archae - 0; Bacteria - 42; Metazoa - 0; Fungi - 0; Plants - 56; Viruses - 0; Other Eukaryotes - 20 (source: NCBI BLink). | chr3:6965671-6967102 FORWAR…
Eucgr.A00898	8	2	10	252	98	251	4.07961	6.16035e-18	7.50347e-21	8e-08	scaffold_1	14297021	14298157	AT3G22240.1 | Symbols: | unknown protein; BEST Arabidopsis thaliana protein match is: unknown protein (TAIR:AT3G22235.2); Has 177 Blast hits to 177 proteins in 14 species: Archae - 0; Bacteria - 0; Metazoa - 0; Fungi - 0; Plants - 177; Viruses - 0; Other Eukaryotes - 0 (source: NCBI BLink). | chr3:7863788-7864675 REVERSE LENGTH=73
Eucgr.H03340	21	22	117	0	2	1	-6.50467	6.351e-18	7.72628e-21	3e-49	scaffold_8	48955512	48958222	AT5G66430.1 | Symbols: | S-adenosyl-L-methionine-dependent methyltransferases superfamily protein | chr5:26525410-26526799 REVERSE LENGTH=355
Eucgr.F03176	212	123	203	20	15	43	-3.64636	6.51562e-18	7.91691e-21	1e-24	scaffold_6	41133099	41134728	AT3G13540.1 | Symbols: ATMYB5, MYB5 | myb domain protein 5 | chr3:4420239-4421443 FORWARD LENGTH=250
Eucgr.J01663	253	119	562	61	27	50	-3.48448	6.60063e-18	8.01048e-21	1e-68	scaffold_10	21629192	21632389	AT5G13870.1 | Symbols: EXGT-A4, XTH5 | xyloglucan endotransglucosylase/hydrolase 5 | chr5:4475089-4476217 REVERSE LENGTH=294
Eucgr.B00415	29	21	33	501	365	800	3.51842	7.14708e-18	8.66313e-21	4e-64	scaffold_2	5411287	5412921	AT2G47140.1 | Symbols: | NAD(P)-binding Rossmann-fold superfamily protein | chr2:19350970-19352059 REVERSE LENGTH=258
Eucgr.E00046	129	91	174	16	10	23	-3.84155	7.24322e-18	8.76903e-21	8e-43	scaffold_5	449160	449881	AT1G01250.1 | Symbols: | Integrase-type DNA-binding superfamily protein | chr1:104731-105309 REVERSE LENGTH=193
Eucgr.H00997	2	1	13	249	58	253	4.21921	7.83729e-18	9.47677e-21	0	scaffold_8	12249509	12252087	AT4G01970.1 | Symbols: AtSTS, STS | stachyose synthase | chr4:854073-856953 REVERSE LENGTH=877
Eucgr.K02054	31	60	20	0	0	2	-6.80668	8.25626e-18	9.97133e-21	6e-05	scaffold_11	26842444	26843949	AT3G59310.2 | Symbols: | Eukaryotic protein of unknown function (DUF914) | chr3:21922316-21924313 REVERSE LENGTH=364
CUFF.14281	14	44	33	940	21	1520	3.51115	8.46513e-18	1.0199e-20	8.9	scaffold_2	46900368	46900513	AT1G62310.1 | Symbols: | transcription factor jumonji (jmjC) domain-containing protein | chr1:23036039-23039301 REVERSE LENGTH=884
Eucgr.D01652	176	69	62	7	11	11	-4.16648	8.46116e-18	1.0199e-20	2e-40	scaffold_4	30488833	30489590	AT5G59970.1 | Symbols: | Histone superfamily protein | chr5:24146352-24146663 REVERSE LENGTH=104
Eucgr.D02206	51	28	61	974	482	1126	3.39588	8.60199e-18	1.03389e-20	1e-33	scaffold_4	36293052	36295912	AT1G32700.2 | Symbols: | PLATZ transcription factor family protein | chr1:11827986-11829444 FORWARD LENGTH=175
Eucgr.H04961	3	0	7	161	59	209	4.53966	8.59209e-18	1.03389e-20	4.3	scaffold_8	70493497	70495006	AT1G28060.1 | Symbols: | Pre-mRNA-splicing factor 3 | chr1:9779167-9782486 FORWARD LENGTH=787
Eucgr.F04159	56	58	58	4	2	6	-4.75373	9.01778e-18	1.08257e-20	2e-32	scaffold_6	49792851	49793494	AT5G60020.1 | Symbols: LAC17, ATLAC17 | laccase 17 | chr5:24168072-24170223 FORWARD LENGTH=578
Eucgr.C03549	36	41	51	1	1	2	-5.89154	9.37889e-18	1.12457e-20	2e-88	scaffold_3	67568143	67569620	AT2G06050.3 | Symbols: OPR3 | oxophytodienoate-reductase 3 | chr2:2359240-2361971 REVERSE LENGTH=392
Eucgr.D02568	1	4	2	139	57	241	4.99713	9.63378e-18	1.15375e-20	0	scaffold_4	40293139	40299363	AT4G19380.1 | Symbols: | Long-chain fatty alcohol dehydrogenase family protein | chr4:10568427-10572288 REVERSE LENGTH=727
Eucgr.K00893	81	8	21	711	333	1021	3.4134	1.05249e-17	1.25746e-20	3.6	scaffold_11	10967025	10967439	AT1G67120.1 | Symbols: | ATPases;nucleotide binding;ATP binding;nucleoside-triphosphatases;transcription factor binding | chr1:25069727-25095526 REVERSE LENGTH=5394
Eucgr.K02943	381	151	161	33	19	59	-3.51266	1.06312e-17	1.26864e-20	5e-88	scaffold_11	37492766	37495018	AT3G51670.1 | Symbols: | SEC14 cytosolic factor family protein / phosphoglyceride transfer family protein | chr3:19168912-19170848 FORWARD LENGTH=410
Eucgr.B01429	371	97	277	46	24	34	-3.54495	1.1075e-17	1.32003e-20	1e-40	scaffold_2	23460099	23464722	AT1G08450.3 | Symbols: CRT3 | calreticulin 3 | chr1:2668008-2671800 REVERSE LENGTH=400
Eucgr.G00952	33	34	111	1058	655	1357	3.3447	1.13678e-17	1.35331e-20	2e-24	scaffold_7	16629144	16633586	AT2G36690.1 | Symbols: | 2-oxoglutarate (2OG) and Fe(II)-dependent oxygenase superfamily protein | chr2:15379930-15381987 FORWARD LENGTH=367
Eucgr.F03876	82	120	240	18	12	32	-3.70323	1.18617e-17	1.41043e-20	1e-39	scaffold_6	46978330	46979747	AT3G15820.1 | Symbols: ROD1 | phosphatidic acid phosphatase-related / PAP2-related | chr3:5351217-5353573 FORWARD LENGTH=302
Eucgr.I01805	2386	2241	3092	257	346	900	-3.22137	1.2033e-17	1.4291e-20	2e-23	scaffold_9	27987509	27988592	AT1G23740.1 | Symbols: | Oxidoreductase, zinc-binding dehydrogenase family protein | chr1:8398245-8399656 REVERSE LENGTH=387
Eucgr.H03917	79	44	23	1	2	4	-5.27251	1.25861e-17	1.49124e-20	2e-43	scaffold_8	56921186	56922166	AT4G15830.1 | Symbols: | ARM repeat superfamily protein | chr4:8995285-8996548 REVERSE LENGTH=297
Eucgr.J01540	126	59	132	17	1	27	-3.7478	1.29023e-17	1.52689e-20	1.5e-154	scaffold_10	19843612	19845440	AT1G71090.1 | Symbols: | Auxin efflux carrier family protein | chr1:26812551-26813924 FORWARD LENGTH=458
CUFF.23055	1169	880	1237	227	99	321	-3.25519	1.36298e-17	1.61108e-20	0.02	scaffold_4	35327576	35328534	AT5G53870.1 | Symbols: ENODL1, AtENODL1 | early nodulin-like protein 1 | chr5:21870033-21871228 REVERSE LENGTH=371
Eucgr.G01745	59	28	44	0	1	0	-7.86276	1.38137e-17	1.63089e-20	2e-33	scaffold_7	32187813	32188470	AT2G21220.1 | Symbols: | SAUR-like auxin-responsive protein family | chr2:9089380-9089694 FORWARD LENGTH=105
Eucgr.E00225	7	5	23	367	148	304	3.76123	1.39488e-17	1.6449e-20	3e-57	scaffold_5	2176108	2179178	AT1G32170.1 | Symbols: XTR4, XTH30 | xyloglucan endotransglucosylase/hydrolase 30 | chr1:11575434-11577776 FORWARD LENGTH=344
CUFF.6243	12	32	18	723	26	1017	3.60474	1.39931e-17	1.64818e-20	1e-10	scaffold_10	34307721	34308052	ATCG00020.1 | Symbols: PSBA | photosystem II reaction center protein A | chrC:383-1444 REVERSE LENGTH=354
Eucgr.H00193	173	31	284	27	5	40	-3.5956	1.46641e-17	1.72519e-20	4e-60	scaffold_8	1928753	1934078	AT1G04280.1 | Symbols: | P-loop containing nucleoside triphosphate hydrolases superfamily protein | chr1:1143643-1146541 REVERSE LENGTH=535
Eucgr.B02310	2926	2098	5025	696	359	841	-3.2085	1.47139e-17	1.72902e-20	1.9e-142	scaffold_2	44135555	44138749	AT2G39730.1 | Symbols: RCA | rubisco activase | chr2:16570951-16573345 REVERSE LENGTH=475
Eucgr.B03869	203	159	305	21	33	33	-3.61862	1.77823e-17	2.08523e-20	9e-09	scaffold_2	62618178	62624811	AT3G56160.1 | Symbols: | Sodium Bile acid symporter family | chr3:20837733-20841541 REVERSE LENGTH=437
Eucgr.H02278	0	1	0	84	56	104	7.1316	1.7787e-17	2.08523e-20	2e-12	scaffold_8	30262661	30263160	AT2G23110.2 | Symbols: | Late embryogenesis abundant protein, group 6 | chr2:9840552-9840830 FORWARD LENGTH=93
Eucgr.K03437	516	350	653	71	17	247	-3.27206	1.79476e-17	2.1016e-20	1e-25	scaffold_11	43462497	43467625	AT2G47920.1 | Symbols: | Kinase interacting (KIP1-like) family protein | chr2:19616003-19616761 FORWARD LENGTH=226
Eucgr.B01477	82	33	62	3	3	5	-4.82311	1.90139e-17	2.22283e-20	4e-27	scaffold_2	24390190	24391688	AT3G63430.1 | Symbols: | unknown protein; BEST Arabidopsis thaliana protein match is: unknown protein (TAIR:AT1G74160.1); Has 135 Blast hits to 119 proteins in 22 species: Archae - 0; Bacteria - 2; Metazoa - 3; Fungi - 3; Plants - 119; Viruses - 0; Other Eukaryotes - 8 (source: NCBI BLink). | chr3:23420414-23422201 FORWARD LENGTH=541
Eucgr.D00321	83	60	68	2	6	8	-4.56164	1.90274e-17	2.22283e-20	?	scaffold_4	5285640	5285752	?
Eucgr.C02966	78	36	125	6	1	21	-3.99769	1.92577e-17	2.24711e-20	1e-43	scaffold_3	56255705	56256378	AT4G32870.1 | Symbols: | Polyketide cyclase/dehydrase and lipid transport superfamily protein | chr4:15862168-15862641 FORWARD LENGTH=158
Eucgr.B03624	12	5	15	265	120	445	3.79734	1.99722e-17	2.32506e-20	8e-28	scaffold_2	60679555	60681049	AT2G44300.1 | Symbols: | Bifunctional inhibitor/lipid-transfer protein/seed storage 2S albumin superfamily protein | chr2:18307468-18308286 REVERSE LENGTH=205
CUFF.3407	2	7	12	247	71	391	4.07821	1.9964e-17	2.32506e-20	9e-51	scaffold_10	1613931	1616173	AT5G05340.1 | Symbols: | Peroxidase superfamily protein | chr5:1579142-1580819 REVERSE LENGTH=325
Eucgr.K02968	38	35	54	0	1	1	-6.85262	2.04133e-17	2.37364e-20	6e-17	scaffold_11	37801540	37801772	AT5G01330.1 | Symbols: PDC3 | pyruvate decarboxylase-3 | chr5:132538-134807 REVERSE LENGTH=593
Eucgr.F01059	5	3	2	449	0	13	4.60581	2.06945e-17	2.40354e-20	2e-60	scaffold_6	13782484	13786029	AT4G27220.1 | Symbols: | NB-ARC domain-containing disease resistance protein | chr4:13633953-13636712 REVERSE LENGTH=920
Eucgr.D01673	88	31	29	1	2	3	-5.46169	2.1166e-17	2.45276e-20	5e-39	scaffold_4	30709975	30713199	AT1G01110.2 | Symbols: IQD18 | IQ-domain 18 | chr1:52239-54494 FORWARD LENGTH=528
Eucgr.F03026	94	57	51	8	4	5	-4.41678	2.11673e-17	2.45276e-20	1e-14	scaffold_6	39814853	39815593	AT1G15260.1 | Symbols: | unknown protein; BEST Arabidopsis thaliana protein match is: unknown protein (TAIR:AT3G16070.1); Has 28 Blast hits to 28 proteins in 7 species: Archae - 0; Bacteria - 0; Metazoa - 0; Fungi - 0; Plants - 28; Viruses - 0; Other Eukaryotes - 0 (source: NCBI BLink). | chr1:5249834-5250370 FORWARD LENGTH=179
Eucgr.A01167	168	87	134	15	12	21	-3.82102	2.17687e-17	2.51371e-20	0	scaffold_1	18141909	18144402	AT3G53380.1 | Symbols: | Concanavalin A-like lectin protein kinase family protein | chr3:19789204-19791351 REVERSE LENGTH=716
Eucgr.G02320	146	97	142	16	14	16	-3.83573	2.17687e-17	2.51371e-20	6e-26	scaffold_7	41575418	41579123	AT1G13380.1 | Symbols: | Protein of unknown function (DUF1218) | chr1:4589218-4590362 REVERSE LENGTH=189
Eucgr.A00686	199	113	170	16	17	33	-3.67863	2.17574e-17	2.51371e-20	2e-72	scaffold_1	11277001	11279771	AT2G38370.1 | Symbols: | Plant protein of unknown function (DUF827) | chr2:16072184-16074168 REVERSE LENGTH=523
Eucgr.B02573	49	35	53	0	1	5	-5.4017	2.19767e-17	2.5348e-20	3e-32	scaffold_2	47817898	47819457	AT1G24160.2 | Symbols: | unknown protein; FUNCTIONS IN: molecular_function unknown; INVOLVED IN: biological_process unknown; LOCATED IN: cellular_component unknown; EXPRESSED IN: guard cell; BEST Arabidopsis thaliana protein match is: unknown protein (TAIR:AT1G70100.3). | chr1:8553669-8555830 REVERSE LENGTH=541
Eucgr.D02641	13	10	36	515	193	539	3.56028	2.2548e-17	2.5977e-20	1.2e-160	scaffold_4	40935726	40937804	AT2G46620.1 | Symbols: | P-loop containing nucleoside triphosphate hydrolases superfamily protein | chr2:19139071-19140546 REVERSE LENGTH=492
Eucgr.H00791	61	34	31	0	1	3	-5.86135	2.48466e-17	2.85922e-20	2e-32	scaffold_8	10078032	10078878	AT5G48720.2 | Symbols: XRI, XRI1 | x-ray induced transcript 1 | chr5:19759233-19761621 FORWARD LENGTH=301
Eucgr.K03244	142	97	153	2687	1119	2929	3.24278	2.54123e-17	2.9176e-20	4e-80	scaffold_11	41215248	41217216	AT5G60660.1 | Symbols: PIP2F, PIP2;4 | plasma membrane intrinsic protein 2;4 | chr5:24375673-24376939 REVERSE LENGTH=292
Eucgr.C01805	11	2	10	231	118	268	3.9487	2.62581e-17	3.01125e-20	2e-20	scaffold_3	30770398	30773803	AT2G25605.1 | Symbols: | unknown protein; FUNCTIONS IN: molecular_function unknown; INVOLVED IN: biological_process unknown; LOCATED IN: chloroplast; Has 75 Blast hits to 75 proteins in 20 species: Archae - 2; Bacteria - 4; Metazoa - 0; Fungi - 0; Plants - 36; Viruses - 0; Other Eukaryotes - 33 (source: NCBI BLink). | chr2:10899541-10900875 FORWARD LENGTH=201
Eucgr.H00185	185	89	168	15	18	19	-3.8024	2.68477e-17	3.07534e-20	2e-35	scaffold_8	1820478	1821403	AT4G23990.1 | Symbols: ATCSLG3, CSLG3 | cellulose synthase like G3 | chr4:12456491-12460498 FORWARD LENGTH=752
Eucgr.J00682	41	38	52	814	392	1392	3.37329	2.74042e-17	3.1355e-20	8e-72	scaffold_10	7337113	7343211	AT5G12200.1 | Symbols: PYD2 | pyrimidine 2 | chr5:3941700-3944727 REVERSE LENGTH=532
Eucgr.H00539	575	411	599	78	63	144	-3.30588	2.78824e-17	3.18656e-20	5.5e-128	scaffold_8	7498584	7501638	AT1G48480.1 | Symbols: RKL1 | receptor-like kinase 1 | chr1:17918475-17920743 FORWARD LENGTH=656
Eucgr.F02578	45	22	52	2	0	2	-5.74004	2.89865e-17	3.30896e-20	7e-25	scaffold_6	35340390	35340986	AT3G15540.1 | Symbols: IAA19, MSG2 | indole-3-acetic acid inducible 19 | chr3:5264100-5265378 FORWARD LENGTH=198
Eucgr.A00996	62	38	91	2	4	8	-4.59325	2.96172e-17	3.3771e-20	1e-26	scaffold_1	15565699	15567105	AT1G09540.1 | Symbols: MYB61, ATMYB61 | myb domain protein 61 | chr1:3086333-3087689 FORWARD LENGTH=367
Eucgr.F02851	33	68	61	6	1	8	-4.40925	2.99237e-17	3.40042e-20	2e-30	scaffold_6	38205717	38206822	AT3G02885.1 | Symbols: GASA5 | GAST1 protein homolog 5 | chr3:638323-639011 REVERSE LENGTH=98
Eucgr.J00390	97	30	48	2	4	2	-5.22106	2.99237e-17	3.40042e-20	9e-45	scaffold_10	3820534	3821099	AT5G59910.1 | Symbols: HTB4 | Histone superfamily protein | chr5:24127206-24127658 FORWARD LENGTH=151
Eucgr.J00605	146	75	88	4	9	25	-3.89755	2.99065e-17	3.40042e-20	2.2e-161	scaffold_10	6753247	6754957	AT5G20950.2 | Symbols: | Glycosyl hydrolase family protein | chr5:7107609-7110775 REVERSE LENGTH=625
Eucgr.G03004	53	44	25	0	1	2	-6.26321	3.02685e-17	3.43569e-20	1e-35	scaffold_7	48693951	48695835	AT5G02010.1 | Symbols: ATROPGEF7, ROPGEF7 | RHO guanyl-nucleotide exchange factor 7 | chr5:383493-385698 FORWARD LENGTH=547
Eucgr.K03346	10	1	59	377	147	936	3.45398	3.05148e-17	3.45972e-20	3e-23	scaffold_11	42476548	42477684	AT2G48130.1 | Symbols: | Bifunctional inhibitor/lipid-transfer protein/seed storage 2S albumin superfamily protein | chr2:19685263-19685977 REVERSE LENGTH=184
Eucgr.E00639	2	2	1	108	41	225	5.23216	3.06596e-17	3.47221e-20	2e-15	scaffold_5	6096842	6098774	AT1G63820.1 | Symbols: | CCT motif family protein | chr1:23682529-23684050 REVERSE LENGTH=294
Eucgr.A00854	70	60	78	2	2	20	-4.08723	3.13497e-17	3.54635e-20	3e-38	scaffold_1	13712186	13713279	AT3G54200.1 | Symbols: | Late embryogenesis abundant (LEA) hydroxyproline-rich glycoprotein family | chr3:20065731-20066438 FORWARD LENGTH=236
Eucgr.G03124	25	26	34	647	306	744	3.45422	3.49011e-17	3.94363e-20	4e-20	scaffold_7	49768487	49773086	AT3G10970.2 | Symbols: | Haloacid dehalogenase-like hydrolase (HAD) superfamily protein | chr3:3433276-3436077 REVERSE LENGTH=366
Eucgr.H04646	43	59	14	1	1	2	-5.83889	3.69053e-17	4.16538e-20	8e-26	scaffold_8	66717383	66718976	AT1G67980.1 | Symbols: CCOAMT | caffeoyl-CoA 3-O-methyltransferase | chr1:25487724-25488934 FORWARD LENGTH=233
CUFF.31213	42	77	47	2	2	12	-4.39162	3.74742e-17	4.22483e-20	?	scaffold_6	43597548	43598259	?
Eucgr.B02412	51	65	63	5	4	5	-4.56058	3.92089e-17	4.41541e-20	0	scaffold_2	45039753	45041661	AT2G28630.1 | Symbols: KCS12 | 3-ketoacyl-CoA synthase 12 | chr2:12275719-12277149 REVERSE LENGTH=477
CUFF.41786	28	77	59	1552	33	2390	3.33066	4.17344e-17	4.69453e-20	0.0001	scaffold_9	18147720	18147913	ATCG00190.1 | Symbols: RPOB | RNA polymerase subunit beta | chrC:23111-26329 REVERSE LENGTH=1073
Eucgr.I01311	273	184	415	40	30	77	-3.39352	4.37176e-17	4.91209e-20	8e-48	scaffold_9	23771050	23780858	AT4G39050.1 | Symbols: | Kinesin motor family protein | chr4:18193462-18200148 FORWARD LENGTH=1056
Eucgr.C02543	168	67	65	2	10	22	-3.98118	4.50486e-17	5.05596e-20	6e-73	scaffold_3	48556226	48561903	AT1G16120.1 | Symbols: WAKL1 | wall associated kinase-like 1 | chr1:5522639-5524983 FORWARD LENGTH=731
Eucgr.H00961	208	194	275	44	21	47	-3.45453	4.69388e-17	5.2622e-20	0.28	scaffold_8	11861883	11863649	AT1G20070.1 | Symbols: | unknown protein; FUNCTIONS IN: molecular_function unknown; INVOLVED IN: biological_process unknown; LOCATED IN: chloroplast; EXPRESSED IN: 20 plant structures; EXPRESSED DURING: 11 growth stages; Has 26 Blast hits to 26 proteins in 9 species: Archae - 0; Bacteria - 0; Metazoa - 0; Fungi - 2; Plants - 24; Viruses - 0; Other Eukaryotes - 0 (source: NCBI BLink). | chr1:69582…
Eucgr.I00428	165	138	219	23	11	56	-3.48825	4.98068e-17	5.57746e-20	1.6e-102	scaffold_9	8377410	8379570	AT4G39840.1 | Symbols: | unknown protein; FUNCTIONS IN: molecular_function unknown; INVOLVED IN: biological_process unknown; LOCATED IN: endomembrane system; EXPRESSED IN: 23 plant structures; EXPRESSED DURING: 13 growth stages; Has 20719 Blast hits to 6096 proteins in 607 species: Archae - 22; Bacteria - 3243; Metazoa - 4364; Fungi - 2270; Plants - 237; Viruses - 128; Other Eukaryotes - 10455 (s…
Eucgr.G03058	12	8	10	348	99	359	3.82375	5.10956e-17	5.70901e-20	6.6	scaffold_7	49198629	49200794	AT4G32810.1 | Symbols: CCD8, MAX4, ATCCD8 | carotenoid cleavage dioxygenase 8 | chr4:15828348-15831299 FORWARD LENGTH=571
Eucgr.J01843	6	6	7	236	95	267	4.09225	5.10602e-17	5.70901e-20	4e-77	scaffold_10	24485952	24489908	AT3G51630.2 | Symbols: WNK5 | with no lysine (K) kinase 5 | chr3:19149487-19151924 FORWARD LENGTH=550
Eucgr.I02282	81	63	42	3	4	8	-4.53303	5.27191e-17	5.88382e-20	7e-22	scaffold_9	33370345	33371876	AT1G34220.1 | Symbols: | Regulator of Vps4 activity in the MVB pathway protein | chr1:12463102-12465911 REVERSE LENGTH=650
Eucgr.A01897	0	1	2	95	28	205	5.75215	5.51664e-17	6.1501e-20	0.002	scaffold_1	29518473	29519995	AT2G42560.1 | Symbols: | late embryogenesis abundant domain-containing protein / LEA domain-containing protein | chr2:17714813-17716821 REVERSE LENGTH=636
CUFF.1664	12	97	131	1	1	36	-3.76196	5.75893e-17	6.41306e-20	6.8	scaffold_1	26581111	26581306	AT3G21170.1 | Symbols: | F-box and associated interaction domains-containing protein | chr3:7419976-7421160 FORWARD LENGTH=395
Eucgr.L01562	9	5	13	130	100	534	3.83624	6.04066e-17	6.71931e-20	1.2	scaffold_267	10759	11459	AT3G61790.1 | Symbols: | Protein with RING/U-box and TRAF-like domains | chr3:22871974-22873543 REVERSE LENGTH=327
Eucgr.E00847	70	47	20	0	2	2	-5.99255	6.09532e-17	6.77257e-20	9e-42	scaffold_5	8939431	8940573	AT4G23800.2 | Symbols: | HMG (high mobility group) box protein | chr4:12390228-12392516 FORWARD LENGTH=451
Eucgr.G02325	7	7	34	135	125	907	3.57256	6.36407e-17	7.06335e-20	3e-60	scaffold_7	41644681	41647425	AT1G68540.1 | Symbols: | NAD(P)-binding Rossmann-fold superfamily protein | chr1:25720066-25721282 FORWARD LENGTH=322
Eucgr.J01765	612	363	608	103	51	147	-3.25652	6.40422e-17	7.10002e-20	3e-61	scaffold_10	22998185	23001677	AT1G55360.1 | Symbols: | Protein of Unknown Function (DUF239) | chr1:20666526-20668502 REVERSE LENGTH=423
Eucgr.K02128	99	83	85	1	15	3	-4.4946	6.53174e-17	7.23338e-20	2e-56	scaffold_11	28427404	28430690	AT3G25180.1 | Symbols: CYP82G1 | cytochrome P450, family 82, subfamily G, polypeptide 1 | chr3:9167443-9169270 REVERSE LENGTH=516
Eucgr.A01668	130	94	189	25	9	27	-3.61618	6.5515e-17	7.24724e-20	4e-26	scaffold_1	26385025	26387581	AT2G36885.1 | Symbols: | unknown protein; FUNCTIONS IN: molecular_function unknown; LOCATED IN: chloroplast; EXPRESSED IN: 22 plant structures; EXPRESSED DURING: 13 growth stages; Has 172 Blast hits to 172 proteins in 58 species: Archae - 0; Bacteria - 116; Metazoa - 0; Fungi - 0; Plants - 32; Viruses - 0; Other Eukaryotes - 24 (source: NCBI BLink). | chr2:15482167-15483676 REVERSE LENGTH=257
Eucgr.F03335	63	18	35	0	0	2	-6.69961	6.82967e-17	7.5466e-20	1e-64	scaffold_6	42299014	42300132	AT4G27460.1 | Symbols: | Cystathionine beta-synthase (CBS) family protein | chr4:13732939-13734263 FORWARD LENGTH=392
Eucgr.H01219	65	119	131	1	16	17	-4.0242	7.07841e-17	7.81282e-20	2e-18	scaffold_8	14679069	14683687	AT5G22500.1 | Symbols: FAR1 | fatty acid reductase 1 | chr5:7470541-7473916 FORWARD LENGTH=492
Eucgr.L03019	15	18	12	474	134	496	3.64542	7.22294e-17	7.96355e-20	4.5	scaffold_1833	875	1476	AT2G24230.1 | Symbols: | Leucine-rich repeat protein kinase family protein | chr2:10301979-10304540 REVERSE LENGTH=854
Eucgr.I00883	24	44	71	1	2	4	-5.19673	7.28788e-17	8.02631e-20	0.69	scaffold_9	18174327	18174790	AT3G54580.1 | Symbols: | Proline-rich extensin-like family protein | chr3:20200927-20203782 REVERSE LENGTH=952
CUFF.5449	46	7	26	733	125	737	3.40531	7.34392e-17	8.07024e-20	9e-52	scaffold_10	25776258	25777105	AT5G59720.1 | Symbols: HSP18.2 | heat shock protein 18.2 | chr5:24062632-24063117 FORWARD LENGTH=162
Eucgr.J00271	11	7	11	238	126	390	3.81471	7.48968e-17	8.22138e-20	2e-22	scaffold_10	2825018	2827303	AT5G04760.1 | Symbols: | Duplicated homeodomain-like superfamily protein | chr5:1373752-1374529 REVERSE LENGTH=216
CUFF.366	69	46	58	1	4	7	-4.70594	7.83471e-17	8.5907e-20	2e-45	scaffold_1	5430446	5432894	AT4G02600.2 | Symbols: MLO1, ATMLO1 | Seven transmembrane MLO family protein | chr4:1144141-1147156 FORWARD LENGTH=527
Eucgr.L02448	78	155	205	3	21	38	-3.67473	7.88515e-17	8.63653e-20	0.52	scaffold_929	4767	5463	AT3G44770.1 | Symbols: | Protein of unknown function (DUF626) | chr3:16316080-16319458 FORWARD LENGTH=506
Eucgr.J01178	33	60	160	6	7	13	-4.10263	7.92088e-17	8.66617e-20	4e-31	scaffold_10	12897024	12900523	AT3G27890.1 | Symbols: NQR | NADPH:quinone oxidoreductase | chr3:10350807-10351938 REVERSE LENGTH=197
Eucgr.E00835	273	139	161	19	20	54	-3.48647	8.03262e-17	8.77882e-20	7.1	scaffold_5	8823707	8825999	AT4G39920.1 | Symbols: POR, TFC C | C-CAP/cofactor C-like domain-containing protein | chr4:18515882-18516919 FORWARD LENGTH=346
Eucgr.B00171	0	0	1	92	25	127	6.9794	8.14759e-17	8.89475e-20	2e-47	scaffold_2	2630542	2632408	AT5G63160.1 | Symbols: BT1 | BTB and TAZ domain protein 1 | chr5:25333485-25335399 REVERSE LENGTH=366
CUFF.10159	19	31	73	3	0	3	-5.2336	8.22788e-17	8.96284e-20	9.6	scaffold_11	41222882	41223471	AT3G58030.4 | Symbols: | RING/U-box superfamily protein | chr3:21485527-21486837 FORWARD LENGTH=437
Eucgr.I00433	44	28	51	0	1	3	-5.80203	8.22788e-17	8.96284e-20	1.4e-132	scaffold_9	8440981	8442433	AT5G10250.1 | Symbols: DOT3 | Phototropic-responsive NPH3 family protein | chr5:3217028-3219368 REVERSE LENGTH=608
Eucgr.I01488	37	23	54	0	0	1	-7.68144	8.48326e-17	9.23097e-20	4e-36	scaffold_9	25116157	25116886	AT1G29510.1 | Symbols: SAUR68 | SAUR-like auxin-responsive protein family | chr1:10322683-10323114 FORWARD LENGTH=144
Eucgr.I02156	715	438	665	120	59	179	-3.22362	9.13539e-17	9.92977e-20	0	scaffold_9	31415528	31418650	AT3G14240.1 | Symbols: | Subtilase family protein | chr3:4741637-4743964 REVERSE LENGTH=776
Eucgr.C01524	36	30	57	1178	193	1067	3.33119	9.16765e-17	9.95401e-20	0	scaffold_3	24634535	24637738	AT2G25490.1 | Symbols: EBF1, FBL6 | EIN3-binding F box protein 1 | chr2:10848018-10850275 REVERSE LENGTH=629
Eucgr.F02616	11	14	28	561	161	402	3.54265	9.52446e-17	1.03302e-19	6e-24	scaffold_6	35812146	35814192	AT1G22690.3 | Symbols: | Gibberellin-regulated family protein | chr1:8027328-8027961 FORWARD LENGTH=120
Eucgr.K01666	906	687	790	170	99	186	-3.20771	9.59073e-17	1.03908e-19	1.6e-117	scaffold_11	20186408	20189690	AT5G12250.1 | Symbols: TUB6 | beta-6 tubulin | chr5:3961317-3962971 REVERSE LENGTH=450
CUFF.21600	36	59	55	0	3	6	-4.98523	9.63796e-17	1.04307e-19	3.4	scaffold_4	9538261	9539266	AT3G05741.1 | Symbols: | Plant invertase/pectin methylesterase inhibitor superfamily protein | chr3:1701553-1702125 REVERSE LENGTH=191
Eucgr.K00081	14	4	19	321	130	383	3.6527	9.96268e-17	1.07705e-19	5e-41	scaffold_11	1493785	1497058	AT5G16840.2 | Symbols: BPA1 | binding partner of acd11 1 | chr5:5536042-5538026 FORWARD LENGTH=261
Eucgr.D00576	311	129	702	23	14	211	-3.23288	9.99309e-17	1.07917e-19	5e-47	scaffold_4	10740892	10744025	AT5G45960.1 | Symbols: | GDSL-like Lipase/Acylhydrolase superfamily protein | chr5:18637174-18640319 REVERSE LENGTH=376
Eucgr.D00088	25	21	80	2	0	6	-4.83718	1.00764e-16	1.08699e-19	0	scaffold_4	1421311	1423330	AT2G34790.1 | Symbols: MEE23, EDA28 | FAD-binding Berberine family protein | chr2:14673998-14677237 REVERSE LENGTH=533
Eucgr.G03355	792	825	1141	52	88	492	-3.17612	1.01134e-16	1.0898e-19	5e-25	scaffold_7	51627053	51630743	AT1G51410.1 | Symbols: | NAD(P)-binding Rossmann-fold superfamily protein | chr1:19059885-19061424 FORWARD LENGTH=326
Eucgr.B00093	17	25	32	437	236	911	3.45379	1.02681e-16	1.10305e-19	5e-25	scaffold_2	1789516	1790646	AT5G50720.1 | Symbols: ATHVA22E, HVA22E | HVA22 homologue E | chr5:20633442-20634502 REVERSE LENGTH=117
Eucgr.C01681	105	66	123	8	12	9	-4.07	1.02487e-16	1.10305e-19	6e-39	scaffold_3	28583750	28587034	AT1G80640.1 | Symbols: | Protein kinase superfamily protein | chr1:30311979-30314238 FORWARD LENGTH=428
Eucgr.J01214	84	37	27	0	3	2	-5.71974	1.02694e-16	1.10305e-19	2e-78	scaffold_10	13349821	13352460	AT3G28860.1 | Symbols: ATMDR1, ATMDR11, PGP19, MDR11, MDR1, ATPGP19, ABCB19, ATABCB19 | ATP binding cassette subfamily B19 | chr3:10870287-10877286 REVERSE LENGTH=1253
CUFF.21568	2	1	1	167	44	83	5.37268	1.05583e-16	1.13286e-19	1e-57	scaffold_4	8701789	8703072	AT4G18650.1 | Symbols: | transcription factor-related | chr4:10264043-10265422 REVERSE LENGTH=233
Eucgr.J01959	86	16	71	1444	328	1192	3.25319	1.05983e-16	1.13488e-19	1e-49	scaffold_10	25751932	25756139	AT5G59720.1 | Symbols: HSP18.2 | heat shock protein 18.2 | chr5:24062632-24063117 FORWARD LENGTH=162
Eucgr.K01055	21	15	22	427	160	703	3.51517	1.05997e-16	1.13488e-19	0.22	scaffold_11	13287305	13288114	AT3G10020.2 | Symbols: | unknown protein; FUNCTIONS IN: molecular_function unknown; INVOLVED IN: response to oxidative stress, anaerobic respiration; LOCATED IN: cellular_component unknown; EXPRESSED IN: 23 plant structures; EXPRESSED DURING: 13 growth stages; Has 30201 Blast hits to 17322 proteins in 780 species: Archae - 12; Bacteria - 1396; Metazoa - 17338; Fungi - 3422; Plants - 5037; Viruses…
Eucgr.H02618	323	334	358	42	50	85	-3.33269	1.12645e-16	1.20476e-19	0	scaffold_8	36676827	36680764	AT3G28040.1 | Symbols: | Leucine-rich receptor-like protein kinase family protein | chr3:10435139-10438268 FORWARD LENGTH=1017
Eucgr.F02209	23	11	41	448	306	585	3.41978	1.13121e-16	1.20856e-19	3e-35	scaffold_6	29955351	29965182	AT1G58520.1 | Symbols: RXW8 | lipases;hydrolases, acting on ester bonds | chr1:21733543-21738165 FORWARD LENGTH=747
Eucgr.K03461	4	2	2	97	64	240	4.72328	1.14026e-16	1.2162e-19	9e-50	scaffold_11	43712669	43714815	AT3G62730.1 | Symbols: | unknown protein; FUNCTIONS IN: molecular_function unknown; INVOLVED IN: biological_process unknown; LOCATED IN: endomembrane system; EXPRESSED IN: 13 plant structures; EXPRESSED DURING: LP.04 four leaves visible, 4 anthesis, LP.02 two leaves visible, petal differentiation and expansion stage; BEST Arabidopsis thaliana protein match is: unknown protein (TAIR:AT1G47980.1); …
CUFF.41385	32	62	44	1243	24	2040	3.31944	1.1408e-16	1.2162e-19	?	scaffold_9	7366222	7366333	?
Eucgr.E01442	383	281	588	52	35	167	-3.24788	1.30481e-16	1.38866e-19	0	scaffold_5	16438946	16442059	AT2G45340.1 | Symbols: | Leucine-rich repeat protein kinase family protein | chr2:18691739-18694466 FORWARD LENGTH=692
Eucgr.F03986	27	32	27	645	295	773	3.40691	1.30673e-16	1.38866e-19	3e-33	scaffold_6	48110539	48114595	AT4G30780.1 | Symbols: | unknown protein; BEST Arabidopsis thaliana protein match is: unknown protein (TAIR:AT2G24100.1); Has 109 Blast hits to 109 proteins in 18 species: Archae - 0; Bacteria - 0; Metazoa - 1; Fungi - 0; Plants - 95; Viruses - 0; Other Eukaryotes - 13 (source: NCBI BLink). | chr4:14990523-14992855 FORWARD LENGTH=590
Eucgr.J01835	205	115	111	23	10	37	-3.53595	1.30538e-16	1.38866e-19	1e-98	scaffold_10	24406514	24411662	AT1G10850.1 | Symbols: | Leucine-rich repeat protein kinase family protein | chr1:3612228-3614343 FORWARD LENGTH=664
Eucgr.H03950	22	19	10	563	130	501	3.57527	1.32424e-16	1.40577e-19	1e-09	scaffold_8	57386979	57388415	AT5G49120.1 | Symbols: | Protein of unknown function (DUF581) | chr5:19908800-19909332 REVERSE LENGTH=151
CUFF.32664	30	51	79	0	3	7	-4.89494	1.40257e-16	1.48735e-19	3e-12	scaffold_7	5504269	5506057	AT3G25830.1 | Symbols: ATTPS-CIN, TPS-CIN | terpene synthase-like sequence-1,8-cineole | chr3:9447545-9450316 FORWARD LENGTH=601
Eucgr.K02223	2395	1822	3008	369	383	613	-3.12751	1.41267e-16	1.49647e-19	4e-33	scaffold_11	29494200	29495995	AT1G67090.1 | Symbols: RBCS1A | ribulose bisphosphate carboxylase small chain 1A | chr1:25048465-25049249 REVERSE LENGTH=181
Eucgr.H03427	19	16	16	556	182	338	3.56239	1.4185e-16	1.50106e-19	2e-25	scaffold_8	50171447	50175927	AT3G22740.1 | Symbols: HMT3 | homocysteine S-methyltransferase 3 | chr3:8033200-8035710 REVERSE LENGTH=348
Eucgr.D01691	74	17	44	0	1	5	-5.3219	1.44549e-16	1.52801e-19	5e-30	scaffold_4	30921269	30923546	AT5G41970.1 | Symbols: | Metal-dependent protein hydrolase | chr5:16791198-16792961 FORWARD LENGTH=374
Eucgr.K01032	164	94	144	16	9	39	-3.5626	1.47007e-16	1.55235e-19	4e-42	scaffold_11	12990740	12995949	AT2G20680.1 | Symbols: MAN2, AtMAN2 | Glycosyl hydrolase superfamily protein | chr2:8921024-8923066 FORWARD LENGTH=434
Eucgr.F01950	2	2	13	209	83	220	4.07547	1.48383e-16	1.56522e-19	1e-61	scaffold_6	26135116	26137193	AT1G21000.1 | Symbols: | PLATZ transcription factor family protein | chr1:7337919-7339088 FORWARD LENGTH=247
Eucgr.G02194	121	89	101	13	5	29	-3.68021	1.49246e-16	1.57266e-19	2.5e-171	scaffold_7	39686283	39689945	AT1G23030.1 | Symbols: | ARM repeat superfamily protein | chr1:8156745-8158842 FORWARD LENGTH=613
Eucgr.A02908	463	511	585	48	76	177	-3.23809	1.50221e-16	1.58128e-19	3e-40	scaffold_1	39487918	39489174	AT5G61510.1 | Symbols: | GroES-like zinc-binding alcohol dehydrogenase family protein | chr5:24737084-24738975 REVERSE LENGTH=407
Eucgr.D00533	329	209	417	54	32	86	-3.31314	1.52794e-16	1.60667e-19	7e-22	scaffold_4	9686885	9692158	AT1G28600.2 | Symbols: | GDSL-like Lipase/Acylhydrolase superfamily protein | chr1:10051604-10053073 REVERSE LENGTH=299
Eucgr.L03609	29	39	38	1	0	0	-7.6403	1.63602e-16	1.71671e-19	3e-30	scaffold_3986	2505	3174	AT1G29510.1 | Symbols: SAUR68 | SAUR-like auxin-responsive protein family | chr1:10322683-10323114 FORWARD LENGTH=144
Eucgr.F02697	0	0	1	11	3	274	6.94469	1.75272e-16	1.83724e-19	?	scaffold_6	36571799	36572619	?
Eucgr.B02237	5	5	3	187	76	209	4.29553	1.76088e-16	1.84192e-19	5.1e-102	scaffold_2	43622978	43624484	AT2G30040.1 | Symbols: MAPKKK14 | mitogen-activated protein kinase kinase kinase 14 | chr2:12821747-12823138 FORWARD LENGTH=464
Eucgr.D00640	1	2	5	150	49	181	4.65525	1.76036e-16	1.84192e-19	3e-27	scaffold_4	11625494	11627488	AT4G27450.1 | Symbols: | Aluminium induced protein with YGL and LRDR motifs | chr4:13727665-13728683 REVERSE LENGTH=251
Eucgr.J00406	44	54	50	3	3	0	-5.48345	1.85864e-16	1.94215e-19	2e-14	scaffold_10	4025201	4027004	AT5G22860.1 | Symbols: | Serine carboxypeptidase S28 family protein | chr5:7639511-7642945 REVERSE LENGTH=503
Eucgr.F00208	79	50	120	6	8	10	-4.14799	1.8735e-16	1.95564e-19	2.3e-170	scaffold_6	3186935	3189672	AT5G67090.1 | Symbols: | Subtilisin-like serine endopeptidase family protein | chr5:26774111-26776321 REVERSE LENGTH=737
Eucgr.I01250	105	68	83	2	4	30	-3.8049	1.92992e-16	2.01243e-19	6.8e-146	scaffold_9	23309061	23311223	AT1G19360.1 | Symbols: | Nucleotide-diphospho-sugar transferase family protein | chr1:6690672-6692211 REVERSE LENGTH=429
Eucgr.D01870	194	123	189	19	20	38	-3.52327	1.99002e-16	2.07294e-19	2.5e-151	scaffold_4	32735520	32739143	AT1G63300.1 | Symbols: | Myosin heavy chain-related protein | chr1:23482193-23486067 FORWARD LENGTH=1030
Eucgr.B03895	92	33	55	3	3	9	-4.42798	2.19008e-16	2.27896e-19	0.001	scaffold_2	62848280	62849214	AT3G44735.2 | Symbols: PSK3 | PHYTOSULFOKINE 3 PRECURSOR | chr3:16291388-16292118 REVERSE LENGTH=82
Eucgr.C00725	85	57	45	11	2	5	-4.2623	2.28672e-16	2.3754e-19	8e-33	scaffold_3	12447833	12449133	AT3G13540.1 | Symbols: ATMYB5, MYB5 | myb domain protein 5 | chr3:4420239-4421443 FORWARD LENGTH=250
Eucgr.F02463	70	28	21	0	1	0	-7.7393	2.28751e-16	2.3754e-19	6e-38	scaffold_6	34237581	34239562	AT5G45470.1 | Symbols: | Protein of unknown function (DUF594) | chr5:18422164-18424764 REVERSE LENGTH=867
Eucgr.G01304	17	9	23	284	134	686	3.52768	2.29542e-16	2.38114e-19	0.003	scaffold_7	22093969	22097339	AT4G33610.1 | Symbols: | glycine-rich protein | chr4:16146477-16146824 FORWARD LENGTH=116
Eucgr.H03354	14	5	34	259	160	686	3.48215	2.3195e-16	2.40362e-19	9.8e-127	scaffold_8	49150984	49153270	AT5G41040.2 | Symbols: | HXXXD-type acyl-transferase family protein | chr5:16431582-16433086 FORWARD LENGTH=442
Eucgr.H01071	2	1	6	184	46	157	4.53734	2.36859e-16	2.45196e-19	2e-08	scaffold_8	13006747	13007893	AT3G16870.1 | Symbols: GATA17 | GATA transcription factor 17 | chr3:5763752-5764576 REVERSE LENGTH=191
Eucgr.F02639	137	103	147	2175	1255	2642	3.15486	2.39989e-16	2.48179e-19	1e-90	scaffold_6	35959550	35970374	AT1G34260.1 | Symbols: FAB1D | FORMS APLOID AND BINUCLEATE CELLS 1A | chr1:12485967-12491799 FORWARD LENGTH=1457
Eucgr.F03582	139	80	83	12	7	24	-3.71267	2.52367e-16	2.60709e-19	2e-23	scaffold_6	44259620	44264022	AT4G15080.1 | Symbols: | DHHC-type zinc finger family protein | chr4:8609085-8612229 REVERSE LENGTH=719
Eucgr.A00685	49	34	97	4	3	9	-4.32797	2.5351e-16	2.6162e-19	5e-08	scaffold_1	11270283	11271176	AT2G40475.1 | Symbols: | unknown protein; BEST Arabidopsis thaliana protein match is: unknown protein (TAIR:AT3G56260.2); Has 477 Blast hits to 219 proteins in 41 species: Archae - 0; Bacteria - 4; Metazoa - 91; Fungi - 61; Plants - 144; Viruses - 0; Other Eukaryotes - 177 (source: NCBI BLink). | chr2:16907222-16907803 REVERSE LENGTH=194
Eucgr.C03720	3	5	8	174	64	318	4.13925	2.57765e-16	2.65737e-19	1.8e-103	scaffold_3	70692505	70694278	AT5G19740.1 | Symbols: | Peptidase M28 family protein | chr5:6673986-6676767 FORWARD LENGTH=682
Eucgr.K02339	0	0	1	117	22	91	6.93013	2.58331e-16	2.66046e-19	2e-40	scaffold_11	30485816	30486441	AT1G73190.1 | Symbols: ALPHA-TIP, TIP3;1 | Aquaporin-like superfamily protein | chr1:27522155-27523171 FORWARD LENGTH=269
Eucgr.D02033	63	29	81	1	3	9	-4.56743	2.61471e-16	2.69003e-19	2e-16	scaffold_4	34499115	34501538	AT4G22570.1 | Symbols: APT3 | adenine phosphoribosyl transferase 3 | chr4:11882310-11885250 REVERSE LENGTH=184
Eucgr.B00458	111	65	78	14	5	11	-3.9348	2.63169e-16	2.70472e-19	8e-18	scaffold_2	5846138	5848085	AT1G18840.2 | Symbols: IQD30 | IQ-domain 30 | chr1:6501068-6503435 REVERSE LENGTH=573
Eucgr.K03308	79	73	170	6	13	20	-3.82599	2.67635e-16	2.7478e-19	2e-26	scaffold_11	42124400	42126833	AT4G04460.2 | Symbols: | Saposin-like aspartyl protease family protein | chr4:2225232-2227746 FORWARD LENGTH=505
Eucgr.I01803	483	438	699	53	77	181	-3.21158	2.68019e-16	2.74892e-19	4e-13	scaffold_9	27955428	27955810	AT1G23740.1 | Symbols: | Oxidoreductase, zinc-binding dehydrogenase family protein | chr1:8398245-8399656 REVERSE LENGTH=387
Eucgr.F02334	165	60	107	13	6	30	-3.64733	2.86175e-16	2.93212e-19	2e-49	scaffold_6	31867236	31870402	AT1G45207.2 | Symbols: | Remorin family protein | chr1:17130703-17133548 REVERSE LENGTH=556
Eucgr.G00782	15	81	32	0	3	2	-5.67804	2.90367e-16	2.96899e-19	1e-11	scaffold_7	13410224	13410557	AT5G41040.2 | Symbols: | HXXXD-type acyl-transferase family protein | chr5:16431582-16433086 FORWARD LENGTH=442
Eucgr.K02098	58	40	44	0	3	1	-5.98347	2.90367e-16	2.96899e-19	4e-22	scaffold_11	27954241	27955731	AT4G12970.1 | Symbols: STOMAGEN, EPFL9 | stomagen | chr4:7586244-7586798 REVERSE LENGTH=103
Eucgr.H01993	23	18	23	406	245	613	3.44983	2.95023e-16	3.01351e-19	1e-14	scaffold_8	25621092	25624152	AT4G37180.1 | Symbols: | Homeodomain-like superfamily protein | chr4:17504648-17506107 FORWARD LENGTH=357
Eucgr.A02908	686	767	902	74	118	290	-3.16072	3.10642e-16	3.16982e-19	1e-39	scaffold_1	39487918	39492263	AT5G61510.1 | Symbols: | GroES-like zinc-binding alcohol dehydrogenase family protein | chr5:24737084-24738975 REVERSE LENGTH=407
Eucgr.G01559	20	61	35	3	1	3	-5.03755	3.14013e-16	3.20095e-19	2e-90	scaffold_7	27313775	27316118	AT5G10770.1 | Symbols: | Eukaryotic aspartyl protease family protein | chr5:3403331-3405331 REVERSE LENGTH=475
Eucgr.I02413	296	307	512	54	33	146	-3.22127	3.2126e-16	3.26816e-19	4e-46	scaffold_9	34780179	34783462	AT3G10900.1 | Symbols: | Glycosyl hydrolase superfamily protein | chr3:3410252-3412070 REVERSE LENGTH=409
Eucgr.J01986	656	98	328	7174	2386	6050	3.08618	3.23559e-16	3.2882e-19	3e-52	scaffold_10	25924618	25926884	AT5G59720.1 | Symbols: HSP18.2 | heat shock protein 18.2 | chr5:24062632-24063117 FORWARD LENGTH=162
Eucgr.I01537	161	90	263	17	20	40	-3.50676	3.4283e-16	3.48051e-19	3e-22	scaffold_9	25427399	25428486	AT4G35320.1 | Symbols: | unknown protein; BEST Arabidopsis thaliana protein match is: unknown protein (TAIR:AT2G17300.1); Has 30201 Blast hits to 17322 proteins in 780 species: Archae - 12; Bacteria - 1396; Metazoa - 17338; Fungi - 3422; Plants - 5037; Viruses - 0; Other Eukaryotes - 2996 (source: NCBI BLink). | chr4:16806139-16806582 REVERSE LENGTH=148
Eucgr.J01263	72	33	38	2	2	6	-4.70424	3.46089e-16	3.51003e-19	3e-40	scaffold_10	14368530	14369859	AT1G03495.1 | Symbols: | HXXXD-type acyl-transferase family protein | chr1:873436-874832 FORWARD LENGTH=466
CUFF.21569	2	1	1	161	42	80	5.31624	3.55177e-16	3.59855e-19	1e-57	scaffold_4	8701982	8703072	AT4G18650.1 | Symbols: | transcription factor-related | chr4:10264043-10265422 REVERSE LENGTH=233
Eucgr.L02741	67	5	42	0	0	1	-7.61431	3.98701e-16	4.03135e-19	1e-06	scaffold_1316	5127	5380	AT5G17050.1 | Symbols: UGT78D2 | UDP-glucosyl transferase 78D2 | chr5:5607828-5609392 REVERSE LENGTH=461
Eucgr.F02578	41	26	40	1	0	2	-6.03231	3.98701e-16	4.03135e-19	5e-07	scaffold_6	35331277	35333152	AT3G15540.1 | Symbols: IAA19, MSG2 | indole-3-acetic acid inducible 19 | chr3:5264100-5265378 FORWARD LENGTH=198
Eucgr.D01296	93	57	89	10	7	8	-4.05395	4.03272e-16	4.07345e-19	1e-05	scaffold_4	23455468	23458942	AT4G04900.1 | Symbols: RIC10 | ROP-interactive CRIB motif-containing protein 10 | chr4:2486218-2487779 REVERSE LENGTH=157
Eucgr.G00423	72	61	120	12	9	3	-4.13036	4.4335e-16	4.47376e-19	4.7	scaffold_7	7380519	7381390	AT2G34660.2 | Symbols: MRP2, ABCC2, AtABCC2 | multidrug resistance-associated protein 2 | chr2:14603267-14612387 FORWARD LENGTH=1624
Eucgr.H01072	5	0	8	179	42	233	4.18341	4.50416e-16	4.54049e-19	2e-50	scaffold_8	13009926	13011127	AT1G02700.1 | Symbols: | unknown protein; FUNCTIONS IN: molecular_function unknown; INVOLVED IN: biological_process unknown; LOCATED IN: mitochondrion; BEST Arabidopsis thaliana protein match is: unknown protein (TAIR:AT4G02140.1); Has 49 Blast hits to 49 proteins in 21 species: Archae - 0; Bacteria - 0; Metazoa - 10; Fungi - 6; Plants - 29; Viruses - 0; Other Eukaryotes - 4 (source: NCBI BLink).…
Eucgr.L01176	9	15	14	404	12	662	3.64106	4.51057e-16	4.54236e-19	1e-63	scaffold_140	112751	113108	ATCG00020.1 | Symbols: PSBA | photosystem II reaction center protein A | chrC:383-1444 REVERSE LENGTH=354
Eucgr.F01953	175	127	151	15	18	39	-3.50464	4.6582e-16	4.68632e-19	8e-33	scaffold_6	26182822	26186531	AT1G76620.1 | Symbols: | Protein of unknown function, DUF547 | chr1:28756787-28759131 FORWARD LENGTH=528
Eucgr.K02310	53	27	91	4	2	9	-4.34816	4.83456e-16	4.85886e-19	4e-18	scaffold_11	30279050	30281107	AT1G61260.1 | Symbols: | Protein of unknown function (DUF761) | chr1:22593756-22594986 REVERSE LENGTH=345
Eucgr.L00712	64	33	45	1	2	7	-4.7023	4.92663e-16	4.94641e-19	4e-24	scaffold_53	7445	9305	AT4G19850.1 | Symbols: ATPP2-A2, PP2A2, PP2-A2 | lectin-related | chr4:10776925-10777509 FORWARD LENGTH=195
Eucgr.I00224	38	27	53	941	233	995	3.26145	5.1338e-16	5.14925e-19	2e-66	scaffold_9	4603878	4606946	AT1G77120.1 | Symbols: ADH1, ADH, ATADH, ATADH1 | alcohol dehydrogenase 1 | chr1:28975509-28977216 FORWARD LENGTH=380
Eucgr.C02271	33	0	21	348	65	744	3.41072	5.27942e-16	5.29e-19	0.17	scaffold_3	42398397	42398653	AT3G60280.1 | Symbols: UCC3 | uclacyanin 3 | chr3:22279867-22280633 REVERSE LENGTH=223
Eucgr.L00243	0	0	5	119	29	162	4.99993	5.64483e-16	5.65048e-19	1.7e-153	scaffold_17	202170	203615	AT1G56600.1 | Symbols: AtGolS2, GolS2 | galactinol synthase 2 | chr1:21207620-21209291 FORWARD LENGTH=336
Eucgr.H03019	66	45	34	0	4	0	-6.00186	6.00278e-16	6.00278e-19	2.1e-136	scaffold_8	44191947	44194133	AT4G14330.1 | Symbols: | P-loop containing nucleoside triphosphate hydrolases superfamily protein | chr4:8244228-8247286 FORWARD LENGTH=870
Eucgr.B03312	77	65	67	5	6	11	-4.11993	6.42129e-16	6.41488e-19	3e-52	scaffold_2	58035173	58040053	AT1G60590.1 | Symbols: | Pectin lyase-like superfamily protein | chr1:22314426-22316867 REVERSE LENGTH=541
Eucgr.J03047	75	62	49	8	3	10	-4.06598	7.06483e-16	7.05073e-19	9e-22	scaffold_10	37608586	37611947	AT1G15520.1 | Symbols: PDR12, ATPDR12, ABCG40, ATABCG40 | pleiotropic drug resistance 12 | chr1:5331993-5338175 REVERSE LENGTH=1424
Eucgr.F00965	155	100	154	13	12	42	-3.50781	7.09621e-16	7.07499e-19	6.1e-103	scaffold_6	12952600	12955203	AT4G27060.1 | Symbols: TOR1, SPR2, CN | ARM repeat superfamily protein | chr4:13581581-13585070 REVERSE LENGTH=865
CUFF.32427	15	48	35	0	0	1	-7.58745	7.86811e-16	7.83676e-19	2.6	scaffold_62	50361	50821	AT2G01260.3 | Symbols: | Protein of unknown function (DUF789) | chr2:135714-137504 REVERSE LENGTH=268
CUFF.17793	36	79	59	1630	30	2141	3.20204	8.02524e-16	7.98531e-19	6.8	scaffold_3	14695029	14695172	AT3G30230.1 | Symbols: | myosin heavy chain-related | chr3:11879235-11881788 REVERSE LENGTH=528
Eucgr.A01110	0	0	0	87	20	101	33.9098	8.04985e-16	8.00184e-19	5e-79	scaffold_1	16862213	16863580	AT5G55090.1 | Symbols: MAPKKK15 | mitogen-activated protein kinase kinase kinase 15 | chr5:22356852-22358198 REVERSE LENGTH=449
Eucgr.D01730	46	56	86	9	3	7	-4.18143	8.08165e-16	8.01751e-19	2e-66	scaffold_4	31321730	31323581	AT4G23820.1 | Symbols: | Pectin lyase-like superfamily protein | chr4:12397217-12400050 REVERSE LENGTH=445
Eucgr.F01780	162	126	351	2454	2325	3980	3.07709	8.07885e-16	8.01751e-19	2e-33	scaffold_6	23121633	23129321	AT1G42470.1 | Symbols: | Patched family protein | chr1:15926987-15935128 FORWARD LENGTH=1273
Eucgr.B00415	45	23	43	569	399	856	3.25274	8.10968e-16	8.03734e-19	9e-64	scaffold_2	5409158	5412921	AT2G47140.1 | Symbols: | NAD(P)-binding Rossmann-fold superfamily protein | chr2:19350970-19352059 REVERSE LENGTH=258
Eucgr.F00087	188	113	172	27	11	46	-3.40357	8.4481e-16	8.36446e-19	9e-27	scaffold_6	1782439	1784310	AT1G10200.1 | Symbols: WLIM1 | GATA type zinc finger transcription factor family protein | chr1:3346677-3347763 REVERSE LENGTH=191
Eucgr.I01475	435	200	306	54	35	88	-3.23883	8.72548e-16	8.63055e-19	3e-77	scaffold_9	25050627	25054668	AT4G38430.1 | Symbols: ATROPGEF1, ROPGEF1 | rho guanyl-nucleotide exchange factor 1 | chr4:17986643-17988659 FORWARD LENGTH=549
Eucgr.J03065	149	84	99	18	7	27	-3.57629	8.85136e-16	8.7464e-19	5e-72	scaffold_10	37713276	37715892	AT3G15850.1 | Symbols: FAD5, FADB, JB67, ADS3 | fatty acid desaturase 5 | chr3:5359087-5360998 FORWARD LENGTH=372
Eucgr.F01663	280	184	225	43	18	77	-3.26188	9.233e-16	9.11451e-19	2.6e-149	scaffold_6	21062382	21066325	AT5G62700.1 | Symbols: TUB3 | tubulin beta chain 3 | chr5:25184501-25186426 FORWARD LENGTH=451
Eucgr.A02688	61	40	35	1	3	0	-5.91748	1.00662e-15	9.92721e-19	0	scaffold_1	37459532	37461749	AT5G52860.1 | Symbols: | ABC-2 type transporter family protein | chr5:21419776-21421545 REVERSE LENGTH=590
Eucgr.F01127	538	109	627	7599	3092	6429	3.03775	1.01793e-15	1.00288e-18	0.35	scaffold_6	14457847	14459209	AT3G15353.1 | Symbols: MT3, ATMT3 | metallothionein 3 | chr3:5180825-5181325 REVERSE LENGTH=70
CUFF.31941	18	26	28	720	19	933	3.36645	1.01985e-15	1.00379e-18	5.2	scaffold_6	48757421	48757518	AT5G05190.1 | Symbols: | Protein of unknown function (DUF3133) | chr5:1541853-1543875 FORWARD LENGTH=616
CUFF.33238	146	98	95	12	8	37	-3.52497	1.02712e-15	1.00995e-18	0.72	scaffold_7	15736171	15739417	AT1G23720.1 | Symbols: | Proline-rich extensin-like family protein | chr1:8388655-8391342 FORWARD LENGTH=896
Eucgr.B03185	66	40	55	1	4	6	-4.71145	1.05466e-15	1.035e-18	4e-48	scaffold_2	56919301	56920678	AT2G03350.1 | Symbols: | Protein of unknown function, DUF538 | chr2:1019733-1021071 REVERSE LENGTH=180
Eucgr.D02548	397	297	955	88	85	119	-3.16414	1.05455e-15	1.035e-18	3e-61	scaffold_4	40056212	40061865	AT4G10380.1 | Symbols: NIP5;1, NLM6, NLM8 | NOD26-like intrinsic protein 5;1 | chr4:6431530-6434510 REVERSE LENGTH=305
Eucgr.L01405	720	784	746	119	116	234	-3.11354	1.05831e-15	1.03756e-18	4e-66	scaffold_212	47134	49284	AT2G45550.1 | Symbols: CYP76C4 | cytochrome P450, family 76, subfamily C, polypeptide 4 | chr2:18773541-18775654 REVERSE LENGTH=512
Eucgr.E02482	89	49	58	9	4	6	-4.20143	1.06353e-15	1.04166e-18	4e-11	scaffold_5	38061038	38062213	AT2G34680.1 | Symbols: AIR9 | Outer arm dynein light chain 1 protein | chr2:14616947-14628300 REVERSE LENGTH=1709
Eucgr.G01328	8	2	14	149	83	390	3.7623	1.08727e-15	1.06387e-18	0.65	scaffold_7	22413633	22414216	AT5G03990.1 | Symbols: | unknown protein; BEST Arabidopsis thaliana protein match is: unknown protein (TAIR:AT3G51940.1); Has 30201 Blast hits to 17322 proteins in 780 species: Archae - 12; Bacteria - 1396; Metazoa - 17338; Fungi - 3422; Plants - 5037; Viruses - 0; Other Eukaryotes - 2996 (source: NCBI BLink). | chr5:1075957-1077358 FORWARD LENGTH=303
Eucgr.I02464	2	1	2	83	36	201	5.01591	1.1238e-15	1.09853e-18	5e-36	scaffold_9	35320860	35322802	AT4G36740.1 | Symbols: HB-5, ATHB40, HB40 | homeobox protein 40 | chr4:17314649-17316314 REVERSE LENGTH=217
Eucgr.E00025	82	27	72	4	4	8	-4.2982	1.17121e-15	1.14376e-18	3e-43	scaffold_5	317283	318170	AT1G01200.1 | Symbols: ATRABA3, ATRAB-A3, RABA3 | RAB GTPase homolog A3 | chr1:86715-88145 REVERSE LENGTH=238
Eucgr.I01911	197	129	337	3654	1561	4768	3.06033	1.17949e-15	1.15072e-18	7e-66	scaffold_9	29076744	29084525	AT5G62670.1 | Symbols: AHA11, HA11 | H(+)-ATPase 11 | chr5:25159495-25164957 FORWARD LENGTH=957
Eucgr.L00235	1	1	0	95	24	159	6.1184	1.18917e-15	1.15904e-18	3.1e-105	scaffold_17	33762	35050	AT1G56600.1 | Symbols: AtGolS2, GolS2 | galactinol synthase 2 | chr1:21207620-21209291 FORWARD LENGTH=336
Eucgr.B02479	29	31	63	752	357	980	3.22238	1.24565e-15	1.2129e-18	1e-29	scaffold_2	46945685	46950514	AT3G45300.1 | Symbols: IVD, ATIVD, IVDH | isovaleryl-CoA-dehydrogenase | chr3:16621659-16624848 REVERSE LENGTH=410
Eucgr.D02327	20	16	36	497	153	770	3.33597	1.2637e-15	1.22928e-18	1e-46	scaffold_4	37150672	37151383	AT1G01470.1 | Symbols: LEA14, LSR3 | Late embryogenesis abundant protein | chr1:172295-172826 REVERSE LENGTH=152
Eucgr.K00238	13	8	13	306	125	317	3.60812	1.27677e-15	1.24079e-18	2e-30	scaffold_11	2934781	2936831	AT5G62020.1 | Symbols: AT-HSFB2A, HSFB2A | heat shock transcription factor B2A | chr5:24916212-24917194 FORWARD LENGTH=300
Eucgr.J01374	3	5	4	113	77	251	4.28418	1.28099e-15	1.24368e-18	8e-38	scaffold_10	16956640	16959820	AT3G29320.1 | Symbols: | Glycosyl transferase, family 35 | chr3:11252871-11257587 FORWARD LENGTH=963
Eucgr.I01231	34	19	47	654	188	1016	3.2517	1.34097e-15	1.30065e-18	3e-44	scaffold_9	23178188	23180341	AT3G50830.1 | Symbols: COR413-PM2, ATCOR413-PM2 | cold-regulated 413-plasma membrane 2 | chr3:18894109-18895355 REVERSE LENGTH=204
Eucgr.F01151	519	471	818	9304	4009	14739	3.02401	1.4249e-15	1.38072e-18	3e-28	scaffold_6	14833442	14835285	AT4G27520.1 | Symbols: ENODL2, AtENODL2 | early nodulin-like protein 2 | chr4:13750668-13751819 REVERSE LENGTH=350
Eucgr.G02154	2	4	4	49	41	369	4.41545	1.42934e-15	1.38368e-18	7e-19	scaffold_7	39148489	39150310	AT5G35525.1 | Symbols: | PLAC8 family protein | chr5:13707084-13707818 FORWARD LENGTH=153
Eucgr.K02202	53	41	65	4	2	9	-4.29718	1.44623e-15	1.39867e-18	3.1e-119	scaffold_11	29277475	29279578	AT5G50900.1 | Symbols: | ARM repeat superfamily protein | chr5:20705051-20706718 REVERSE LENGTH=556
Eucgr.A02675	282	265	392	67	32	92	-3.18963	1.47165e-15	1.42189e-18	1.2e-160	scaffold_1	37368298	37373718	AT3G59140.1 | Symbols: ATMRP14, MRP14, ABCC10 | multidrug resistance-associated protein 14 | chr3:21863519-21868701 REVERSE LENGTH=1454
Eucgr.H04316	155	345	401	51	38	97	-3.20389	1.51445e-15	1.46183e-18	3e-12	scaffold_8	62198848	62203473	AT1G54460.1 | Symbols: | TPX2 (targeting protein for Xklp2) protein family | chr1:20340907-20342900 REVERSE LENGTH=339
Eucgr.C01037	0	0	0	46	12	167	33.8855	1.53031e-15	1.4757e-18	4e-26	scaffold_3	16525148	16526080	AT1G52300.1 | Symbols: | Zinc-binding ribosomal protein family protein | chr1:19475213-19476152 REVERSE LENGTH=96
Eucgr.K02399	1	0	0	165	3	54	6.84338	1.54352e-15	1.48701e-18	9e-25	scaffold_11	31262446	31262983	AT3G10020.1 | Symbols: | unknown protein; FUNCTIONS IN: molecular_function unknown; INVOLVED IN: response to oxidative stress, anaerobic respiration; LOCATED IN: cellular_component unknown; EXPRESSED IN: 23 plant structures; EXPRESSED DURING: 13 growth stages; Has 47 Blast hits to 47 proteins in 12 species: Archae - 0; Bacteria - 0; Metazoa - 1; Fungi - 0; Plants - 46; Viruses - 0; Other Eukaryot…
Eucgr.B02433	64	68	85	8	6	12	-3.93617	1.60651e-15	1.5462e-18	2.6e-100	scaffold_2	46040922	46042704	AT3G45850.2 | Symbols: | P-loop containing nucleoside triphosphate hydrolases superfamily protein | chr3:16855814-16860950 REVERSE LENGTH=1059
Eucgr.E00338	1652	3432	4019	157	482	1553	-3.0193	1.6607e-15	1.59683e-18	1e-42	scaffold_5	3222984	3226537	AT4G39230.1 | Symbols: | NmrA-like negative transcriptional regulator family protein | chr4:18266024-18267604 REVERSE LENGTH=309
Eucgr.I00773	42	86	74	5	3	22	-3.78059	1.66381e-15	1.59828e-18	4.8	scaffold_9	16288819	16289292	AT2G36990.1 | Symbols: SIGF, SIG6, ATSIG6, SOLDAT8 | RNApolymerase sigma-subunit F | chr2:15537502-15540016 REVERSE LENGTH=548
Eucgr.C00101	58	25	47	2	2	4	-4.85291	1.70041e-15	1.63187e-18	2e-63	scaffold_3	3662622	3664231	AT4G29920.1 | Symbols: | Double Clp-N motif-containing P-loop nucleoside triphosphate hydrolases superfamily protein | chr4:14632653-14635885 REVERSE LENGTH=1018
Eucgr.C03183	3	1	9	143	77	173	4.11606	1.73342e-15	1.66196e-18	1e-28	scaffold_3	60323348	60325245	AT4G33150.2 | Symbols: | lysine-ketoglutarate reductase/saccharopine dehydrogenase bifunctional enzyme | chr4:15985479-15991069 REVERSE LENGTH=1065
Eucgr.C00351	209	162	188	22	31	34	-3.41854	1.73705e-15	1.66384e-18	0	scaffold_3	6804471	6807839	AT2G24230.1 | Symbols: | Leucine-rich repeat protein kinase family protein | chr2:10301979-10304540 REVERSE LENGTH=854
Eucgr.K03601	376	305	401	65	53	86	-3.19093	1.76587e-15	1.68983e-18	1e-61	scaffold_11	45296508	45301214	AT2G33150.1 | Symbols: PKT3, PED1, KAT2 | peroxisomal 3-ketoacyl-CoA thiolase 3 | chr2:14047814-14050983 REVERSE LENGTH=463
Eucgr.G00975	11	3	37	262	107	669	3.39283	1.82303e-15	1.74286e-18	0.83	scaffold_7	16875788	16876288	AT5G09530.1 | Symbols: | hydroxyproline-rich glycoprotein family protein | chr5:2960080-2961192 REVERSE LENGTH=371
CUFF.33977	626	805	2108	225	130	430	-3.05118	1.84016e-15	1.75756e-18	0.011	scaffold_7	32459633	32460412	AT2G45000.1 | Symbols: EMB2766 | structural constituent of nuclear pore | chr2:18564156-18567632 FORWARD LENGTH=740
Eucgr.L03024	164	80	176	11	23	19	-3.64101	1.85154e-15	1.76674e-18	5e-27	scaffold_1846	33	792	AT4G24000.1 | Symbols: ATCSLG2, CSLG2 | cellulose synthase like G2 | chr4:12462142-12465471 FORWARD LENGTH=723
Eucgr.D01956	5	1	15	131	87	327	3.81369	1.88025e-15	1.79242e-18	8e-70	scaffold_4	33661548	33664288	AT2G45550.1 | Symbols: CYP76C4 | cytochrome P450, family 76, subfamily C, polypeptide 4 | chr2:18773541-18775654 REVERSE LENGTH=512
Eucgr.E01788	39	22	52	0	1	0	-7.63779	1.89958e-15	1.80895e-18	9.2e-163	scaffold_5	23301686	23303490	AT2G20340.1 | Symbols: | Pyridoxal phosphate (PLP)-dependent transferases superfamily protein | chr2:8779804-8782490 FORWARD LENGTH=491
Eucgr.H01335	44	19	123	1018	324	1686	3.12096	1.9012e-15	1.80895e-18	5e-07	scaffold_8	16168119	16169586	AT3G05890.1 | Symbols: RCI2B | Low temperature and salt responsive protein family | chr3:1758179-1758452 REVERSE LENGTH=55
Eucgr.I01231	37	19	46	654	189	1017	3.2265	2.0783e-15	1.97557e-18	2e-44	scaffold_9	23178188	23180059	AT3G50830.1 | Symbols: COR413-PM2, ATCOR413-PM2 | cold-regulated 413-plasma membrane 2 | chr3:18894109-18895355 REVERSE LENGTH=204
CUFF.37426	119	62	65	6	3	29	-3.66683	2.08248e-15	1.97766e-18	5e-25	scaffold_8	20560264	20561039	AT5G67070.1 | Symbols: RALFL34 | ralf-like 34 | chr5:26768120-26768509 FORWARD LENGTH=130
Eucgr.I00773	38	56	73	5	1	15	-3.96757	2.10624e-15	1.99833e-18	0.88	scaffold_9	16287960	16288474	AT1G78280.1 | Symbols: | transferases, transferring glycosyl groups | chr1:29452823-29457118 FORWARD LENGTH=944
Eucgr.B03721	5	11	11	236	118	316	3.73933	2.12358e-15	2.01287e-18	5e-33	scaffold_2	61568651	61570573	AT4G18380.2 | Symbols: | F-box family protein | chr4:10157957-10159099 FORWARD LENGTH=381
Eucgr.A01812	33	30	60	720	412	815	3.19426	2.1574e-15	2.04106e-18	9e-50	scaffold_1	28420091	28422191	AT4G03510.2 | Symbols: RMA1, ATRMA1 | RING membrane-anchor 1 | chr4:1557905-1558654 REVERSE LENGTH=250
Eucgr.I01807	2447	2206	3230	303	391	1098	-3.01109	2.15536e-15	2.04106e-18	2e-25	scaffold_9	28015923	28017936	AT1G23740.1 | Symbols: | Oxidoreductase, zinc-binding dehydrogenase family protein | chr1:8398245-8399656 REVERSE LENGTH=387
Eucgr.D01836	870	624	739	181	90	209	-3.07455	2.20354e-15	2.08274e-18	2e-52	scaffold_4	32374787	32377551	AT1G01620.1 | Symbols: PIP1C, TMP-B, PIP1;3 | plasma membrane intrinsic protein 1C | chr1:225986-227176 REVERSE LENGTH=287
Eucgr.G00953	10	8	28	287	206	342	3.45688	2.2243e-15	2.10038e-18	6e-24	scaffold_7	16662786	16663852	AT2G36690.1 | Symbols: | 2-oxoglutarate (2OG) and Fe(II)-dependent oxygenase superfamily protein | chr2:15379930-15381987 FORWARD LENGTH=367
CUFF.33826	17	38	16	712	13	1011	3.3561	2.24673e-15	2.11956e-18	9.2	scaffold_7	30767843	30767951	AT5G55310.1 | Symbols: TOP1BETA, TOP1 | DNA topoisomerase 1 beta | chr5:22430389-22434590 REVERSE LENGTH=918
Eucgr.L01629	24	54	23	1	0	5	-5.09832	2.3604e-15	2.2226e-18	3e-84	scaffold_293	25943	28211	AT5G10770.1 | Symbols: | Eukaryotic aspartyl protease family protein | chr5:3403331-3405331 REVERSE LENGTH=475
Eucgr.J00928	0	0	0	65	27	104	33.8529	2.3604e-15	2.2226e-18	3e-22	scaffold_10	10124264	10125283	AT5G60680.1 | Symbols: | Protein of unknown function, DUF584 | chr5:24386247-24386738 FORWARD LENGTH=164
Eucgr.H02296	15	11	21	321	159	461	3.45374	2.50042e-15	2.35002e-18	1e-62	scaffold_8	30751662	30756115	AT4G37560.1 | Symbols: | Acetamidase/Formamidase family protein | chr4:17646489-17648457 FORWARD LENGTH=453
Eucgr.I01042	61	7	39	0	0	0	-33.8188	2.50023e-15	2.35002e-18	0.003	scaffold_9	21467802	21468171	AT2G22980.3 | Symbols: SCPL13 | serine carboxypeptidase-like 13 | chr2:9779029-9783078 FORWARD LENGTH=433
Eucgr.B02941	278	134	110	21	26	37	-3.40449	2.50766e-15	2.35461e-18	1e-19	scaffold_2	53212958	53214126	AT1G14900.1 | Symbols: HMGA | high mobility group A | chr1:5138665-5139353 REVERSE LENGTH=205
Eucgr.D02260	159	138	155	14	16	53	-3.37499	2.5529e-15	2.39484e-18	6e-34	scaffold_4	36689743	36692832	AT1G01800.2 | Symbols: | NAD(P)-binding Rossmann-fold superfamily protein | chr1:293595-294888 FORWARD LENGTH=261
Eucgr.G00980	118	31	200	1419	722	3117	3.05328	2.71322e-15	2.54285e-18	6e-18	scaffold_7	16904127	16905909	AT5G09530.1 | Symbols: | hydroxyproline-rich glycoprotein family protein | chr5:2960080-2961192 REVERSE LENGTH=371
Eucgr.B03036	103	67	64	11	5	15	-3.81022	2.73197e-15	2.55803e-18	4e-142	scaffold_2	55309193	55311019	AT1G25510.1 | Symbols: | Eukaryotic aspartyl protease family protein | chr1:8959372-8960823 REVERSE LENGTH=484
CUFF.32662	89	27	44	0	2	13	-4.29958	2.73737e-15	2.56068e-18	2e-14	scaffold_7	5455239	5455808	AT3G25830.1 | Symbols: ATTPS-CIN, TPS-CIN | terpene synthase-like sequence-1,8-cineole | chr3:9447545-9450316 FORWARD LENGTH=601
Eucgr.K02353	104	77	114	9	13	16	-3.73941	2.76266e-15	2.58192e-18	8e-80	scaffold_11	30588421	30590503	AT1G05680.1 | Symbols: UGT74E2 | Uridine diphosphate glycosyltransferase 74E2 | chr1:1703196-1704639 REVERSE LENGTH=454
CUFF.41420	7	4	11	212	60	326	3.79686	2.88113e-15	2.69013e-18	0.005	scaffold_9	11239535	11240260	AT3G46990.1 | Symbols: | Protein of unknown function (DUF740) | chr3:17311901-17313544 FORWARD LENGTH=548
Eucgr.K00671	4	2	7	180	111	48	4.12065	2.89922e-15	2.7045e-18	?	scaffold_11	7465605	7466877	?
Eucgr.A01788	93	86	90	10	5	29	-3.58652	3.07936e-15	2.86986e-18	6e-54	scaffold_1	28147231	28152279	AT4G03390.1 | Symbols: SRF3 | STRUBBELIG-receptor family 3 | chr4:1490912-1494553 REVERSE LENGTH=777
Eucgr.D00002	52	25	22	0	0	1	-7.50799	3.16198e-15	2.94411e-18	6e-07	scaffold_4	49212	50311	AT5G44635.1 | Symbols: MCM6 | minichromosome maintenance (MCM2/3/5) family protein | chr5:18006431-18010542 REVERSE LENGTH=832
Eucgr.J03159	505	424	903	94	97	166	-3.09683	3.16527e-15	2.94444e-18	5e-66	scaffold_10	38576065	38580090	AT3G21190.1 | Symbols: | O-fucosyltransferase family protein | chr3:7432579-7434543 REVERSE LENGTH=423
Eucgr.E01067	299	319	628	84	42	143	-3.1141	3.19581e-15	2.97008e-18	4.7e-133	scaffold_5	11422442	11425740	AT1G32860.1 | Symbols: | Glycosyl hydrolase superfamily protein | chr1:11907308-11908803 REVERSE LENGTH=427
Eucgr.E00461	441	301	360	73	42	116	-3.13665	3.25886e-15	3.02587e-18	8e-71	scaffold_5	4401623	4406325	AT4G12420.2 | Symbols: SKU5 | Cupredoxin superfamily protein | chr4:7349941-7352868 REVERSE LENGTH=588
Eucgr.B00242	5	4	8	170	74	246	3.95171	3.29755e-15	3.05895e-18	7e-27	scaffold_2	3615123	3616074	AT3G09840.1 | Symbols: CDC48, ATCDC48, CDC48A | cell division cycle 48 | chr3:3019494-3022832 FORWARD LENGTH=810
CUFF.38698	1952	562	1415	14269	10322	29314	2.98149	3.44957e-15	3.197e-18	6.4	scaffold_8	37773359	37774444	AT5G09870.1 | Symbols: CESA5 | cellulose synthase 5 | chr5:3073356-3077974 FORWARD LENGTH=1070
Eucgr.J01960	50	6	75	1250	182	591	3.1378	3.55207e-15	3.28895e-18	3e-53	scaffold_10	25761096	25761992	AT5G59720.1 | Symbols: HSP18.2 | heat shock protein 18.2 | chr5:24062632-24063117 FORWARD LENGTH=162
Eucgr.H02273	0	0	0	38	53	78	33.8278	3.65597e-15	3.3789e-18	6e-11	scaffold_8	30152731	30153273	AT2G23120.1 | Symbols: | Late embryogenesis abundant protein, group 6 | chr2:9842102-9842353 FORWARD LENGTH=84
Eucgr.J01721	31	20	60	1	1	3	-5.30512	3.65597e-15	3.3789e-18	1e-45	scaffold_10	22421673	22425833	AT5G56300.1 | Symbols: GAMT2 | gibberellic acid methyltransferase 2 | chr5:22799571-22801484 FORWARD LENGTH=388
Eucgr.C00101	52	33	39	1	2	5	-4.82968	3.6863e-15	3.40379e-18	4.6e-104	scaffold_3	3665702	3667318	AT5G57130.1 | Symbols: | Clp amino terminal domain-containing protein | chr5:23145291-23149395 FORWARD LENGTH=1029
Eucgr.H04208	94	44	104	8	5	20	-3.73535	3.79403e-15	3.50003e-18	0	scaffold_8	60114336	60116260	AT1G64780.1 | Symbols: ATAMT1;2, AMT1;2 | ammonium transporter 1;2 | chr1:24061021-24062565 REVERSE LENGTH=515
Eucgr.B00529	1	5	4	157	63	175	4.40912	3.87549e-15	3.57188e-18	4.7e-103	scaffold_2	6904302	6906212	AT5G61430.1 | Symbols: ANAC100, ATNAC5, NAC100 | NAC domain containing protein 100 | chr5:24701328-24702553 REVERSE LENGTH=337
Eucgr.E04220	62	22	15	0	0	0	-33.7818	4.00377e-15	3.68671e-18	8e-22	scaffold_5	72958209	72959279	AT5G09360.1 | Symbols: LAC14 | laccase 14 | chr5:2906426-2908658 REVERSE LENGTH=570
Eucgr.K01672	83	41	82	4	9	4	-4.3154	4.13169e-15	3.801e-18	2e-57	scaffold_11	20244263	20247459	AT5G48570.1 | Symbols: ROF2, ATFKBP65, FKBP65 | FKBP-type peptidyl-prolyl cis-trans isomerase family protein | chr5:19690746-19693656 REVERSE LENGTH=579
Eucgr.I02476	16	13	46	294	159	980	3.26183	4.22577e-15	3.88041e-18	8e-48	scaffold_9	35534645	35537146	AT2G23790.1 | Symbols: | Protein of unknown function (DUF607) | chr2:10125692-10127455 REVERSE LENGTH=337
Eucgr.I02476	16	13	46	294	159	980	3.26183	4.22577e-15	3.88041e-18	8e-48	scaffold_9	35534645	35537146	AT2G23790.1 | Symbols: | Protein of unknown function (DUF607) | chr2:10125692-10127455 REVERSE LENGTH=337
Eucgr.A00980	39	28	49	4	0	5	-4.57757	4.29856e-15	3.94363e-18	4e-29	scaffold_1	15462158	15463324	AT4G27870.1 | Symbols: | Vacuolar iron transporter (VIT) family protein | chr4:13878983-13882679 FORWARD LENGTH=762
CUFF.27804	2	0	2	87	37	143	5.1501	4.3034e-15	3.94445e-18	1e-56	scaffold_6	5295066	5296515	AT5G49700.1 | Symbols: | Predicted AT-hook DNA-binding family protein | chr5:20192599-20193429 FORWARD LENGTH=277
Eucgr.D01830	232	90	122	17	22	27	-3.47335	4.33489e-15	3.96968e-18	7e-20	scaffold_4	32319408	32323508	AT1G75060.2 | Symbols: | unknown protein; FUNCTIONS IN: molecular_function unknown; INVOLVED IN: biological_process unknown; LOCATED IN: cellular_component unknown; BEST Arabidopsis thaliana protein match is: unknown protein (TAIR:AT1G19330.2); Has 104 Blast hits to 104 proteins in 22 species: Archae - 0; Bacteria - 0; Metazoa - 0; Fungi - 0; Plants - 104; Viruses - 0; Other Eukaryotes - 0 (sourc…
Eucgr.G03004	75	87	32	4	9	6	-4.21793	4.40782e-15	4.03277e-18	1e-84	scaffold_7	48692285	48693854	AT5G02010.1 | Symbols: ATROPGEF7, ROPGEF7 | RHO guanyl-nucleotide exchange factor 7 | chr5:383493-385698 FORWARD LENGTH=547
Eucgr.G03105	79	38	72	1070	522	1261	3.09938	4.44502e-15	4.05938e-18	1e-11	scaffold_7	49551122	49552882	AT2G41430.5 | Symbols: ERD15 | dehydration-induced protein (ERD15) | chr2:17269736-17270314 FORWARD LENGTH=164
Eucgr.G03105	79	38	72	1070	522	1261	3.09938	4.44502e-15	4.05938e-18	1e-11	scaffold_7	49551122	49552882	AT2G41430.5 | Symbols: ERD15 | dehydration-induced protein (ERD15) | chr2:17269736-17270314 FORWARD LENGTH=164
Eucgr.I01807	229	187	266	19	30	84	-3.23993	4.45149e-15	4.06158e-18	?	scaffold_9	28016962	28017141	?
Eucgr.B02941	276	131	106	20	26	37	-3.39537	4.64917e-15	4.23808e-18	9e-20	scaffold_2	53213240	53214126	AT1G14900.1 | Symbols: HMGA | high mobility group A | chr1:5138665-5139353 REVERSE LENGTH=205
Eucgr.H02966	36	35	23	1	0	2	-5.9024	5.07595e-15	4.6229e-18	9e-07	scaffold_8	43268421	43269710	AT2G33400.1 | Symbols: | unknown protein; BEST Arabidopsis thaliana protein match is: unknown protein (TAIR:AT1G04030.1); Has 3875 Blast hits to 2949 proteins in 323 species: Archae - 6; Bacteria - 281; Metazoa - 960; Fungi - 593; Plants - 281; Viruses - 98; Other Eukaryotes - 1656 (source: NCBI BLink). | chr2:14153331-14154401 REVERSE LENGTH=273
Eucgr.E03917	363	162	358	31	31	122	-3.15174	5.09241e-15	4.63368e-18	4e-34	scaffold_5	68144872	68149122	AT3G02870.1 | Symbols: VTC4 | Inositol monophosphatase family protein | chr3:627742-629682 REVERSE LENGTH=272
Eucgr.C02774	266	169	217	30	29	62	-3.25813	5.15603e-15	4.6873e-18	2e-29	scaffold_3	52970977	52975054	AT4G32330.3 | Symbols: | TPX2 (targeting protein for Xklp2) protein family | chr4:15609801-15611867 FORWARD LENGTH=438
Eucgr.G03285	13	2	8	169	95	281	3.71968	5.25188e-15	4.7701e-18	7e-12	scaffold_7	50861679	50863030	AT2G46080.1 | Symbols: | CONTAINS InterPro DOMAIN/s: Protein BYPASS related (InterPro:IPR008511); BEST Arabidopsis thaliana protein match is: Protein of unknown function (DUF793) (TAIR:AT1G01550.2); Has 153 Blast hits to 139 proteins in 20 species: Archae - 0; Bacteria - 2; Metazoa - 1; Fungi - 0; Plants - 150; Viruses - 0; Other Eukaryotes - 0 (source: NCBI BLink). | chr2:18948317-18949360 REVER…
Eucgr.F03396	58	109	186	3	13	46	-3.44738	5.38215e-15	4.87956e-18	0.001	scaffold_6	42832565	42832695	AT4G16730.1 | Symbols: TPS02 | terpene synthase 02 | chr4:9403119-9406003 FORWARD LENGTH=540
Eucgr.H00728	110	78	178	21	14	18	-3.54487	5.38215e-15	4.87956e-18	2e-13	scaffold_8	9517673	9519894	AT5G48500.1 | Symbols: | unknown protein; BEST Arabidopsis thaliana protein match is: unknown protein (TAIR:AT2G10930.1); Has 30201 Blast hits to 17322 proteins in 780 species: Archae - 12; Bacteria - 1396; Metazoa - 17338; Fungi - 3422; Plants - 5037; Viruses - 0; Other Eukaryotes - 2996 (source: NCBI BLink). | chr5:19653235-19654017 FORWARD LENGTH=168
CUFF.1060	237	110	174	43	14	39	-3.286	5.43197e-15	4.92026e-18	6e-36	scaffold_1	16962435	16963561	AT3G04090.1 | Symbols: SIP1;1, SIP1A | small and basic intrinsic protein 1A | chr3:1072340-1074031 REVERSE LENGTH=241
Eucgr.G01241	24	20	29	396	280	558	3.28132	5.6181e-15	5.08425e-18	2e-05	scaffold_7	20905349	20907773	AT3G18990.1 | Symbols: VRN1, REM39 | AP2/B3-like transcriptional factor family protein | chr3:6549077-6551568 REVERSE LENGTH=342
Eucgr.D02287	41	39	22	0	1	1	-6.58686	5.68677e-15	5.14175e-18	9e-40	scaffold_4	36857891	36859752	AT1G63650.3 | Symbols: EGL3 | basic helix-loop-helix (bHLH) DNA-binding superfamily protein | chr1:23599809-23602734 FORWARD LENGTH=597
Eucgr.H04730	167	166	155	7	22	64	-3.32396	5.76114e-15	5.20428e-18	3e-23	scaffold_8	67708438	67711219	AT4G24380.2 | Symbols: | CONTAINS InterPro DOMAIN/s: Serine hydrolase (InterPro:IPR005645); BEST Arabidopsis thaliana protein match is: alpha/beta-Hydrolases superfamily protein (TAIR:AT5G65400.1); Has 35333 Blast hits to 34131 proteins in 2444 species: Archae - 798; Bacteria - 22429; Metazoa - 974; Fungi - 991; Plants - 531; Viruses - 0; Other Eukaryotes - 9610 (source: NCBI BLink). | chr4:12612…
Eucgr.H02266	28	14	35	523	158	719	3.25122	6.00984e-15	5.42404e-18	1.9e-114	scaffold_8	30040455	30043353	AT5G67330.1 | Symbols: ATNRAMP4, NRAMP4 | natural resistance associated macrophage protein 4 | chr5:26861822-26863580 FORWARD LENGTH=513
Eucgr.L02232	14	4	5	207	75	292	3.72367	6.2644e-15	5.64869e-18	?	scaffold_713	15747	15829	?
Eucgr.F04341	39	23	90	1042	295	1054	3.10865	6.33371e-15	5.70605e-18	6e-70	scaffold_6	52357885	52358714	AT1G01720.1 | Symbols: ATAF1, ANAC002 | NAC (No Apical Meristem) domain transcriptional regulator superfamily protein | chr1:268471-269514 FORWARD LENGTH=290
Eucgr.H01385	167	101	173	30	16	27	-3.38925	6.60359e-15	5.94383e-18	3e-34	scaffold_8	16515762	16517235	AT1G65295.1 | Symbols: | unknown protein; LOCATED IN: endomembrane system; EXPRESSED IN: 22 plant structures; EXPRESSED DURING: 13 growth stages; BEST Arabidopsis thaliana protein match is: unknown protein (TAIR:AT5G01015.1); Has 90 Blast hits to 90 proteins in 15 species: Archae - 0; Bacteria - 0; Metazoa - 0; Fungi - 0; Plants - 90; Viruses - 0; Other Eukaryotes - 0 (source: NCBI BLink). | chr1…
Eucgr.B01441	763	578	1082	130	90	349	-3.01429	6.61279e-15	5.94675e-18	1.1e-102	scaffold_2	23611159	23614236	AT1G65450.1 | Symbols: | HXXXD-type acyl-transferase family protein | chr1:24315875-24318895 FORWARD LENGTH=451
Eucgr.B02479	19	24	47	542	268	705	3.21313	7.03848e-15	6.32388e-18	8e-30	scaffold_2	46947619	46950514	AT3G45300.1 | Symbols: IVD, ATIVD, IVDH | isovaleryl-CoA-dehydrogenase | chr3:16621659-16624848 REVERSE LENGTH=410
Eucgr.L00953	122	95	424	3517	1121	4682	2.98415	7.49964e-15	6.73217e-18	1.5e-155	scaffold_87	146641	148687	AT2G15020.1 | Symbols: | unknown protein; BEST Arabidopsis thaliana protein match is: unknown protein (TAIR:AT5G64190.1); Has 72 Blast hits to 72 proteins in 10 species: Archae - 0; Bacteria - 0; Metazoa - 0; Fungi - 0; Plants - 72; Viruses - 0; Other Eukaryotes - 0 (source: NCBI BLink). | chr2:6491706-6493286 REVERSE LENGTH=527
Eucgr.D02025	11	7	22	275	118	414	3.44548	7.92421e-15	7.10691e-18	1e-34	scaffold_4	34281251	34284877	AT1G62710.1 | Symbols: BETA-VPE, BETAVPE | beta vacuolar processing enzyme | chr1:23224070-23226857 REVERSE LENGTH=487
Eucgr.C03766	88	77	99	3	5	39	-3.49312	8.01971e-15	7.18612e-18	6e-34	scaffold_3	71121486	71122469	AT2G25770.2 | Symbols: | Polyketide cyclase/dehydrase and lipid transport superfamily protein | chr2:10992987-10993490 FORWARD LENGTH=168
Eucgr.B02414	55	67	98	10	0	29	-3.52167	8.04252e-15	7.20011e-18	7e-94	scaffold_2	45054344	45058180	AT1G07710.1 | Symbols: | Ankyrin repeat family protein | chr1:2386275-2387986 REVERSE LENGTH=544
CUFF.4990	58	19	21	0	0	3	-5.90064	8.18931e-15	7.31842e-18	?	scaffold_10	19354438	19355464	?
CUFF.4991	58	19	21	0	0	3	-5.90064	8.18931e-15	7.31842e-18	?	scaffold_10	19354438	19355464	?
CUFF.6261	62	86	76	1641	57	2712	3.06699	8.35691e-15	7.46153e-18	9.2	scaffold_10	34346327	34346436	AT3G02660.1 | Symbols: emb2768 | Tyrosyl-tRNA synthetase, class Ib, bacterial/mitochondrial | chr3:570221-571756 REVERSE LENGTH=512
Eucgr.G02816	116	111	228	27	23	19	-3.42349	8.64371e-15	7.71071e-18	6e-107	scaffold_7	46354265	46358404	AT3G07990.1 | Symbols: SCPL27 | serine carboxypeptidase-like 27 | chr3:2552544-2554644 FORWARD LENGTH=460
Eucgr.F03130	78	60	76	12	4	13	-3.77305	8.78802e-15	7.83246e-18	2e-81	scaffold_6	40706472	40708844	AT3G13750.1 | Symbols: BGAL1 | beta galactosidase 1 | chr3:4511192-4515756 FORWARD LENGTH=848
Eucgr.K02352	92	89	112	13	13	14	-3.66905	8.84118e-15	7.87282e-18	1e-79	scaffold_11	30574349	30576500	AT1G05680.1 | Symbols: UGT74E2 | Uridine diphosphate glycosyltransferase 74E2 | chr1:1703196-1704639 REVERSE LENGTH=454
Eucgr.D01218	34	42	24	0	1	2	-5.99653	8.88401e-15	7.90393e-18	1e-105	scaffold_4	21983353	21984876	AT4G15550.1 | Symbols: IAGLU | indole-3-acetate beta-D-glucosyltransferase | chr4:8877877-8879301 REVERSE LENGTH=475
CUFF.14699	109	74	66	6	6	27	-3.62345	9.66041e-15	8.58703e-18	2e-76	scaffold_2	51135288	51137216	AT3G09070.1 | Symbols: | Protein of unknown function (DUF740) | chr3:2768880-2770937 REVERSE LENGTH=686
Eucgr.C00145	192	86	116	11	25	15	-3.583	9.73795e-15	8.64827e-18	2e-10	scaffold_3	4064005	4066831	AT2G18910.1 | Symbols: | hydroxyproline-rich glycoprotein family protein | chr2:8193016-8194131 REVERSE LENGTH=132
Eucgr.B00182	50	21	25	2	0	1	-5.85837	1.04218e-14	9.23915e-18	5e-54	scaffold_2	2691501	2692406	AT3G48270.1 | Symbols: CYP71A26 | cytochrome P450, family 71, subfamily A, polypeptide 26 | chr3:17876571-17878173 FORWARD LENGTH=490
Eucgr.K02307	15	11	75	0	0	1	-7.45964	1.04218e-14	9.23915e-18	9.1e-151	scaffold_11	30261554	30263675	AT1G73220.1 | Symbols: AtOCT1, 1-Oct | organic cation/carnitine transporter1 | chr1:27538387-27540109 FORWARD LENGTH=540
Eucgr.F02219	273	215	350	57	29	92	-3.12692	1.0565e-14	9.35786e-18	5.3e-179	scaffold_6	30111934	30116267	AT4G07960.1 | Symbols: ATCSLC12, CSLC12 | Cellulose-synthase-like C12 | chr4:4802628-4805114 REVERSE LENGTH=700
Eucgr.D00209	114	98	184	21	12	39	-3.34218	1.09925e-14	9.72787e-18	7e-66	scaffold_4	3207547	3211035	AT4G12300.1 | Symbols: CYP706A4 | cytochrome P450, family 706, subfamily A, polypeptide 4 | chr4:7308016-7309692 REVERSE LENGTH=517
Eucgr.B02573	50	30	48	1	2	6	-4.6966	1.11204e-14	9.82543e-18	1e-32	scaffold_2	47817898	47818810	AT1G24160.2 | Symbols: | unknown protein; FUNCTIONS IN: molecular_function unknown; INVOLVED IN: biological_process unknown; LOCATED IN: cellular_component unknown; EXPRESSED IN: guard cell; BEST Arabidopsis thaliana protein match is: unknown protein (TAIR:AT1G70100.3). | chr1:8553669-8555830 REVERSE LENGTH=541
Eucgr.E03690	0	0	0	65	27	92	33.7814	1.11224e-14	9.82543e-18	2e-05	scaffold_5	64606232	64606932	AT4G10270.1 | Symbols: | Wound-responsive family protein | chr4:6374805-6375077 FORWARD LENGTH=91
Eucgr.J00894	191	108	184	21	16	55	-3.27655	1.20232e-14	1.06118e-17	6e-11	scaffold_10	9703013	9705657	AT5G60800.2 | Symbols: | Heavy metal transport/detoxification superfamily protein | chr5:24460822-24462464 REVERSE LENGTH=303
CUFF.20768	32	27	54	2	1	2	-5.34829	1.22557e-14	1.08075e-17	1.6	scaffold_3	77851508	77852772	AT2G10608.2 | Symbols: | unknown protein; FUNCTIONS IN: molecular_function unknown; INVOLVED IN: biological_process unknown; LOCATED IN: cellular_component unknown. | chr2:4145761-4146168 REVERSE LENGTH=92
CUFF.16419	16	26	15	511	7	846	3.34634	1.24751e-14	1.09913e-17	?	scaffold_24	542566	542681	?
CUFF.12423	10	16	11	363	9	592	3.5072	1.25058e-14	1.10086e-17	2e-07	scaffold_2	16172545	16172711	ATCG00680.1 | Symbols: PSBB | photosystem II reaction center protein B | chrC:72371-73897 FORWARD LENGTH=509
Eucgr.G00953	9	10	43	364	234	391	3.27497	1.26693e-14	1.11427e-17	1e-11	scaffold_7	16669276	16670465	AT2G36690.1 | Symbols: | 2-oxoglutarate (2OG) and Fe(II)-dependent oxygenase superfamily protein | chr2:15379930-15381987 FORWARD LENGTH=367
Eucgr.B00609	136	113	130	18	16	29	-3.42904	1.27709e-14	1.12222e-17	3e-86	scaffold_2	7629460	7633049	AT1G74160.1 | Symbols: | unknown protein; BEST Arabidopsis thaliana protein match is: unknown protein (TAIR:AT1G18620.1); Has 3407 Blast hits to 2217 proteins in 314 species: Archae - 0; Bacteria - 264; Metazoa - 1296; Fungi - 318; Plants - 346; Viruses - 34; Other Eukaryotes - 1149 (source: NCBI BLink). | chr1:27887164-27891151 FORWARD LENGTH=1026
Eucgr.H01089	5	5	6	218	65	177	3.96451	1.30889e-14	1.14905e-17	3.8	scaffold_8	13208781	13209422	AT5G60250.1 | Symbols: | zinc finger (C3HC4-type RING finger) family protein | chr5:24252226-24254710 FORWARD LENGTH=656
Eucgr.J02592	48	70	69	12	2	12	-3.80386	1.30992e-14	1.14905e-17	5.3	scaffold_10	31727660	31729442	AT5G57630.1 | Symbols: CIPK21, SnRK3.4 | CBL-interacting protein kinase 21 | chr5:23341092-23343143 REVERSE LENGTH=417
Eucgr.H03424	1935	1225	1943	330	259	549	-2.95852	1.31305e-14	1.15079e-17	0	scaffold_8	50119743	50127894	AT3G22790.1 | Symbols: | Kinase interacting (KIP1-like) family protein | chr3:8052446-8057888 REVERSE LENGTH=1729
Eucgr.A02474	141	88	148	9	17	35	-3.44355	1.31978e-14	1.15568e-17	2e-31	scaffold_1	35415488	35416777	AT2G41940.1 | Symbols: ZFP8 | zinc finger protein 8 | chr2:17507556-17508329 FORWARD LENGTH=258
Eucgr.H02635	60	17	20	0	0	0	-33.7311	1.32799e-14	1.16185e-17	0.19	scaffold_8	36971336	36973322	AT4G14120.1 | Symbols: | unknown protein; BEST Arabidopsis thaliana protein match is: unknown protein (TAIR:AT3G23740.1); Has 18 Blast hits to 16 proteins in 6 species: Archae - 0; Bacteria - 0; Metazoa - 0; Fungi - 0; Plants - 18; Viruses - 0; Other Eukaryotes - 0 (source: NCBI BLink). | chr4:8135185-8136812 FORWARD LENGTH=369
Eucgr.H04478	3	1	1	100	42	135	4.90175	1.35155e-14	1.18143e-17	3e-62	scaffold_8	64047971	64050239	AT5G03250.1 | Symbols: | Phototropic-responsive NPH3 family protein | chr5:774591-776855 FORWARD LENGTH=593
Eucgr.I01292	0	0	0	54	5	153	33.7775	1.39402e-14	1.21749e-17	1e-06	scaffold_9	23608956	23610092	AT4G39130.1 | Symbols: | Dehydrin family protein | chr4:18228183-18228844 REVERSE LENGTH=152
Eucgr.C00725	60	48	36	8	2	2	-4.46139	1.4038e-14	1.22495e-17	4e-08	scaffold_3	12447833	12448459	AT4G37780.1 | Symbols: MYB87, ATMYB87 | myb domain protein 87 | chr4:17758404-17759526 REVERSE LENGTH=306
Eucgr.F01611	554	370	692	116	54	207	-3.01138	1.43794e-14	1.25365e-17	7e-54	scaffold_6	20486375	20489356	AT1G75500.2 | Symbols: WAT1 | Walls Are Thin 1 | chr1:28338282-28340091 REVERSE LENGTH=390
Eucgr.F02302	103	25	39	1	7	1	-4.9155	1.49588e-14	1.30274e-17	7e-18	scaffold_6	31447164	31448266	AT5G67260.1 | Symbols: CYCD3;2 | CYCLIN D3;2 | chr5:26836313-26837665 FORWARD LENGTH=368
Eucgr.F03973	209	136	377	36	24	90	-3.14069	1.49685e-14	1.30274e-17	3.5e-123	scaffold_6	47993977	47997373	AT5G48930.1 | Symbols: HCT | hydroxycinnamoyl-CoA shikimate/quinate hydroxycinnamoyl transferase | chr5:19836654-19838092 REVERSE LENGTH=434
CUFF.43098	44	47	223	10	7	36	-3.43467	1.61032e-14	1.40028e-17	2.7	scaffold_9	30392118	30392651	AT2G27000.1 | Symbols: CYP705A8 | cytochrome P450, family 705, subfamily A, polypeptide 8 | chr2:11523475-11525095 REVERSE LENGTH=515
Eucgr.J02275	55	42	25	2	3	1	-5.20714	1.6277e-14	1.41416e-17	8e-16	scaffold_10	28570856	28572173	AT3G27350.2 | Symbols: | unknown protein; FUNCTIONS IN: molecular_function unknown; INVOLVED IN: biological_process unknown; EXPRESSED IN: 24 plant structures; EXPRESSED DURING: 15 growth stages; BEST Arabidopsis thaliana protein match is: unknown protein (TAIR:AT5G40700.1). | chr3:10126238-10127896 FORWARD LENGTH=320
Eucgr.B03932	52	20	23	0	0	0	-33.7148	1.6944e-14	1.47083e-17	2e-17	scaffold_2	63208462	63209962	AT5G22930.1 | Symbols: | Protein of unknown function (DUF1635) | chr5:7668229-7669315 REVERSE LENGTH=239
Eucgr.I02464	2	0	2	73	27	169	5.08592	1.70073e-14	1.47377e-17	4e-34	scaffold_9	35320860	35322386	AT4G36740.1 | Symbols: HB-5, ATHB40, HB40 | homeobox protein 40 | chr4:17314649-17316314 REVERSE LENGTH=217
Eucgr.I02464	2	0	2	73	27	169	5.08592	1.70073e-14	1.47377e-17	4e-34	scaffold_9	35320860	35322386	AT4G36740.1 | Symbols: HB-5, ATHB40, HB40 | homeobox protein 40 | chr4:17314649-17316314 REVERSE LENGTH=217
Eucgr.C02352	30	45	21	0	1	3	-5.55036	1.74917e-14	1.51312e-17	6e-13	scaffold_3	43777719	43780097	AT1G33540.1 | Symbols: scpl18 | serine carboxypeptidase-like 18 | chr1:12162349-12164700 REVERSE LENGTH=447
Eucgr.K00306	63	13	31	4	0	0	-5.54354	1.74917e-14	1.51312e-17	3e-32	scaffold_11	3708901	3710174	AT5G52900.1 | Symbols: | unknown protein; Has 30201 Blast hits to 17322 proteins in 780 species: Archae - 12; Bacteria - 1396; Metazoa - 17338; Fungi - 3422; Plants - 5037; Viruses - 0; Other Eukaryotes - 2996 (source: NCBI BLink). | chr5:21452893-21453692 REVERSE LENGTH=236
Eucgr.B01907	73	19	30	2	2	1	-5.40187	1.80378e-14	1.55902e-17	4e-61	scaffold_2	36222012	36223771	AT3G05600.1 | Symbols: | alpha/beta-Hydrolases superfamily protein | chr3:1623485-1624704 REVERSE LENGTH=332
Eucgr.C03183	6	3	6	157	74	184	3.9493	1.80709e-14	1.55918e-17	1e-24	scaffold_3	60326181	60330430	AT4G33150.2 | Symbols: | lysine-ketoglutarate reductase/saccharopine dehydrogenase bifunctional enzyme | chr4:15985479-15991069 REVERSE LENGTH=1065
Eucgr.F00423	56	2	93	768	229	1289	3.0425	1.80628e-14	1.55918e-17	2e-49	scaffold_6	5365123	5369491	AT4G24510.1 | Symbols: CER2, VC2, VC-2 | HXXXD-type acyl-transferase family protein | chr4:12660929-12662537 FORWARD LENGTH=422
CUFF.24788	135	306	230	4936	142	7441	2.94106	1.90432e-14	1.64165e-17	6e-09	scaffold_5	2753351	2753649	AT2G07706.1 | Symbols: | unknown protein; BEST Arabidopsis thaliana protein match is: unknown protein (TAIR:ATMG00470.1); Has 35333 Blast hits to 34131 proteins in 2444 species: Archae - 798; Bacteria - 22429; Metazoa - 974; Fungi - 991; Plants - 531; Viruses - 0; Other Eukaryotes - 9610 (source: NCBI BLink). | chr2:3382413-3386049 REVERSE LENGTH=505
Eucgr.C04156	219	157	182	40	17	60	-3.17467	1.92792e-14	1.66056e-17	3.5e-107	scaffold_3	76353439	76355551	AT1G14920.1 | Symbols: GAI, RGA2 | GRAS family transcription factor family protein | chr1:5149414-5151015 FORWARD LENGTH=534
Eucgr.E03925	71	72	88	6	3	32	-3.50428	2.01344e-14	1.73274e-17	0.001	scaffold_5	68284280	68286567	ATCG00190.1 | Symbols: RPOB | RNA polymerase subunit beta | chrC:23111-26329 REVERSE LENGTH=1073
Eucgr.G01201	33	28	82	1	3	8	-4.41336	2.02536e-14	1.7415e-17	2e-06	scaffold_7	20106720	20107906	AT3G12203.1 | Symbols: scpl17 | serine carboxypeptidase-like 17 | chr3:3891357-3893956 REVERSE LENGTH=438
Eucgr.H03075	4	1	19	307	68	134	3.61449	2.13392e-14	1.83327e-17	?	scaffold_8	44940208	44945046	?
Eucgr.F03950	33	28	31	0	0	3	-5.85139	2.16475e-14	1.85656e-17	5e-46	scaffold_6	47818005	47819254	AT1G80690.1 | Symbols: | PPPDE putative thiol peptidase family protein | chr1:30329283-30330524 REVERSE LENGTH=228
Eucgr.A02964	45	17	33	0	0	0	-33.6985	2.16475e-14	1.85656e-17	4e-40	scaffold_1	39995100	39995720	AT5G17050.1 | Symbols: UGT78D2 | UDP-glucosyl transferase 78D2 | chr5:5607828-5609392 REVERSE LENGTH=461
Eucgr.C03488	32	23	48	1	1	1	-5.93889	2.19729e-14	1.88285e-17	2e-64	scaffold_3	65630533	65631126	AT5G20630.1 | Symbols: GLP3, GLP3A, GLP3B, ATGER3, GER3 | germin 3 | chr5:6975315-6975950 REVERSE LENGTH=212
Eucgr.A00198	5	2	3	251	25	81	4.26379	2.2452e-14	1.92185e-17	3.3e-147	scaffold_1	2260645	2263912	AT3G16910.1 | Symbols: AAE7, ACN1 | acyl-activating enzyme 7 | chr3:5773231-5775411 REVERSE LENGTH=570
Eucgr.A02902	226	124	188	29	23	47	-3.25152	2.24665e-14	1.92185e-17	0	scaffold_1	39426201	39429800	AT5G61480.1 | Symbols: PXY | Leucine-rich repeat protein kinase family protein | chr5:24724541-24727842 REVERSE LENGTH=1042
CUFF.11844	12	50	80	1	5	3	-4.81971	2.31891e-14	1.98197e-17	2.1	scaffold_2	5801072	5801448	AT4G38600.1 | Symbols: KAK, UPL3 | HEAT repeat ;HECT-domain (ubiquitin-transferase) | chr4:18041503-18049292 REVERSE LENGTH=1889
Eucgr.C00664	43	14	56	651	189	1007	3.10039	2.34877e-14	2.00578e-17	3e-43	scaffold_3	11823770	11826333	AT2G26150.2 | Symbols: ATHSFA2, HSFA2 | heat shock transcription factor A2 | chr2:11136052-11137217 FORWARD LENGTH=291
Eucgr.B00242	13	5	14	223	105	331	3.49574	2.38158e-14	2.03206e-17	1e-51	scaffold_2	3615747	3616953	AT3G53230.1 | Symbols: | ATPase, AAA-type, CDC48 protein | chr3:19723416-19726489 FORWARD LENGTH=816
Eucgr.D01675	35	45	40	1	2	7	-4.5226	2.39007e-14	2.03757e-17	6e-55	scaffold_4	30723271	30724295	AT1G02800.1 | Symbols: ATCEL2, CEL2 | cellulase 2 | chr1:613386-616103 REVERSE LENGTH=502
Eucgr.E03836	182	143	250	40	12	77	-3.12666	2.4437e-14	2.08152e-17	1e-24	scaffold_5	67200758	67203143	AT5G47770.1 | Symbols: FPS1 | farnesyl diphosphate synthase 1 | chr5:19345297-19347415 FORWARD LENGTH=385
Eucgr.C00618	1	1	0	87	20	146	5.97511	2.44741e-14	2.0829e-17	5e-19	scaffold_3	11416017	11416744	AT2G25890.1 | Symbols: | Oleosin family protein | chr2:11037435-11037884 FORWARD LENGTH=150
Eucgr.B02433	68	63	47	2	8	7	-4.22603	2.468e-14	2.09864e-17	9e-40	scaffold_2	46043596	46045129	AT2G28620.1 | Symbols: | P-loop containing nucleoside triphosphate hydrolases superfamily protein | chr2:12265167-12270020 REVERSE LENGTH=1043
Eucgr.K00865	29	18	38	435	199	817	3.16419	2.54269e-14	2.16032e-17	3e-46	scaffold_11	10680038	10683244	AT1G05280.1 | Symbols: | Protein of unknown function (DUF604) | chr1:1535444-1537414 REVERSE LENGTH=462
Eucgr.B00358	56	37	110	1046	447	1499	3.01413	2.57089e-14	2.18109e-17	1.1e-139	scaffold_2	4879251	4881671	AT1G60190.1 | Symbols: | ARM repeat superfamily protein | chr1:22198403-22200463 FORWARD LENGTH=687
Eucgr.H00997	2	1	2	114	29	140	4.87635	2.57151e-14	2.18109e-17	2e-49	scaffold_8	12248731	12249440	AT4G01970.1 | Symbols: AtSTS, STS | stachyose synthase | chr4:854073-856953 REVERSE LENGTH=877
Eucgr.H00130	111	62	107	14	7	24	-3.50875	2.67573e-14	2.26757e-17	2e-44	scaffold_8	1221591	1224103	AT1G04520.1 | Symbols: PDLP2 | plasmodesmata-located protein 2 | chr1:1231852-1233787 FORWARD LENGTH=308
Eucgr.F02456	35	33	30	1	1	3	-5.19943	2.76338e-14	2.33987e-17	0.0002	scaffold_6	34165056	34167825	AT5G20900.1 | Symbols: JAZ12, TIFY3B | jasmonate-zim-domain protein 12 | chr5:7090883-7092201 FORWARD LENGTH=188
Eucgr.E00847	43	35	10	0	0	2	-6.40749	2.76935e-14	2.34096e-17	2e-06	scaffold_5	8940669	8941291	AT4G23800.2 | Symbols: | HMG (high mobility group) box protein | chr4:12390228-12392516 FORWARD LENGTH=451
Eucgr.I00884	22	22	49	0	0	1	-7.40196	2.76935e-14	2.34096e-17	1e-24	scaffold_9	18183602	18183841	AT1G49750.1 | Symbols: | Leucine-rich repeat (LRR) family protein | chr1:18411177-18412779 REVERSE LENGTH=495
Eucgr.H03375	1	2	2	96	36	162	4.92289	2.78146e-14	2.34921e-17	1e-62	scaffold_8	49430890	49432604	AT5G13200.1 | Symbols: | GRAM domain family protein | chr5:4207081-4208079 FORWARD LENGTH=273
Eucgr.E01434	5	1	9	150	57	212	3.9127	2.82825e-14	2.38671e-17	3e-41	scaffold_5	16349460	16351908	AT2G45400.1 | Symbols: BEN1 | NAD(P)-binding Rossmann-fold superfamily protein | chr2:18703960-18706235 REVERSE LENGTH=365
Eucgr.H03285	495	303	512	6857	2585	8903	2.90421	2.87851e-14	2.42708e-17	0	scaffold_8	48302506	48306893	AT1G15690.1 | Symbols: AVP1, ATAVP3, AVP-3, AtVHP1;1 | Inorganic H pyrophosphatase family protein | chr1:5399115-5402185 FORWARD LENGTH=771
Eucgr.F02243	278	150	282	53	29	57	-3.14343	2.97592e-14	2.50709e-17	2e-36	scaffold_6	30415212	30417254	AT1G10200.1 | Symbols: WLIM1 | GATA type zinc finger transcription factor family protein | chr1:3346677-3347763 REVERSE LENGTH=191
Eucgr.F00422	26	1	53	435	117	784	3.13746	3.00605e-14	2.53035e-17	3e-50	scaffold_6	5365123	5366317	AT4G24510.1 | Symbols: CER2, VC2, VC-2 | HXXXD-type acyl-transferase family protein | chr4:12660929-12662537 FORWARD LENGTH=422
Eucgr.F03781	241	111	186	53	18	29	-3.21095	3.02681e-14	2.54567e-17	1e-88	scaffold_6	46001599	46004973	AT1G21880.2 | Symbols: LYM1 | lysm domain GPI-anchored protein 1 precursor | chr1:7680689-7682526 FORWARD LENGTH=417
Eucgr.F00418	17	13	22	245	166	554	3.31277	3.10577e-14	2.60989e-17	3e-17	scaffold_6	5309614	5312779	AT4G33580.2 | Symbols: ATBCA5, BCA5 | beta carbonic anhydrase 5 | chr4:16139406-16141363 FORWARD LENGTH=303
Eucgr.F02641	204	144	312	47	22	68	-3.12896	3.27184e-14	2.74714e-17	5e-46	scaffold_6	36007093	36011095	AT5G09360.1 | Symbols: LAC14 | laccase 14 | chr5:2906426-2908658 REVERSE LENGTH=570
Eucgr.F02652	557	324	424	112	35	175	-2.98353	3.4219e-14	2.86832e-17	9.5e-102	scaffold_6	36217816	36222406	AT5G09360.1 | Symbols: LAC14 | laccase 14 | chr5:2906426-2908658 REVERSE LENGTH=570
Eucgr.K00738	73	24	36	1	4	2	-5.02567	3.54042e-14	2.96518e-17	2.4	scaffold_11	8530137	8530532	AT2G47820.2 | Symbols: | unknown protein; FUNCTIONS IN: molecular_function unknown; INVOLVED IN: biological_process unknown; LOCATED IN: cellular_component unknown; EXPRESSED IN: 17 plant structures; EXPRESSED DURING: 13 growth stages; BEST Arabidopsis thaliana protein match is: unknown protein (TAIR:AT1G09040.1). | chr2:19588122-19590629 FORWARD LENGTH=806
Eucgr.D00640	1	3	2	113	43	151	4.7537	3.56368e-14	2.98216e-17	5e-30	scaffold_4	11633130	11634798	AT4G27450.1 | Symbols: | Aluminium induced protein with YGL and LRDR motifs | chr4:13727665-13728683 REVERSE LENGTH=251
CUFF.7576	78	177	155	2937	77	4613	2.95101	3.64566e-14	3.04821e-17	3.1	scaffold_11	6068895	6069129	AT1G21980.1 | Symbols: ATPIP5K1, ATPIPK1, PIP5K1 | phosphatidylinositol-4-phosphate 5-kinase 1 | chr1:7735053-7738309 FORWARD LENGTH=753
Eucgr.I00988	71	81	84	14	4	22	-3.52528	3.68836e-14	3.08134e-17	8.1e-107	scaffold_9	20639441	20642938	AT5G66920.1 | Symbols: sks17 | SKU5 similar 17 | chr5:26722963-26725370 FORWARD LENGTH=547
Eucgr.L00747	116	128	148	5	18	52	-3.30767	3.7245e-14	3.10893e-17	2e-15	scaffold_57	154812	155111	AT4G39230.1 | Symbols: | NmrA-like negative transcriptional regulator family protein | chr4:18266024-18267604 REVERSE LENGTH=309
Eucgr.B03798	16	15	14	347	200	220	3.36681	3.77264e-14	3.14649e-17	4e-54	scaffold_2	62095689	62097208	AT5G06570.2 | Symbols: | alpha/beta-Hydrolases superfamily protein | chr5:2008075-2011013 REVERSE LENGTH=330
CUFF.33236	92	61	77	10	3	26	-3.51879	3.87248e-14	3.22707e-17	?	scaffold_7	15736171	15736827	?
Eucgr.H01050	16	4	9	187	100	319	3.51595	3.90554e-14	3.2519e-17	6e-08	scaffold_8	12748181	12751245	AT1G02610.1 | Symbols: | RING/FYVE/PHD zinc finger superfamily protein | chr1:553181-555854 REVERSE LENGTH=222
Eucgr.K01618	1	18	16	328	13	575	3.5005	4.08552e-14	3.39894e-17	4e-39	scaffold_11	19769058	19769662	ATCG00480.1 | Symbols: ATPB, PB | ATP synthase subunit beta | chrC:52660-54156 REVERSE LENGTH=499
Eucgr.F03132	45	54	30	6	1	6	-4.27305	4.10084e-14	3.40885e-17	1e-43	scaffold_6	40723657	40727637	AT1G72970.2 | Symbols: HTH, EDA17 | Glucose-methanol-choline (GMC) oxidoreductase family protein | chr1:27452872-27455706 FORWARD LENGTH=568
Eucgr.D01830	146	54	85	9	14	15	-3.6359	4.12965e-14	3.42995e-17	3e-20	scaffold_4	32319408	32321486	AT1G75060.2 | Symbols: | unknown protein; FUNCTIONS IN: molecular_function unknown; INVOLVED IN: biological_process unknown; LOCATED IN: cellular_component unknown; BEST Arabidopsis thaliana protein match is: unknown protein (TAIR:AT1G19330.2); Has 104 Blast hits to 104 proteins in 22 species: Archae - 0; Bacteria - 0; Metazoa - 0; Fungi - 0; Plants - 104; Viruses - 0; Other Eukaryotes - 0 (sourc…
Eucgr.G02089	94	58	78	9	5	22	-3.58556	4.32234e-14	3.587e-17	0	scaffold_7	38335821	38341634	AT1G14790.1 | Symbols: RDR1, ATRDRP1 | RNA-dependent RNA polymerase 1 | chr1:5094317-5097817 REVERSE LENGTH=1108
Eucgr.C02535	38	66	71	1406	37	1840	3.02926	4.35931e-14	3.61325e-17	5.3	scaffold_3	48487889	48488019	AT2G38420.1 | Symbols: | Pentatricopeptide repeat (PPR) superfamily protein | chr2:16091093-16092454 FORWARD LENGTH=454
CUFF.21022	44	66	84	1421	39	2125	3.01021	4.3612e-14	3.61325e-17	0.69	scaffold_325	25368	25738	AT5G65930.3 | Symbols: ZWI | kinesin-like calmodulin-binding protein (ZWICHEL) | chr5:26370369-26376394 REVERSE LENGTH=1267
Eucgr.E01486	8	3	3	84	102	182	3.96407	4.43241e-14	3.66922e-17	1.1e-100	scaffold_5	17331491	17333683	AT3G50120.1 | Symbols: | Plant protein of unknown function (DUF247) | chr3:18585157-18587246 REVERSE LENGTH=532
CUFF.35936	31	35	39	0	1	5	-5.0513	4.45132e-14	3.68182e-17	1.8	scaffold_8	1284349	1284471	AT1G52827.1 | Symbols: CDT1, ATCDT1 | cadmium tolerance 1 | chr1:19671598-19671894 REVERSE LENGTH=50
Eucgr.F04402	81	54	101	1300	569	1469	2.97748	4.53088e-14	3.74453e-17	2e-43	scaffold_6	52985295	52992311	AT1G54100.2 | Symbols: ALDH7B4 | aldehyde dehydrogenase 7B4 | chr1:20195435-20198853 REVERSE LENGTH=509
Eucgr.E01240	206	199	292	64	28	52	-3.10733	4.54521e-14	3.75327e-17	1.2e-150	scaffold_5	13462410	13467424	AT4G19120.2 | Symbols: ERD3 | S-adenosyl-L-methionine-dependent methyltransferases superfamily protein | chr4:10460665-10463034 REVERSE LENGTH=601
Eucgr.I01490	35	23	33	1	0	0	-7.37064	4.55073e-14	3.75473e-17	3e-34	scaffold_9	25120549	25121174	AT1G29510.1 | Symbols: SAUR68 | SAUR-like auxin-responsive protein family | chr1:10322683-10323114 FORWARD LENGTH=144
Eucgr.I00492	60	27	123	4	7	14	-3.84283	4.79793e-14	3.95543e-17	1.5e-141	scaffold_9	10449178	10451052	AT4G34131.1 | Symbols: UGT73B3 | UDP-glucosyl transferase 73B3 | chr4:16343268-16344713 REVERSE LENGTH=482
Eucgr.B04039	163	164	152	7	18	83	-3.16256	5.11837e-14	4.21612e-17	9e-16	scaffold_2	64217566	64217894	AT4G39230.1 | Symbols: | NmrA-like negative transcriptional regulator family protein | chr4:18266024-18267604 REVERSE LENGTH=309
Eucgr.F01534	148	56	85	10	10	26	-3.4864	5.23799e-14	4.3111e-17	4e-26	scaffold_6	19704171	19707451	AT1G19330.3 | Symbols: | unknown protein; FUNCTIONS IN: molecular_function unknown; INVOLVED IN: biological_process unknown; LOCATED IN: cellular_component unknown; EXPRESSED IN: 22 plant structures; EXPRESSED DURING: 13 growth stages; BEST Arabidopsis thaliana protein match is: unknown protein (TAIR:AT1G75060.1). | chr1:6680824-6683290 REVERSE LENGTH=249
Eucgr.B01419	34	42	17	0	1	1	-6.48065	5.53533e-14	4.55208e-17	6e-09	scaffold_2	23365188	23366539	AT2G16270.1 | Symbols: | unknown protein; FUNCTIONS IN: molecular_function unknown; INVOLVED IN: biological_process unknown; LOCATED IN: chloroplast; EXPRESSED IN: 16 plant structures; EXPRESSED DURING: 9 growth stages; BEST Arabidopsis thaliana protein match is: unknown protein (TAIR:AT1G16630.1); Has 1844 Blast hits to 1256 proteins in 271 species: Archae - 6; Bacteria - 283; Metazoa - 434; Fun…
Eucgr.F01531	260	121	284	45	20	78	-3.09184	5.64918e-14	4.64189e-17	4.8e-130	scaffold_6	19652806	19654584	AT1G19300.1 | Symbols: GATL1, PARVUS, GLZ1, ATGATL1 | Nucleotide-diphospho-sugar transferases superfamily protein | chr1:6671451-6672506 REVERSE LENGTH=352
Eucgr.F02317	1	2	1	157	32	65	5.13445	5.81992e-14	4.77826e-17	1e-30	scaffold_6	31615903	31616834	AT2G23340.1 | Symbols: DEAR3 | DREB and EAR motif protein 3 | chr2:9938186-9938716 FORWARD LENGTH=177
Eucgr.G01769	37	29	22	0	0	1	-7.36785	5.84556e-14	4.79538e-17	3e-17	scaffold_7	32594033	32594797	AT2G21050.1 | Symbols: LAX2 | like AUXIN RESISTANT 2 | chr2:9034289-9036439 FORWARD LENGTH=484
Eucgr.H05070	17	15	18	317	182	377	3.30799	5.90217e-14	4.83784e-17	4e-58	scaffold_8	72457107	72464871	AT5G63710.1 | Symbols: | Leucine-rich repeat protein kinase family protein | chr5:25499475-25502598 FORWARD LENGTH=615
CUFF.34312	165	157	191	47	9	63	-3.10559	5.91347e-14	4.84314e-17	1	scaffold_7	39642623	39646064	AT5G56075.1 | Symbols: | Domain of unknown function (DUF2431) | chr5:22709756-22710809 FORWARD LENGTH=257
Eucgr.L01887	137	218	250	4455	128	5896	2.90721	6.02978e-14	4.93436e-17	6e-24	scaffold_434	2661	4195	ATCG00800.1 | Symbols: | structural constituent of ribosome | chrC:82826-83482 REVERSE LENGTH=219
CUFF.19421	40	5	7	344	116	451	3.24128	6.09266e-14	4.98173e-17	3e-11	scaffold_3	52637785	52638387	AT3G01190.1 | Symbols: | Peroxidase superfamily protein | chr3:67236-68477 REVERSE LENGTH=322
CUFF.28113	33	21	63	1	2	0	-6.07262	6.15899e-14	5.03185e-17	?	scaffold_6	9720406	9720697	?
Eucgr.E00001	1023	1224	1329	114	193	615	-2.90193	6.17693e-14	5.03828e-17	5e-44	scaffold_5	20167	24274	AT4G39230.1 | Symbols: | NmrA-like negative transcriptional regulator family protein | chr4:18266024-18267604 REVERSE LENGTH=309
Eucgr.K01915	94	53	49	4	9	8	-4.01243	6.17513e-14	5.03828e-17	1.1e-114	scaffold_11	24256551	24257939	AT3G11760.1 | Symbols: | unknown protein; FUNCTIONS IN: molecular_function unknown; INVOLVED IN: biological_process unknown; LOCATED IN: cellular_component unknown; EXPRESSED IN: 23 plant structures; EXPRESSED DURING: 14 growth stages; BEST Arabidopsis thaliana protein match is: unknown protein (TAIR:AT5G04860.1); Has 84 Blast hits to 73 proteins in 13 species: Archae - 0; Bacteria - 0; Metazoa -…
Eucgr.H03420	51	29	41	4	2	3	-4.59097	6.33426e-14	5.1624e-17	1e-34	scaffold_8	50066198	50067985	AT3G51895.1 | Symbols: SULTR3;1, AST12 | sulfate transporter 3;1 | chr3:19251503-19255677 REVERSE LENGTH=659
Eucgr.E03451	32	89	60	1423	40	2056	3.01187	6.47065e-14	5.26926e-17	5.2	scaffold_5	58274587	58274907	AT2G37670.1 | Symbols: | Transducin/WD40 repeat-like superfamily protein | chr2:15797384-15800536 REVERSE LENGTH=904
Eucgr.A02694	181	84	99	26	11	29	-3.31693	6.52993e-14	5.31321e-17	2.8e-110	scaffold_1	37564780	37566207	AT3G16520.2 | Symbols: UGT88A1 | UDP-glucosyl transferase 88A1 | chr3:5618847-5620833 REVERSE LENGTH=447
CUFF.16628	101	136	148	1868	1006	2638	2.92662	6.88211e-14	5.59521e-17	3e-07	scaffold_295	19192	20782	AT3G05890.1 | Symbols: RCI2B | Low temperature and salt responsive protein family | chr3:1758179-1758452 REVERSE LENGTH=55
Eucgr.G02237	165	116	133	28	17	31	-3.27823	6.89057e-14	5.59754e-17	0	scaffold_7	40188150	40191243	AT2G01210.1 | Symbols: | Leucine-rich repeat protein kinase family protein | chr2:119509-121734 REVERSE LENGTH=717
CUFF.30331	22	25	60	3	1	3	-4.78561	6.89876e-14	5.59964e-17	3	scaffold_6	37678464	37679384	AT5G42400.1 | Symbols: ATXR7, SDG25 | SET domain protein 25 | chr5:16954469-16960671 REVERSE LENGTH=1424
Eucgr.J01729	39	35	20	0	1	0	-7.45418	6.99427e-14	5.67256e-17	1.5e-105	scaffold_10	22515752	22517505	AT1G26770.2 | Symbols: ATEXPA10, AT-EXP10, ATEXP10, ATHEXP ALPHA 1.1, EXP10, EXPA10 | expansin A10 | chr1:9259775-9260792 FORWARD LENGTH=260
Eucgr.I02039	118	151	258	20	25	60	-3.18654	7.08447e-14	5.74106e-17	6e-34	scaffold_9	29914521	29919387	AT1G74160.1 | Symbols: | unknown protein; BEST Arabidopsis thaliana protein match is: unknown protein (TAIR:AT1G18620.1); Has 3407 Blast hits to 2217 proteins in 314 species: Archae - 0; Bacteria - 264; Metazoa - 1296; Fungi - 318; Plants - 346; Viruses - 34; Other Eukaryotes - 1149 (source: NCBI BLink). | chr1:27887164-27891151 FORWARD LENGTH=1026
Eucgr.A02805	191	51	78	18	9	27	-3.39605	7.12699e-14	5.77084e-17	0	scaffold_1	38547819	38551738	AT5G07280.1 | Symbols: EMS1, EXS | Leucine-rich repeat transmembrane protein kinase | chr5:2285088-2288666 FORWARD LENGTH=1193
Eucgr.G02397	20	7	30	298	117	606	3.22185	7.2261e-14	5.84636e-17	8e-63	scaffold_7	42546177	42547967	AT1G68850.1 | Symbols: | Peroxidase superfamily protein | chr1:25883806-25885177 REVERSE LENGTH=337
CUFF.6240	26	52	57	1050	22	1517	3.04855	7.28259e-14	5.8873e-17	1.1	scaffold_10	34314347	34314478	AT3G51480.1 | Symbols: ATGLR3.6, GLR3.6 | glutamate receptor 3.6 | chr3:19101256-19104681 FORWARD LENGTH=904
Eucgr.J01410	254	389	175	25	57	98	-3.07304	7.40465e-14	5.98114e-17	3e-34	scaffold_10	17617151	17618648	AT5G15780.1 | Symbols: | Pollen Ole e 1 allergen and extensin family protein | chr5:5144898-5146297 REVERSE LENGTH=402
Eucgr.C04134	66	40	67	8	3	12	-3.78682	7.45436e-14	6.01643e-17	2e-29	scaffold_3	76135614	76137315	AT4G13360.1 | Symbols: | ATP-dependent caseinolytic (Clp) protease/crotonase family protein | chr4:7775133-7777701 FORWARD LENGTH=422
Eucgr.H02635	53	17	21	0	0	1	-7.3592	7.51927e-14	6.06392e-17	5e-21	scaffold_8	36968865	36970998	AT3G23740.1 | Symbols: | unknown protein; FUNCTIONS IN: molecular_function unknown; INVOLVED IN: biological_process unknown; LOCATED IN: chloroplast; EXPRESSED IN: 9 plant structures; EXPRESSED DURING: C globular stage, F mature embryo stage, petal differentiation and expansion stage, E expanded cotyledon stage, D bilateral stage; BEST Arabidopsis thaliana protein match is: unknown protein (TAIR:…
Eucgr.B02462	93	86	155	1607	762	2349	2.92843	7.53119e-14	6.06864e-17	2e-64	scaffold_2	46757784	46761454	AT3G45600.1 | Symbols: TET3 | tetraspanin3 | chr3:16733973-16735854 REVERSE LENGTH=286
Eucgr.K01667	11	39	60	1	2	0	-6.0603	7.58228e-14	6.10489e-17	5e-15	scaffold_11	20211318	20212943	AT2G26770.2 | Symbols: | plectin-related | chr2:11404257-11407743 REVERSE LENGTH=497
Eucgr.D02595	271	222	433	59	48	84	-3.04672	8.0623e-14	6.48616e-17	2.5e-109	scaffold_4	40545808	40550762	AT4G19120.2 | Symbols: ERD3 | S-adenosyl-L-methionine-dependent methyltransferases superfamily protein | chr4:10460665-10463034 REVERSE LENGTH=601
CUFF.424	31	115	89	1745	51	2669	2.96797	8.09398e-14	6.50641e-17	?	scaffold_1	3765533	3765772	?
CUFF.33545	1	1	1	46	8	230	5.41091	8.39434e-14	6.74244e-17	0.12	scaffold_7	22294406	22295038	AT5G03990.1 | Symbols: | unknown protein; BEST Arabidopsis thaliana protein match is: unknown protein (TAIR:AT3G51940.1); Has 30201 Blast hits to 17322 proteins in 780 species: Archae - 12; Bacteria - 1396; Metazoa - 17338; Fungi - 3422; Plants - 5037; Viruses - 0; Other Eukaryotes - 2996 (source: NCBI BLink). | chr5:1075957-1077358 FORWARD LENGTH=303
Eucgr.C04134	181	86	145	19	11	56	-3.18526	8.49836e-14	6.82051e-17	1e-19	scaffold_3	76137824	76139956	AT4G13360.1 | Symbols: | ATP-dependent caseinolytic (Clp) protease/crotonase family protein | chr4:7775133-7777701 FORWARD LENGTH=422
CUFF.35939	95	121	92	13	15	24	-3.44491	8.56183e-14	6.86594e-17	9.1	scaffold_8	1284073	1284237	AT1G03060.1 | Symbols: SPI | Beige/BEACH domain ;WD domain, G-beta repeat protein | chr1:712971-726891 REVERSE LENGTH=3602
Eucgr.C04145	739	578	1133	199	93	317	-2.9039	8.65918e-14	6.93845e-17	3.1e-119	scaffold_3	76238441	76249816	AT2G26910.1 | Symbols: PDR4, ATPDR4 | pleiotropic drug resistance 4 | chr2:11481623-11487874 FORWARD LENGTH=1421
Eucgr.D00203	91	77	192	28	9	31	-3.26477	9.11985e-14	7.30172e-17	2e-59	scaffold_4	3156167	3158979	AT4G12320.1 | Symbols: CYP706A6 | cytochrome P450, family 706, subfamily A, polypeptide 6 | chr4:7314939-7316647 REVERSE LENGTH=519
Eucgr.L01971	10	5	39	272	206	330	3.21947	9.16708e-14	7.33366e-17	2e-52	scaffold_491	11208	22904	AT3G02850.1 | Symbols: SKOR | STELAR K+ outward rectifier | chr3:619701-623473 REVERSE LENGTH=829
Eucgr.E03920	0	1	0	66	22	120	6.72434	9.34331e-14	7.46271e-17	1e-20	scaffold_5	68169769	68170256	AT5G47550.1 | Symbols: | Cystatin/monellin superfamily protein | chr5:19286596-19286964 REVERSE LENGTH=123
Eucgr.K00765	50	13	54	2	0	10	-4.15244	9.34331e-14	7.46271e-17	1e-51	scaffold_11	8795124	8795897	AT2G32990.1 | Symbols: AtGH9B8, GH9B8 | glycosyl hydrolase 9B8 | chr2:14003361-14005844 FORWARD LENGTH=526
CUFF.34313	165	156	190	48	9	63	-3.08696	9.41024e-14	7.50418e-17	0.96	scaffold_7	39642623	39645928	AT5G56075.1 | Symbols: | Domain of unknown function (DUF2431) | chr5:22709756-22710809 FORWARD LENGTH=257
CUFF.37645	183	66	67	14	8	37	-3.3299	9.45152e-14	7.53109e-17	6e-25	scaffold_8	26574079	26574986	AT5G67070.1 | Symbols: RALFL34 | ralf-like 34 | chr5:26768120-26768509 FORWARD LENGTH=130
Eucgr.G02702	40	23	25	0	0	0	-33.6239	9.6858e-14	7.71163e-17	1.3e-155	scaffold_7	45112331	45114171	AT2G27690.1 | Symbols: CYP94C1 | cytochrome P450, family 94, subfamily C, polypeptide 1 | chr2:11809373-11810860 FORWARD LENGTH=496
Eucgr.G01315	2	1	10	94	56	223	3.93448	9.89779e-14	7.87414e-17	0.083	scaffold_7	22268034	22268639	AT3G19430.1 | Symbols: | late embryogenesis abundant protein-related / LEA protein-related | chr3:6736382-6738330 REVERSE LENGTH=560
Eucgr.L00249	26	24	40	557	166	791	3.09776	1.00588e-13	7.99589e-17	2.2e-154	scaffold_17	287911	289205	AT1G56600.1 | Symbols: AtGolS2, GolS2 | galactinol synthase 2 | chr1:21207620-21209291 FORWARD LENGTH=336
Eucgr.J01931	241	113	213	27	18	81	-3.08286	1.05502e-13	8.37985e-17	2e-87	scaffold_10	25481161	25482881	AT2G29660.1 | Symbols: | zinc finger (C2H2 type) family protein | chr2:12679346-12680467 FORWARD LENGTH=374
CUFF.31192	26	33	20	614	29	969	3.14543	1.10684e-13	8.78443e-17	?	scaffold_6	43373702	43373801	?
Eucgr.D01987	159	87	143	19	12	46	-3.23269	1.11294e-13	8.82586e-17	1.5e-103	scaffold_4	33974910	33977174	AT1G12330.1 | Symbols: | unknown protein; INVOLVED IN: biological_process unknown; LOCATED IN: chloroplast; EXPRESSED IN: 21 plant structures; EXPRESSED DURING: 12 growth stages; BEST Arabidopsis thaliana protein match is: unknown protein (TAIR:AT5G12900.1); Has 249 Blast hits to 249 proteins in 27 species: Archae - 0; Bacteria - 0; Metazoa - 7; Fungi - 14; Plants - 217; Viruses - 0; Other Eukary…
Eucgr.C01720	0	0	0	80	32	43	33.6583	1.12077e-13	8.86687e-17	9e-31	scaffold_3	29115869	29117958	AT5G25320.1 | Symbols: | ACT-like superfamily protein | chr5:8787403-8789530 REVERSE LENGTH=501
Eucgr.C02807	19	47	23	0	1	2	-5.86771	1.12077e-13	8.86687e-17	7e-27	scaffold_3	53226913	53228097	AT3G15680.1 | Symbols: | Ran BP2/NZF zinc finger-like superfamily protein | chr3:5315437-5316048 FORWARD LENGTH=165
Eucgr.G02214	0	0	0	81	12	86	33.6697	1.12077e-13	8.86687e-17	4.7	scaffold_7	39938571	39939432	AT3G13110.1 | Symbols: ATSERAT2;2, SAT-1, SAT-A, SAT3, SAT-M, SERAT2;2 | serine acetyltransferase 2;2 | chr3:4214939-4216114 REVERSE LENGTH=392
CUFF.20420	78	81	73	1224	636	1439	2.94928	1.13101e-13	8.93374e-17	0.39	scaffold_3	70627803	70628252	AT1G66000.1 | Symbols: | Family of unknown function (DUF577) | chr1:24574344-24575291 FORWARD LENGTH=316
Eucgr.G01773	70	27	51	6	2	9	-3.97592	1.13048e-13	8.93374e-17	9e-91	scaffold_7	32685096	32686632	AT4G38650.1 | Symbols: | Glycosyl hydrolase family 10 protein | chr4:18063377-18065769 FORWARD LENGTH=563
Eucgr.G03037	585	582	952	194	101	205	-2.90669	1.13668e-13	8.97139e-17	4e-48	scaffold_7	48995183	48997207	AT4G00430.1 | Symbols: TMP-C, PIP1;4, PIP1E | plasma membrane intrinsic protein 1;4 | chr4:186143-187531 REVERSE LENGTH=288
Eucgr.H01669	33	20	61	0	2	4	-5.07038	1.15243e-13	9.08142e-17	1e-70	scaffold_8	20402159	20406116	AT5G67050.1 | Symbols: | alpha/beta-Hydrolases superfamily protein | chr5:26759482-26761165 REVERSE LENGTH=478
Eucgr.K02134	45	35	29	6	0	1	-4.85539	1.15243e-13	9.08142e-17	9e-32	scaffold_11	28483412	28485136	AT3G25130.1 | Symbols: | unknown protein; FUNCTIONS IN: molecular_function unknown; INVOLVED IN: biological_process unknown; LOCATED IN: plasma membrane; EXPRESSED IN: 17 plant structures; EXPRESSED DURING: 9 growth stages; Has 3885 Blast hits to 2658 proteins in 280 species: Archae - 12; Bacteria - 208; Metazoa - 970; Fungi - 222; Plants - 148; Viruses - 11; Other Eukaryotes - 2314 (source: NCBI…
CUFF.3546	426	159	383	45	23	180	-2.95027	1.15929e-13	9.1283e-17	2e-22	scaffold_10	2450213	2452390	AT5G66430.1 | Symbols: | S-adenosyl-L-methionine-dependent methyltransferases superfamily protein | chr5:26525410-26526799 REVERSE LENGTH=355
Eucgr.G03126	34	55	63	5	4	9	-3.98546	1.16835e-13	9.19239e-17	1e-74	scaffold_7	49780921	49783246	AT2G40540.2 | Symbols: KT2, ATKT2, SHY3, KUP2, ATKUP2, TRK2 | potassium transporter 2 | chr2:16931445-16934516 FORWARD LENGTH=795
Eucgr.G02943	40	36	7	0	0	1	-7.32797	1.24944e-13	9.8226e-17	9e-32	scaffold_7	48059148	48059914	AT5G13840.2 | Symbols: FZR3 | FIZZY-related 3 | chr5:4468677-4470706 REVERSE LENGTH=482
Eucgr.A02477	45	32	62	3	0	16	-3.82115	1.28654e-13	1.01063e-16	7e-48	scaffold_1	35444182	35445009	AT1G65870.1 | Symbols: | Disease resistance-responsive (dirigent-like protein) family protein | chr1:24503624-24504193 FORWARD LENGTH=190
Eucgr.I01093	180	142	241	32	26	55	-3.13885	1.29449e-13	1.01608e-16	2e-85	scaffold_9	21822312	21827323	AT4G34260.1 | Symbols: FUC95A | 1,2-alpha-L-fucosidases | chr4:16398130-16401591 FORWARD LENGTH=844
Eucgr.I00773	25	53	60	5	2	9	-4.05537	1.33658e-13	1.0483e-16	?	scaffold_9	16288665	16288764	?
Eucgr.L00240	0	0	4	101	18	130	4.98438	1.44717e-13	1.13415e-16	4.2e-142	scaffold_17	147146	148227	AT1G56600.1 | Symbols: AtGolS2, GolS2 | galactinol synthase 2 | chr1:21207620-21209291 FORWARD LENGTH=336
Eucgr.K02596	108	90	194	17	16	40	-3.26272	1.47779e-13	1.15724e-16	9e-55	scaffold_11	33692676	33695689	AT3G02875.1 | Symbols: ILR1 | Peptidase M20/M25/M40 family protein | chr3:631993-633859 FORWARD LENGTH=443
Eucgr.H04666	54	44	70	8	3	12	-3.75867	1.53646e-13	1.20224e-16	2e-07	scaffold_8	66924250	66925245	AT1G24360.1 | Symbols: | NAD(P)-binding Rossmann-fold superfamily protein | chr1:8640820-8643283 FORWARD LENGTH=320
CUFF.16618	77	72	124	1545	480	1961	2.91703	1.54262e-13	1.20612e-16	1e-06	scaffold_295	6580	8032	AT3G05880.1 | Symbols: RCI2A | Low temperature and salt responsive protein family | chr3:1756195-1756494 REVERSE LENGTH=55
Eucgr.A00711	313	201	431	3906	2085	6258	2.83865	1.55687e-13	1.21631e-16	2.3e-130	scaffold_1	11591474	11593616	AT5G01820.1 | Symbols: ATSR1, SnRK3.15, CIPK14, ATCIPK14, SR1 | serine/threonine protein kinase 1 | chr5:313423-314751 REVERSE LENGTH=443
Eucgr.E00847	63	39	19	0	4	0	-5.74689	1.59804e-13	1.24749e-16	5e-07	scaffold_5	8938543	8939067	AT4G23800.2 | Symbols: | HMG (high mobility group) box protein | chr4:12390228-12392516 FORWARD LENGTH=451
Eucgr.K02545	189	146	203	30	25	56	-3.12174	1.60603e-13	1.25275e-16	2e-21	scaffold_11	32612746	32618391	AT1G69170.1 | Symbols: | Squamosa promoter-binding protein-like (SBP domain) transcription factor family protein | chr1:26005626-26007041 FORWARD LENGTH=406
CUFF.10972	20	41	20	0	0	1	-7.31523	1.61405e-13	1.25705e-16	0.01	scaffold_138	15601	17237	AT5G27660.1 | Symbols: | Trypsin family protein with PDZ domain | chr5:9789835-9792235 REVERSE LENGTH=429
Eucgr.F01381	31	40	10	0	0	1	-7.31398	1.61405e-13	1.25705e-16	3e-29	scaffold_6	17963112	17963952	AT1G78520.1 | Symbols: | Carbohydrate-binding X8 domain superfamily protein | chr1:29537976-29538656 REVERSE LENGTH=116
CUFF.15527	49	142	119	2248	64	3298	2.91191	1.63262e-13	1.27053e-16	2.3	scaffold_2	59314723	59314921	AT1G70970.1 | Symbols: | F-box and associated interaction domains-containing protein | chr1:26759834-26761042 FORWARD LENGTH=403
Eucgr.A01776	72	58	45	3	7	12	-3.86802	1.65081e-13	1.28368e-16	7e-55	scaffold_1	28070826	28072456	AT4G28230.1 | Symbols: | unknown protein; Has 444 Blast hits to 358 proteins in 107 species: Archae - 0; Bacteria - 20; Metazoa - 179; Fungi - 26; Plants - 38; Viruses - 2; Other Eukaryotes - 179 (source: NCBI BLink). | chr4:13995990-13997198 REVERSE LENGTH=403
Eucgr.A01287	144	46	63	1030	635	1718	2.91464	1.66982e-13	1.29745e-16	2e-27	scaffold_1	20808076	20810720	AT3G09350.3 | Symbols: Fes1A | Fes1A | chr3:2871710-2873109 FORWARD LENGTH=328
Eucgr.E02482	54	42	79	2	5	15	-3.86517	1.71742e-13	1.3334e-16	1e-33	scaffold_5	38067298	38072295	AT2G34680.1 | Symbols: AIR9 | Outer arm dynein light chain 1 protein | chr2:14616947-14628300 REVERSE LENGTH=1709
Eucgr.E01430	0	5	10	87	78	241	3.86719	1.73548e-13	1.34637e-16	7e-40	scaffold_5	16298438	16300805	AT2G45400.1 | Symbols: BEN1 | NAD(P)-binding Rossmann-fold superfamily protein | chr2:18703960-18706235 REVERSE LENGTH=365
Eucgr.G02840	390	301	606	118	47	148	-2.92752	1.74977e-13	1.35641e-16	2e-32	scaffold_7	46582965	46585896	AT3G54810.1 | Symbols: BME3-ZF, BME3, GATA8 | Plant-specific GATA-type zinc finger transcription factor family protein | chr3:20296957-20298236 FORWARD LENGTH=323
Eucgr.H03074	5	2	8	234	47	93	3.81528	1.75175e-13	1.35689e-16	?	scaffold_8	44930701	44931474	?
Eucgr.D01887	5	2	12	107	161	55	3.66957	1.77651e-13	1.37501e-16	4e-96	scaffold_4	32870578	32871424	AT4G11650.1 | Symbols: ATOSM34, OSM34 | osmotin 34 | chr4:7025127-7026113 REVERSE LENGTH=245
Eucgr.H03379	2	3	2	103	49	145	4.51529	1.778e-13	1.3751e-16	7e-64	scaffold_8	49469716	49471445	AT5G13200.1 | Symbols: | GRAM domain family protein | chr5:4207081-4208079 FORWARD LENGTH=273
Eucgr.F00650	35	28	30	4	0	1	-5.10347	1.80481e-13	1.39476e-16	1e-28	scaffold_6	8594993	8595404	AT5G55230.2 | Symbols: MAP65-1 | microtubule-associated proteins 65-1 | chr5:22402716-22405182 FORWARD LENGTH=617
Eucgr.E01348	121	50	122	15	5	37	-3.27422	1.82411e-13	1.40858e-16	3.7e-132	scaffold_5	15053702	15056788	AT2G45590.1 | Symbols: | Protein kinase superfamily protein | chr2:18786725-18788776 FORWARD LENGTH=684
Eucgr.F03877	47	27	93	1	0	25	-3.6389	1.82893e-13	1.41121e-16	3e-15	scaffold_6	46979990	46980276	AT3G15820.1 | Symbols: ROD1 | phosphatidic acid phosphatase-related / PAP2-related | chr3:5351217-5353573 FORWARD LENGTH=302
Eucgr.D00853	16	7	14	276	108	296	3.34656	1.9101e-13	1.47271e-16	2e-12	scaffold_4	15852986	15854942	AT1G11530.1 | Symbols: ATCXXS1, CXXS1 | C-terminal cysteine residue is changed to a serine 1 | chr1:3874518-3875311 FORWARD LENGTH=119
Eucgr.B02886	93	78	71	11	6	28	-3.3863	2.04051e-13	1.57204e-16	2e-46	scaffold_2	52659213	52661177	AT1G15125.1 | Symbols: | S-adenosyl-L-methionine-dependent methyltransferases superfamily protein | chr1:5204625-5205912 FORWARD LENGTH=352
Eucgr.C03859	51	39	78	0	4	16	-3.96379	2.05845e-13	1.58464e-16	5e-14	scaffold_3	72062570	72065033	AT3G24503.1 | Symbols: ALDH2C4, ALDH1A, REF1 | aldehyde dehydrogenase 2C4 | chr3:8919732-8923029 REVERSE LENGTH=502
Eucgr.A02449	304	195	324	75	40	57	-3.01598	2.07866e-13	1.59897e-16	1.3e-179	scaffold_1	35142816	35147522	AT3G12120.2 | Symbols: FAD2 | fatty acid desaturase 2 | chr3:3860592-3861743 REVERSE LENGTH=384
Eucgr.B03549	20	35	74	4	3	5	-4.27401	2.08818e-13	1.60506e-16	5e-82	scaffold_2	60118945	60121223	AT1G28110.2 | Symbols: SCPL45 | serine carboxypeptidase-like 45 | chr1:9804153-9806832 REVERSE LENGTH=462
CUFF.1085	25	58	23	0	3	2	-5.36223	2.09771e-13	1.61114e-16	3e-18	scaffold_1	17276305	17276598	AT2G24210.1 | Symbols: TPS10 | terpene synthase 10 | chr2:10294330-10297401 FORWARD LENGTH=592
Eucgr.B03249	0	0	1	41	23	125	6.58939	2.10183e-13	1.61183e-16	3e-47	scaffold_2	57421577	57422909	AT3G26320.1 | Symbols: CYP71B36 | cytochrome P450, family 71, subfamily B, polypeptide 36 | chr3:9644383-9646064 REVERSE LENGTH=501
Eucgr.I00739	33	37	28	3	1	3	-4.72742	2.10183e-13	1.61183e-16	2e-12	scaffold_9	15487157	15488418	AT4G24204.3 | Symbols: | RING/U-box superfamily protein | chr4:12562069-12562815 REVERSE LENGTH=179
Eucgr.F00020	48	22	41	0	2	0	-6.59758	2.17511e-13	1.66675e-16	0.0004	scaffold_6	546435	547111	AT3G50610.1 | Symbols: | unknown protein; BEST Arabidopsis thaliana protein match is: unknown protein (TAIR:AT5G66816.1); Has 125 Blast hits to 60 proteins in 16 species: Archae - 0; Bacteria - 2; Metazoa - 10; Fungi - 4; Plants - 97; Viruses - 0; Other Eukaryotes - 12 (source: NCBI BLink). | chr3:18779723-18780412 REVERSE LENGTH=230
Eucgr.B03312	59	45	48	3	5	8	-4.10738	2.18281e-13	1.67137e-16	1e-52	scaffold_2	58037413	58040053	AT1G60590.1 | Symbols: | Pectin lyase-like superfamily protein | chr1:22314426-22316867 REVERSE LENGTH=541
Eucgr.H03981	1444	1224	2068	404	173	707	-2.83171	2.20668e-13	1.68835e-16	0.015	scaffold_8	57827771	57830706	AT1G24020.2 | Symbols: MLP423 | MLP-like protein 423 | chr1:8500653-8501458 REVERSE LENGTH=156
Eucgr.B01598	109	79	96	10	12	26	-3.42163	2.22888e-13	1.70404e-16	1e-69	scaffold_2	26952829	26956087	AT3G06880.2 | Symbols: | Transducin/WD40 repeat-like superfamily protein | chr3:2170516-2175686 REVERSE LENGTH=1265
Eucgr.L03397	363	293	386	59	55	126	-2.96195	2.24172e-13	1.71255e-16	3e-25	scaffold_2978	113	3344	AT1G01630.1 | Symbols: | Sec14p-like phosphatidylinositol transfer family protein | chr1:229206-230675 FORWARD LENGTH=256
Eucgr.A01886	12	8	20	201	115	429	3.31038	2.25893e-13	1.72437e-16	5e-06	scaffold_1	29325002	29325347	AT2G31060.3 | Symbols: | elongation factor family protein | chr2:13213496-13218544 REVERSE LENGTH=672
Eucgr.I01273	37	6	57	3	0	4	-4.63937	2.2946e-13	1.75026e-16	3e-28	scaffold_9	23487791	23489217	AT4G39250.1 | Symbols: ATRL1, RSM2, RL1 | RAD-like 1 | chr4:18271457-18271857 REVERSE LENGTH=101
CUFF.2421	32	29	20	416	282	542	3.10667	2.43877e-13	1.85882e-16	2.4e-114	scaffold_1	33791447	33793635	AT3G57270.1 | Symbols: BG1 | beta-1,3-glucanase 1 | chr3:21191336-21193118 REVERSE LENGTH=341
Eucgr.K01320	96	38	59	7	4	17	-3.65991	2.53618e-13	1.93159e-16	4e-31	scaffold_11	16317571	16319594	AT3G54220.1 | Symbols: SCR, SGR1 | GRAS family transcription factor | chr3:20070550-20072625 FORWARD LENGTH=654
Eucgr.J00740	65	26	25	0	3	1	-5.66817	2.5689e-13	1.95502e-16	1.8	scaffold_10	7826434	7827009	AT1G27630.1 | Symbols: CYCT1;3 | cyclin T 1;3 | chr1:9611647-9613967 FORWARD LENGTH=318
Eucgr.G01695	100	64	109	1275	693	1599	2.88813	2.68966e-13	2.04537e-16	2e-58	scaffold_7	30996270	31001861	AT2G21500.1 | Symbols: | RING/U-box superfamily protein | chr2:9207965-9209575 REVERSE LENGTH=422
Eucgr.C03715	0	0	2	55	26	117	5.6923	2.69333e-13	2.0466e-16	1e-06	scaffold_3	70658104	70659661	AT5G56550.1 | Symbols: OXS3, ATOXS3 | oxidative stress 3 | chr5:22895847-22896502 REVERSE LENGTH=173
Eucgr.F03064	24	21	41	0	0	0	-33.5782	2.70536e-13	2.05418e-16	8e-31	scaffold_6	40071247	40073052	AT3G16300.1 | Symbols: | Uncharacterised protein family (UPF0497) | chr3:5525491-5526207 REVERSE LENGTH=213
Eucgr.K02282	5	2	4	147	52	131	4.05826	2.88989e-13	2.19264e-16	1e-05	scaffold_11	29950987	29951620	AT1G67920.1 | Symbols: | unknown protein; BEST Arabidopsis thaliana protein match is: unknown protein (TAIR:AT1G24600.1); Has 22 Blast hits to 22 proteins in 5 species: Archae - 0; Bacteria - 0; Metazoa - 0; Fungi - 0; Plants - 22; Viruses - 0; Other Eukaryotes - 0 (source: NCBI BLink). | chr1:25473731-25473934 FORWARD LENGTH=68
Eucgr.G01201	36	16	89	0	5	4	-4.70412	3.10492e-13	2.35399e-16	1e-08	scaffold_7	20107966	20108784	AT3G12203.1 | Symbols: scpl17 | serine carboxypeptidase-like 17 | chr3:3891357-3893956 REVERSE LENGTH=438
Eucgr.C00559	0	1	4	109	44	83	4.75473	3.11633e-13	2.35907e-16	1e-30	scaffold_3	9880323	9881376	AT2G19860.2 | Symbols: ATHXK2, HXK2 | hexokinase 2 | chr2:8571949-8573762 FORWARD LENGTH=394
Eucgr.H01117	77	21	47	5	3	7	-4.08223	3.11633e-13	2.35907e-16	8e-10	scaffold_8	13532979	13533943	AT2G47590.1 | Symbols: PHR2 | photolyase/blue-light receptor 2 | chr2:19521888-19523732 FORWARD LENGTH=448
Eucgr.A00082	106	68	106	15	5	37	-3.2503	3.13142e-13	2.3687e-16	0	scaffold_1	1165756	1168672	AT3G59420.1 | Symbols: ACR4, CR4 | crinkly4 | chr3:21959871-21962558 REVERSE LENGTH=896
CUFF.37814	52	132	111	1990	50	3238	2.8874	3.14022e-13	2.37356e-16	1.4	scaffold_8	28729932	28730242	AT5G60250.1 | Symbols: | zinc finger (C3HC4-type RING finger) family protein | chr5:24252226-24254710 FORWARD LENGTH=656
Eucgr.H04338	24	20	12	296	173	502	3.20251	3.31441e-13	2.50333e-16	1e-11	scaffold_8	62365157	62369453	AT5G28770.3 | Symbols: BZO2H3 | bZIP transcription factor family protein | chr5:10796907-10798147 REVERSE LENGTH=251
Eucgr.I01436	5	9	13	133	125	276	3.48305	3.35273e-13	2.53036e-16	2e-49	scaffold_9	24723276	24725830	AT4G38540.1 | Symbols: | FAD/NAD(P)-binding oxidoreductase family protein | chr4:18023187-18024827 FORWARD LENGTH=408
Eucgr.H00016	79	74	67	9	6	23	-3.47968	3.49347e-13	2.6346e-16	4e-18	scaffold_8	169342	171244	AT3G49210.1 | Symbols: | O-acyltransferase (WSD1-like) family protein | chr3:18238216-18241161 REVERSE LENGTH=519
Eucgr.C03051	51	40	80	8	5	7	-3.90947	3.50309e-13	2.63985e-16	7e-11	scaffold_3	57469977	57471135	AT2G26110.1 | Symbols: | Protein of unknown function (DUF761) | chr2:11120869-11121798 FORWARD LENGTH=310
Eucgr.C03289	26	20	39	0	0	1	-7.27393	3.51031e-13	2.6433e-16	4e-19	scaffold_3	62409735	62410678	AT3G43110.1 | Symbols: | unknown protein; FUNCTIONS IN: molecular_function unknown; INVOLVED IN: biological_process unknown; LOCATED IN: endomembrane system; EXPRESSED IN: petal, flower; EXPRESSED DURING: 4 anthesis, petal differentiation and expansion stage; BEST Arabidopsis thaliana protein match is: unknown protein (TAIR:AT5G20790.1); Has 30 Blast hits to 30 proteins in 10 species: Archae - 0;…
Eucgr.B00242	38	17	17	373	193	562	3.09413	3.66598e-13	2.75845e-16	0	scaffold_2	3617152	3620789	AT3G09840.1 | Symbols: CDC48, ATCDC48, CDC48A | cell division cycle 48 | chr3:3019494-3022832 FORWARD LENGTH=810
CUFF.13574	42	34	64	2	3	10	-4.09849	3.69812e-13	2.78054e-16	0.001	scaffold_2	38877026	38879229	AT5G26910.3 | Symbols: | unknown protein; FUNCTIONS IN: molecular_function unknown; INVOLVED IN: biological_process unknown; LOCATED IN: mitochondrion; EXPRESSED IN: 22 plant structures; EXPRESSED DURING: 13 growth stages; BEST Arabidopsis thaliana protein match is: unknown protein (TAIR:AT3G58650.1). | chr5:9466169-9469523 REVERSE LENGTH=853
Eucgr.A01357	56	41	33	1	3	9	-4.23316	3.71068e-13	2.78579e-16	2e-49	scaffold_1	21918087	21919674	AT1G04030.1 | Symbols: | unknown protein; BEST Arabidopsis thaliana protein match is: unknown protein (TAIR:AT5G44040.1); Has 1835 Blast hits to 1511 proteins in 238 species: Archae - 7; Bacteria - 164; Metazoa - 377; Fungi - 135; Plants - 187; Viruses - 22; Other Eukaryotes - 943 (source: NCBI BLink). | chr1:1040597-1042313 FORWARD LENGTH=435
Eucgr.F02480	58	33	42	6	2	7	-4.02161	3.71068e-13	2.78579e-16	7e-25	scaffold_6	34365391	34367030	AT5G16030.3 | Symbols: | unknown protein; FUNCTIONS IN: molecular_function unknown; INVOLVED IN: biological_process unknown; LOCATED IN: cellular_component unknown; EXPRESSED IN: 20 plant structures; EXPRESSED DURING: 13 growth stages; BEST Arabidopsis thaliana protein match is: unknown protein (TAIR:AT3G02500.1); Has 30201 Blast hits to 17322 proteins in 780 species: Archae - 12; Bacteria - 1396…
Eucgr.L03254	0	0	0	58	24	80	33.6022	3.72319e-13	2.79309e-16	2e-18	scaffold_2487	1200	2210	AT1G17810.1 | Symbols: BETA-TIP | beta-tonoplast intrinsic protein | chr1:6130209-6131442 FORWARD LENGTH=268
Eucgr.D00128	177	109	162	38	13	47	-3.08777	3.76638e-13	2.82337e-16	2e-131	scaffold_4	2061763	2067284	AT4G20940.1 | Symbols: | Leucine-rich receptor-like protein kinase family protein | chr4:11202728-11206038 FORWARD LENGTH=978
Eucgr.K03439	501	321	475	73	70	163	-2.90695	3.93378e-13	2.94665e-16	2.3e-134	scaffold_11	43495347	43499266	AT3G62980.1 | Symbols: TIR1 | F-box/RNI-like superfamily protein | chr3:23273479-23276181 REVERSE LENGTH=595
Eucgr.C02575	154	125	106	19	19	38	-3.20637	4.0473e-13	3.02942e-16	7e-17	scaffold_3	49347256	49350639	AT5G58000.1 | Symbols: | Reticulon family protein | chr5:23477416-23479496 FORWARD LENGTH=488
Eucgr.H04717	101	81	102	23	9	19	-3.33659	4.18534e-13	3.13039e-16	2e-43	scaffold_8	67562945	67563934	AT1G67730.1 | Symbols: YBR159, KCR1, ATKCR1 | beta-ketoacyl reductase 1 | chr1:25391676-25393365 FORWARD LENGTH=319
Eucgr.K00776	362	273	328	52	60	101	-2.95632	4.23397e-13	3.1644e-16	7e-81	scaffold_11	8870406	8875767	AT4G15440.1 | Symbols: HPL1, CYP74B2 | hydroperoxide lyase 1 | chr4:8835869-8838462 FORWARD LENGTH=385
Eucgr.L00747	737	877	1150	82	178	445	-2.83449	4.42639e-13	3.30574e-16	4e-26	scaffold_57	155224	158871	AT4G39230.1 | Symbols: | NmrA-like negative transcriptional regulator family protein | chr4:18266024-18267604 REVERSE LENGTH=309
Eucgr.I01043	61	25	49	2	4	6	-4.30016	4.43766e-13	3.31169e-16	1e-16	scaffold_9	21494273	21495538	AT2G22990.3 | Symbols: SNG1, SCPL8 | sinapoylglucose 1 | chr2:9786393-9789998 FORWARD LENGTH=459
Eucgr.J02745	23	29	21	556	9	898	3.10767	4.53991e-13	3.38546e-16	8.9	scaffold_10	34361870	34361963	AT3G23010.1 | Symbols: AtRLP36, RLP36 | receptor like protein 36 | chr3:8174858-8176645 FORWARD LENGTH=596
Eucgr.C01020	52	2	36	0	0	0	-33.5553	4.56162e-13	3.39659e-16	0.22	scaffold_3	16178990	16179281	AT3G48360.1 | Symbols: BT2, ATBT2 | BTB and TAZ domain protein 2 | chr3:17908482-17910471 REVERSE LENGTH=365
Eucgr.F01814	18	34	28	0	0	0	-33.5473	4.56162e-13	3.39659e-16	1e-43	scaffold_6	23434757	23435635	AT1G76540.1 | Symbols: CDKB2;1 | cyclin-dependent kinase B2;1 | chr1:28720554-28722351 REVERSE LENGTH=314
CUFF.16396	65	16	12	1	1	1	-5.78102	4.75184e-13	3.53559e-16	0.004	scaffold_237	42589	42993	AT1G01490.2 | Symbols: | Heavy metal transport/detoxification superfamily protein | chr1:180401-182066 REVERSE LENGTH=178
Eucgr.C00646	432	336	527	118	39	191	-2.86335	4.78724e-13	3.55929e-16	0	scaffold_3	11694733	11701327	AT4G33010.2 | Symbols: AtGLDP1, GLDP1 | glycine decarboxylase P-protein 1 | chr4:15927133-15931150 REVERSE LENGTH=977
Eucgr.B02553	113	78	80	16	15	9	-3.50025	4.9361e-13	3.66724e-16	8e-23	scaffold_2	47595672	47598888	AT4G15540.1 | Symbols: | EamA-like transporter family | chr4:8873394-8875186 FORWARD LENGTH=348
Eucgr.L00248	20	29	41	546	154	787	3.0386	4.97997e-13	3.69708e-16	3.8e-155	scaffold_17	281843	283252	AT1G56600.1 | Symbols: AtGolS2, GolS2 | galactinol synthase 2 | chr1:21207620-21209291 FORWARD LENGTH=336
Eucgr.B00168	232	190	807	108	26	191	-2.86009	5.09209e-13	3.77752e-16	1.6e-177	scaffold_2	2613861	2615885	AT4G24780.2 | Symbols: | Pectin lyase-like superfamily protein | chr4:12770631-12772227 REVERSE LENGTH=409
Eucgr.B03400	42	28	35	2	1	7	-4.29651	5.1443e-13	3.80777e-16	2.1e-129	scaffold_2	58821299	58823110	AT1G69910.1 | Symbols: | Protein kinase superfamily protein | chr1:26330166-26332076 FORWARD LENGTH=637
Eucgr.C03706	39	28	38	1	1	7	-4.44995	5.1443e-13	3.80777e-16	7e-127	scaffold_3	70560977	70563122	AT2G19780.1 | Symbols: | Leucine-rich repeat (LRR) family protein | chr2:8522831-8524039 REVERSE LENGTH=403
Eucgr.L02233	2	0	0	115	13	62	5.65484	5.1443e-13	3.80777e-16	5.2	scaffold_713	13483	13578	AT3G46230.1 | Symbols: ATHSP17.4, HSP17.4 | heat shock protein 17.4 | chr3:16984263-16984733 REVERSE LENGTH=157
Eucgr.G02658	38	33	25	1	1	4	-4.91851	5.22767e-13	3.86376e-16	0.3	scaffold_7	44835032	44836255	AT1G24460.2 | Symbols: | unknown protein; FUNCTIONS IN: molecular_function unknown; INVOLVED IN: biological_process unknown; LOCATED IN: cellular_component unknown; EXPRESSED IN: 22 plant structures; EXPRESSED DURING: 14 growth stages; BEST Arabidopsis thaliana protein match is: unknown protein (TAIR:AT4G31570.1). | chr1:8666072-8672338 FORWARD LENGTH=1733
Eucgr.J01809	54	6	45	2	1	2	-5.16534	5.22767e-13	3.86376e-16	3e-17	scaffold_10	24103265	24104442	AT1G55320.2 | Symbols: AAE18 | acyl-activating enzyme 18 | chr1:20634194-20636659 FORWARD LENGTH=512
Eucgr.F02906	20	15	27	353	129	560	3.12164	5.2875e-13	3.90509e-16	4e-22	scaffold_6	38726840	38730311	AT5G17300.1 | Symbols: RVE1 | Homeodomain-like superfamily protein | chr5:5690435-5692435 REVERSE LENGTH=388
Eucgr.K00128	17	4	30	263	169	319	3.1545	5.3249e-13	3.92982e-16	1e-29	scaffold_11	1797000	1798249	AT5G07580.1 | Symbols: | Integrase-type DNA-binding superfamily protein | chr5:2399525-2400349 FORWARD LENGTH=275
Eucgr.E03358	202	163	324	39	32	84	-2.99653	5.3664e-13	3.95752e-16	4e-32	scaffold_5	57136903	57142108	AT4G27430.2 | Symbols: CIP7 | COP1-interacting protein 7 | chr4:13718817-13722736 FORWARD LENGTH=1059
Eucgr.I01215	4	1	2	113	52	81	4.36436	5.66382e-13	4.17378e-16	8e-62	scaffold_9	23076952	23079793	AT4G31940.1 | Symbols: CYP82C4 | cytochrome P450, family 82, subfamily C, polypeptide 4 | chr4:15452040-15453966 FORWARD LENGTH=525
Eucgr.F01447	170	32	112	1357	639	1913	2.83606	5.72413e-13	4.21512e-16	2e-11	scaffold_6	18710199	18712549	AT1G79040.1 | Symbols: PSBR | photosystem II subunit R | chr1:29736085-29736781 FORWARD LENGTH=141
Eucgr.K02088	180	157	209	31	24	69	-3.0334	5.73454e-13	4.21968e-16	5e-54	scaffold_11	27832935	27839573	AT5G48460.1 | Symbols: | Actin binding Calponin homology (CH) domain-containing protein | chr5:19636225-19639365 REVERSE LENGTH=655
Eucgr.G01601	115	4	1	1	3	0	-5.62638	5.82999e-13	4.28676e-16	0.88	scaffold_7	28463632	28464036	AT3G24535.1 | Symbols: | unknown protein; Has 28 Blast hits to 27 proteins in 8 species: Archae - 0; Bacteria - 0; Metazoa - 0; Fungi - 2; Plants - 26; Viruses - 0; Other Eukaryotes - 0 (source: NCBI BLink). | chr3:8952006-8952572 FORWARD LENGTH=189
Eucgr.C00222	105	68	185	1938	539	2335	2.83198	5.85132e-13	4.29928e-16	0.75	scaffold_3	4834909	4835650	AT5G07570.1 | Symbols: | glycine/proline-rich protein | chr5:2391722-2396329 FORWARD LENGTH=1505
Eucgr.H00350	11	20	53	0	0	1	-7.25296	5.93682e-13	4.3557e-16	2.4	scaffold_8	4757146	4757329	AT5G55300.3 | Symbols: TOP1ALPHA | DNA topoisomerase I alpha | chr5:22424837-22429045 REVERSE LENGTH=565
Eucgr.K00384	38	17	29	1	0	0	-7.23567	5.93682e-13	4.3557e-16	1e-55	scaffold_11	4475987	4477706	AT4G00990.1 | Symbols: | Transcription factor jumonji (jmjC) domain-containing protein | chr4:427035-431535 FORWARD LENGTH=841
Eucgr.E03115	43	48	48	3	4	8	-4.10855	5.96025e-13	4.36968e-16	2e-45	scaffold_5	52509864	52513401	AT5G23960.2 | Symbols: TPS21 | terpene synthase 21 | chr5:8092969-8095128 FORWARD LENGTH=546
CUFF.42237	5	6	0	169	1	244	4.08022	6.04349e-13	4.42747e-16	?	scaffold_9	23957869	23957940	?
Eucgr.H01414	30	21	40	1	1	3	-5.04447	6.07264e-13	4.44556e-16	1e-94	scaffold_8	16909984	16911488	AT3G51895.1 | Symbols: SULTR3;1, AST12 | sulfate transporter 3;1 | chr3:19251503-19255677 REVERSE LENGTH=659
Eucgr.H01971	66	25	28	3	3	4	-4.39746	6.22775e-13	4.55578e-16	2e-37	scaffold_8	25398855	25400067	AT3G50410.1 | Symbols: OBP1 | OBF binding protein 1 | chr3:18709872-18710633 FORWARD LENGTH=254
Eucgr.B03552	70	52	40	15	1	10	-3.57306	6.24513e-13	4.56515e-16	1e-80	scaffold_2	60148334	60151307	AT5G13290.2 | Symbols: SOL2, CRN | Protein kinase superfamily protein | chr5:4252924-4254215 REVERSE LENGTH=402
Eucgr.F03345	139	101	151	28	19	26	-3.20182	6.36737e-13	4.65111e-16	0	scaffold_6	42383541	42386846	AT5G54380.1 | Symbols: THE1 | protein kinase family protein | chr5:22077313-22079880 REVERSE LENGTH=856
Eucgr.A00617	112	74	108	18	10	28	-3.26192	6.49191e-13	4.73862e-16	4e-18	scaffold_1	9789615	9791392	AT3G51660.1 | Symbols: | Tautomerase/MIF superfamily protein | chr3:19164229-19165076 REVERSE LENGTH=113
Eucgr.C01270	73	45	72	9	6	12	-3.65037	6.63e-13	4.83589e-16	7e-28	scaffold_3	19986788	19988909	AT4G28950.1 | Symbols: ARAC7, ATROP9, ATRAC7, RAC7, ROP9 | RHO-related protein from plants 9 | chr4:14278289-14279705 FORWARD LENGTH=210
Eucgr.K01099	8	5	19	263	95	216	3.35099	6.88248e-13	5.01639e-16	4e-12	scaffold_11	13858815	13859895	AT2G31090.1 | Symbols: | unknown protein; FUNCTIONS IN: molecular_function unknown; INVOLVED IN: biological_process unknown; LOCATED IN: endomembrane system; EXPRESSED IN: 24 plant structures; EXPRESSED DURING: 13 growth stages; BEST Arabidopsis thaliana protein match is: unknown protein (TAIR:AT2G20562.1); Has 70 Blast hits to 70 proteins in 13 species: Archae - 0; Bacteria - 0; Metazoa - 0; Fun…
Eucgr.C00175	6	6	14	154	65	353	3.47502	7.07199e-13	5.15076e-16	3e-68	scaffold_3	4318579	4320339	AT4G25810.1 | Symbols: XTR6, XTH23 | xyloglucan endotransglycosylase 6 | chr4:13128694-13129715 FORWARD LENGTH=287
Eucgr.D01737	1	1	7	87	43	176	4.16828	7.22437e-13	5.25791e-16	5e-32	scaffold_4	31421495	31424979	AT5G53110.1 | Symbols: | RING/U-box superfamily protein | chr5:21529022-21533008 FORWARD LENGTH=383
Eucgr.E03983	772	493	861	168	93	294	-2.81747	7.33377e-13	5.33365e-16	3e-54	scaffold_5	68856737	68862665	AT1G12000.1 | Symbols: | Phosphofructokinase family protein | chr1:4050159-4053727 REVERSE LENGTH=567
Eucgr.A02102	83	34	124	1303	497	1200	2.85158	7.41597e-13	5.38952e-16	2e-22	scaffold_1	31766146	31768088	AT5G18130.1 | Symbols: | unknown protein; BEST Arabidopsis thaliana protein match is: unknown protein (TAIR:AT3G03870.2); Has 1807 Blast hits to 1807 proteins in 277 species: Archae - 0; Bacteria - 0; Metazoa - 736; Fungi - 347; Plants - 385; Viruses - 0; Other Eukaryotes - 339 (source: NCBI BLink). | chr5:5995634-5997165 FORWARD LENGTH=281
Eucgr.F00103	61	33	35	3	1	12	-3.94186	7.6219e-13	5.53515e-16	3e-69	scaffold_6	1915284	1917113	AT1G58440.1 | Symbols: XF1, SQE1 | FAD/NAD(P)-binding oxidoreductase family protein | chr1:21714094-21717246 REVERSE LENGTH=532
Eucgr.D01937	32	74	76	777	688	802	2.8997	7.68586e-13	5.57755e-16	5e-09	scaffold_4	33410902	33415843	AT4G11860.1 | Symbols: | Protein of unknown function (DUF544) | chr4:7134237-7138361 REVERSE LENGTH=683
Eucgr.B00865	28	25	28	0	0	2	-6.24478	7.73852e-13	5.60762e-16	2e-20	scaffold_2	10592716	10594128	AT1G22640.1 | Symbols: ATMYB3, MYB3 | myb domain protein 3 | chr1:8006289-8007219 FORWARD LENGTH=258
Eucgr.J03133	32	24	25	0	0	2	-6.24106	7.73852e-13	5.60762e-16	2e-05	scaffold_10	38408441	38409149	AT1G16070.2 | Symbols: AtTLP8, TLP8 | tubby like protein 8 | chr1:5511899-5513779 REVERSE LENGTH=399
Eucgr.E03364	41	15	36	3	0	2	-5.03951	7.77085e-13	5.62698e-16	1e-14	scaffold_5	57219595	57222511	AT1G11120.1 | Symbols: | unknown protein; BEST Arabidopsis thaliana protein match is: unknown protein (TAIR:AT1G09812.1); Has 270 Blast hits to 255 proteins in 62 species: Archae - 0; Bacteria - 2; Metazoa - 93; Fungi - 14; Plants - 126; Viruses - 0; Other Eukaryotes - 35 (source: NCBI BLink). | chr1:3715229-3717320 FORWARD LENGTH=188
CUFF.18887	71	12	26	0	1	6	-4.79763	7.9598e-13	5.75962e-16	2e-23	scaffold_3	38882322	38885769	AT5G53390.1 | Symbols: | O-acyltransferase (WSD1-like) family protein | chr5:21656951-21659207 REVERSE LENGTH=487
Eucgr.J02468	393	220	355	71	43	121	-2.8978	8.07501e-13	5.83877e-16	4e-36	scaffold_10	30826791	30829998	AT3G51290.2 | Symbols: | Protein of unknown function (DUF630) ;Protein of unknown function (DUF632) | chr3:19039980-19044215 FORWARD LENGTH=799
CUFF.8983	9	29	25	514	17	741	3.12981	8.12823e-13	5.873e-16	0.16	scaffold_11	29207524	29207606	AT2G07706.1 | Symbols: | unknown protein; BEST Arabidopsis thaliana protein match is: unknown protein (TAIR:ATMG00470.1); Has 35333 Blast hits to 34131 proteins in 2444 species: Archae - 798; Bacteria - 22429; Metazoa - 974; Fungi - 991; Plants - 531; Viruses - 0; Other Eukaryotes - 9610 (source: NCBI BLink). | chr2:3382413-3386049 REVERSE LENGTH=505
Eucgr.B03123	228	175	203	23	29	91	-2.99698	8.35195e-13	6.03027e-16	8e-92	scaffold_2	56266458	56267863	AT3G45070.1 | Symbols: | P-loop containing nucleoside triphosphate hydrolases superfamily protein | chr3:16486378-16487349 REVERSE LENGTH=324
Eucgr.L01869	380	435	1400	142	89	358	-2.80722	8.35795e-13	6.03027e-16	8e-31	scaffold_423	27204	28436	AT4G38770.1 | Symbols: PRP4, ATPRP4 | proline-rich protein 4 | chr4:18097009-18098448 REVERSE LENGTH=449
Eucgr.A02374	981	627	1291	13161	5580	16884	2.75423	8.44106e-13	6.08584e-16	4.8e-103	scaffold_1	34510001	34517304	AT3G57520.1 | Symbols: AtSIP2, SIP2 | seed imbibition 2 | chr3:21288982-21292694 REVERSE LENGTH=774
Eucgr.L00249	21	17	33	391	136	632	3.06913	8.60482e-13	6.19497e-16	4.6e-111	scaffold_17	287911	288733	AT1G56600.1 | Symbols: AtGolS2, GolS2 | galactinol synthase 2 | chr1:21207620-21209291 FORWARD LENGTH=336
Eucgr.B03894	796	209	968	170	77	234	-2.8235	8.6008e-13	6.19497e-16	5.1e-164	scaffold_2	62836330	62838352	AT2G27820.1 | Symbols: PD1, ADT3 | prephenate dehydratase 1 | chr2:11856808-11858082 FORWARD LENGTH=425
Eucgr.J00105	12	13	15	307	80	378	3.27577	8.62811e-13	6.20727e-16	2e-81	scaffold_10	1353634	1356377	AT2G38560.1 | Symbols: TFIIS | transcript elongation factor IIS | chr2:16134802-16136319 FORWARD LENGTH=379
Eucgr.D02439	142	170	227	33	25	66	-3.01536	8.64094e-13	6.20757e-16	2e-71	scaffold_4	38703439	38708834	AT2G45510.1 | Symbols: CYP704A2 | cytochrome P450, family 704, subfamily A, polypeptide 2 | chr2:18753085-18754944 FORWARD LENGTH=512
Eucgr.D02439	142	170	227	33	25	66	-3.01536	8.64094e-13	6.20757e-16	2e-71	scaffold_4	38703439	38708834	AT2G45510.1 | Symbols: CYP704A2 | cytochrome P450, family 704, subfamily A, polypeptide 2 | chr2:18753085-18754944 FORWARD LENGTH=512
Eucgr.F02997	308	167	323	48	47	74	-2.96978	8.69461e-13	6.24165e-16	2e-97	scaffold_6	39598647	39600519	AT3G16520.3 | Symbols: UGT88A1 | UDP-glucosyl transferase 88A1 | chr3:5619355-5620833 REVERSE LENGTH=463
Eucgr.L02232	2	2	0	82	50	93	5.00656	8.78654e-13	6.30311e-16	?	scaffold_713	15594	15658	?
Eucgr.J00740	60	26	25	0	3	1	-5.6088	8.83126e-13	6.33065e-16	2.9	scaffold_10	7826434	7827196	AT1G27630.1 | Symbols: CYCT1;3 | cyclin T 1;3 | chr1:9611647-9613967 FORWARD LENGTH=318
Eucgr.A02726	8	1	2	102	69	119	3.96181	9.18776e-13	6.58149e-16	2e-10	scaffold_1	37859084	37859835	AT1G01490.2 | Symbols: | Heavy metal transport/detoxification superfamily protein | chr1:180401-182066 REVERSE LENGTH=178
Eucgr.I01369	867	737	2260	200	102	863	-2.76863	9.37926e-13	6.71386e-16	3e-16	scaffold_9	24147952	24149510	AT1G73190.1 | Symbols: ALPHA-TIP, TIP3;1 | Aquaporin-like superfamily protein | chr1:27522155-27523171 FORWARD LENGTH=269
Eucgr.B02730	11	4	19	247	76	303	3.30573	9.91736e-13	7.08383e-16	1.7	scaffold_2	50198672	50199219	AT5G05210.2 | Symbols: | Surfeit locus protein 6 | chr5:1548398-1549534 FORWARD LENGTH=379
Eucgr.B03569	40	38	21	6	0	0	-4.95707	9.91671e-13	7.08383e-16	6e-50	scaffold_2	60276369	60277873	AT1G44900.1 | Symbols: MCM2, ATMCM2 | minichromosome maintenance (MCM2/3/5) family protein | chr1:16970291-16974457 FORWARD LENGTH=937
Eucgr.F02333	51	23	30	2	2	4	-4.54733	9.91671e-13	7.08383e-16	5.1	scaffold_6	31865364	31866132	AT2G40925.1 | Symbols: | F-box and associated interaction domains-containing protein | chr2:17074905-17076116 REVERSE LENGTH=404
Eucgr.C00925	8	29	51	1	1	0	-6.32771	9.9573e-13	7.09209e-16	3e-27	scaffold_3	14591013	14592552	AT4G26220.1 | Symbols: | S-adenosyl-L-methionine-dependent methyltransferases superfamily protein | chr4:13284179-13285146 FORWARD LENGTH=233
Eucgr.F02302	44	22	23	1	1	0	-6.32044	9.9573e-13	7.09209e-16	3e-30	scaffold_6	31448428	31449192	AT4G34160.1 | Symbols: CYCD3;1, CYCD3 | CYCLIN D3;1 | chr4:16357903-16359304 FORWARD LENGTH=377
Eucgr.H04727	41	18	31	1	0	5	-4.78933	9.9573e-13	7.09209e-16	4e-24	scaffold_8	67658749	67660510	AT4G24380.2 | Symbols: | CONTAINS InterPro DOMAIN/s: Serine hydrolase (InterPro:IPR005645); BEST Arabidopsis thaliana protein match is: alpha/beta-Hydrolases superfamily protein (TAIR:AT5G65400.1); Has 35333 Blast hits to 34131 proteins in 2444 species: Archae - 798; Bacteria - 22429; Metazoa - 974; Fungi - 991; Plants - 531; Viruses - 0; Other Eukaryotes - 9610 (source: NCBI BLink). | chr4:12612…
Eucgr.K02259	0	0	0	71	15	76	33.5573	9.9573e-13	7.09209e-16	0.23	scaffold_11	29788922	29791314	AT1G18070.3 | Symbols: | Translation elongation factor EF1A/initiation factor IF2gamma family protein | chr1:6214236-6218211 REVERSE LENGTH=544
Eucgr.A02843	4	4	4	117	70	137	3.94453	1.00178e-12	7.13008e-16	2e-47	scaffold_1	38843879	38845564	AT5G51910.2 | Symbols: | TCP family transcription factor | chr5:21094704-21095585 REVERSE LENGTH=294
CUFF.35826	78	156	128	2334	61	3748	2.81773	1.0158e-12	7.22474e-16	2e-17	scaffold_717	39392	40150	ATCG00500.1 | Symbols: ACCD | acetyl-CoA carboxylase carboxyl transferase subunit beta | chrC:57075-58541 FORWARD LENGTH=489
Eucgr.H04648	80	51	72	11	5	17	-3.50394	1.03484e-12	7.35493e-16	3e-13	scaffold_8	66728435	66729141	AT4G34050.2 | Symbols: CCoAOMT1 | S-adenosyl-L-methionine-dependent methyltransferases superfamily protein | chr4:16310844-16311973 FORWARD LENGTH=149
Eucgr.K01620	33	77	52	1220	30	1643	2.90649	1.03983e-12	7.38517e-16	4e-93	scaffold_11	19775210	19776164	ATCG01110.1 | Symbols: NDHH | NAD(P)H dehydrogenase subunit H | chrC:122011-123192 REVERSE LENGTH=394
Eucgr.D01691	55	15	29	3	0	6	-4.32439	1.04794e-12	7.43746e-16	9e-22	scaffold_4	30923879	30924847	AT3G49320.1 | Symbols: | Metal-dependent protein hydrolase | chr3:18288381-18290629 REVERSE LENGTH=355
Eucgr.I02361	3	5	11	133	72	232	3.63018	1.06032e-12	7.52002e-16	1e-10	scaffold_9	34147867	34149739	AT1G19860.1 | Symbols: | Zinc finger C-x8-C-x5-C-x3-H type family protein | chr1:6891654-6894400 REVERSE LENGTH=414
CUFF.40866	62	16	35	3	2	2	-4.80569	1.08846e-12	7.71407e-16	9e-21	scaffold_863	15282	15836	AT3G49320.1 | Symbols: | Metal-dependent protein hydrolase | chr3:18288381-18290629 REVERSE LENGTH=355
Eucgr.E03228	262	128	232	44	26	72	-2.97143	1.12012e-12	7.93285e-16	0	scaffold_5	54791067	54793985	AT1G28440.1 | Symbols: HSL1 | HAESA-like 1 | chr1:9996914-10000171 FORWARD LENGTH=997
Eucgr.H03342	24	61	27	0	3	7	-4.48197	1.12814e-12	7.98403e-16	7e-21	scaffold_8	48992615	48994478	AT5G66430.1 | Symbols: | S-adenosyl-L-methionine-dependent methyltransferases superfamily protein | chr5:26525410-26526799 REVERSE LENGTH=355
Eucgr.G01642	8	2	21	197	62	333	3.32144	1.14154e-12	8.0731e-16	2e-45	scaffold_7	29590646	29592308	AT1G68850.1 | Symbols: | Peroxidase superfamily protein | chr1:25883806-25885177 REVERSE LENGTH=337
Eucgr.C01066	411	383	674	125	56	215	-2.82123	1.18149e-12	8.34975e-16	1.1e-166	scaffold_3	16865605	16867187	AT3G24480.1 | Symbols: | Leucine-rich repeat (LRR) family protein | chr3:8901154-8902638 REVERSE LENGTH=495
Eucgr.I01192	5	3	10	219	37	175	3.65219	1.1841e-12	8.36231e-16	1e-36	scaffold_9	22859581	22861376	AT3G19000.2 | Symbols: | 2-oxoglutarate (2OG) and Fe(II)-dependent oxygenase superfamily protein | chr3:6554004-6554987 REVERSE LENGTH=279
Eucgr.F01643	100	44	79	15	5	19	-3.37675	1.18553e-12	8.36648e-16	4e-75	scaffold_6	20839898	20842586	AT1G75710.1 | Symbols: | C2H2-like zinc finger protein | chr1:28428806-28431128 FORWARD LENGTH=463
Eucgr.K01320	93	41	41	6	2	23	-3.45107	1.21163e-12	8.54467e-16	6e-69	scaffold_11	16319685	16321634	AT3G54220.1 | Symbols: SCR, SGR1 | GRAS family transcription factor | chr3:20070550-20072625 FORWARD LENGTH=654
Eucgr.D01339	178	91	140	24	15	49	-3.09249	1.22715e-12	8.64802e-16	0	scaffold_4	23921814	23923133	AT1G11820.2 | Symbols: | O-Glycosyl hydrolases family 17 protein | chr1:3991144-3993327 REVERSE LENGTH=512
Eucgr.K03563	1039	36	1733	13256	4712	12333	2.73549	1.2308e-12	8.66764e-16	2e-79	scaffold_11	44777388	44779306	AT2G47180.1 | Symbols: AtGolS1, GolS1 | galactinol synthase 1 | chr2:19369049-19370372 REVERSE LENGTH=345
Eucgr.L03024	117	62	132	7	22	17	-3.41058	1.23943e-12	8.72221e-16	1e-27	scaffold_1846	390	792	AT4G24000.1 | Symbols: ATCSLG2, CSLG2 | cellulose synthase like G2 | chr4:12462142-12465471 FORWARD LENGTH=723
Eucgr.A01444	54	28	54	2	5	5	-4.29518	1.24774e-12	8.77454e-16	9e-42	scaffold_1	22821397	22823432	AT5G24320.1 | Symbols: | Transducin/WD40 repeat-like superfamily protein | chr5:8284858-8287651 REVERSE LENGTH=695
Eucgr.D00655	322	241	387	85	41	108	-2.88231	1.27054e-12	8.92859e-16	2e-76	scaffold_4	11852891	11870390	AT2G35630.1 | Symbols: MOR1, GEM1 | ARM repeat superfamily protein | chr2:14966828-14980361 FORWARD LENGTH=1979
Eucgr.A02229	45	20	24	0	1	1	-6.32235	1.27762e-12	8.97206e-16	4.9e-122	scaffold_1	33019422	33020303	AT1G73590.1 | Symbols: PIN1, ATPIN1 | Auxin efflux carrier family protein | chr1:27659772-27662876 FORWARD LENGTH=623
Eucgr.E00433	5	4	19	234	38	300	3.36298	1.29305e-12	9.07403e-16	3e-36	scaffold_5	4141452	4143379	AT4G25200.1 | Symbols: ATHSP23.6-MITO, HSP23.6-MITO | mitochondrion-localized small heat shock protein 23.6 | chr4:12917089-12917858 FORWARD LENGTH=211
Eucgr.B02197	18	20	43	1	0	1	-6.20433	1.321e-12	9.2637e-16	3e-30	scaffold_2	43218771	43219952	AT1G09540.1 | Symbols: MYB61, ATMYB61 | myb domain protein 61 | chr1:3086333-3087689 FORWARD LENGTH=367
Eucgr.D01955	3	2	11	101	58	223	3.6725	1.32447e-12	9.27498e-16	2e-45	scaffold_4	33640113	33641038	AT3G61040.2 | Symbols: CYP76C7 | cytochrome P450, family 76, subfamily C, polypeptide 7 | chr3:22594532-22596125 REVERSE LENGTH=396
Eucgr.F02327	111	68	39	8	9	19	-3.47955	1.32392e-12	9.27498e-16	1e-46	scaffold_6	31804125	31806324	AT1G46264.1 | Symbols: AT-HSFB4, HSFB4, SCZ | heat shock transcription factor B4 | chr1:17224904-17226183 FORWARD LENGTH=349
CUFF.13086	8	10	9	253	10	386	3.44151	1.3459e-12	9.41848e-16	7e-11	scaffold_2	28619939	28620107	ATCG01250.1 | Symbols: NDHB.2 | NADH-Ubiquinone/plastoquinone (complex I) protein | chrC:141854-143708 FORWARD LENGTH=390
Eucgr.G02533	48	31	42	1	4	4	-4.57629	1.36593e-12	9.53862e-16	8e-63	scaffold_7	43827785	43829570	AT2G02780.1 | Symbols: | Leucine-rich repeat protein kinase family protein | chr2:781932-784646 REVERSE LENGTH=743
CUFF.35755	60	32	28	2	3	6	-4.31413	1.36593e-12	9.53862e-16	1e-19	scaffold_76	101940	102899	AT1G69550.1 | Symbols: | disease resistance protein (TIR-NBS-LRR class) | chr1:26148836-26153374 REVERSE LENGTH=1401
Eucgr.H04094	48	38	32	4	2	7	-4.09258	1.36593e-12	9.53862e-16	3e-88	scaffold_8	58896636	58898172	AT2G47160.2 | Symbols: BOR1 | HCO3- transporter family | chr2:19357740-19360787 REVERSE LENGTH=730
Eucgr.F04341	108	89	165	1770	768	2021	2.79823	1.40419e-12	9.79893e-16	9e-20	scaffold_6	52363275	52365186	AT1G01720.1 | Symbols: ATAF1, ANAC002 | NAC (No Apical Meristem) domain transcriptional regulator superfamily protein | chr1:268471-269514 FORWARD LENGTH=290
Eucgr.H03851	214	22	30	23	6	17	-3.31264	1.41485e-12	9.86643e-16	3e-53	scaffold_8	56236529	56238880	AT1G27170.2 | Symbols: | transmembrane receptors;ATP binding | chr1:9433577-9439219 FORWARD LENGTH=1385
Eucgr.J00200	558	452	959	122	93	308	-2.79572	1.47695e-12	1.02924e-15	5e-47	scaffold_10	2043893	2047198	AT3G11170.1 | Symbols: FAD7, FADD | fatty acid desaturase 7 | chr3:3499959-3502126 FORWARD LENGTH=447
Eucgr.D02307	86	51	88	8	8	22	-3.42298	1.47839e-12	1.02952e-15	0	scaffold_4	37030131	37033417	AT4G00340.1 | Symbols: RLK4 | receptor-like protein kinase 4 | chr4:148958-151496 FORWARD LENGTH=819
Eucgr.C02665	96	51	59	3	11	14	-3.67006	1.49104e-12	1.03761e-15	3e-97	scaffold_3	50879633	50880585	AT4G31890.2 | Symbols: | ARM repeat superfamily protein | chr4:15427290-15429049 REVERSE LENGTH=519
Eucgr.J00128	170	121	166	22	21	59	-3.04256	1.53816e-12	1.06965e-15	2.3e-150	scaffold_10	1554878	1557959	AT2G40540.2 | Symbols: KT2, ATKT2, SHY3, KUP2, ATKUP2, TRK2 | potassium transporter 2 | chr2:16931445-16934516 FORWARD LENGTH=795
Eucgr.I02445	57	62	107	16	4	23	-3.32053	1.63666e-12	1.13736e-15	3e-39	scaffold_9	35087831	35090542	AT1G75170.2 | Symbols: | Sec14p-like phosphatidylinositol transfer family protein | chr1:28214405-28215686 FORWARD LENGTH=297
Eucgr.E00347	0	0	0	53	18	89	33.5307	1.64156e-12	1.13918e-15	1e-09	scaffold_5	3291322	3291681	AT4G33550.2 | Symbols: | Bifunctional inhibitor/lipid-transfer protein/seed storage 2S albumin superfamily protein | chr4:16134538-16134964 FORWARD LENGTH=116
Eucgr.G02489	0	0	0	69	17	70	33.5257	1.64156e-12	1.13918e-15	9e-13	scaffold_7	43410316	43411435	AT5G15290.1 | Symbols: | Uncharacterised protein family (UPF0497) | chr5:4967094-4967846 FORWARD LENGTH=188
Eucgr.F03491	3733	2159	3164	755	427	1344	-2.72863	1.65051e-12	1.1446e-15	3e-147	scaffold_6	43669614	43673025	AT4G26850.1 | Symbols: VTC2 | mannose-1-phosphate guanylyltransferase (GDP)s;GDP-galactose:mannose-1-phosphate guanylyltransferases;GDP-galactose:glucose-1-phosphate guanylyltransferases;GDP-galactose:myoinositol-1-phosphate guanylyltransferases;glucose-1-phosphate guanylyltransferase | chr4:13499262-13501145 REVERSE LENGTH=443
Eucgr.B02780	42	66	68	11	5	11	-3.61436	1.65456e-12	1.14661e-15	2e-70	scaffold_2	50959781	50960702	AT1G78380.1 | Symbols: ATGSTU19, GST8, GSTU19 | glutathione S-transferase TAU 19 | chr1:29486659-29487819 REVERSE LENGTH=220
Eucgr.H01211	52	15	91	774	452	534	2.85706	1.6604e-12	1.14986e-15	5e-50	scaffold_8	14563007	14566153	AT4G28720.1 | Symbols: YUC8 | Flavin-binding monooxygenase family protein | chr4:14192688-14193968 FORWARD LENGTH=427
Eucgr.L01544	38	28	11	0	0	2	-6.19779	1.73006e-12	1.19728e-15	6e-53	scaffold_258	39125	40115	AT3G05330.1 | Symbols: ATN, ATTAN | cyclin family | chr3:1519162-1521159 REVERSE LENGTH=445
Eucgr.J01342	69	31	65	9	2	15	-3.54955	1.74791e-12	1.20879e-15	1.2	scaffold_10	15711870	15713831	AT1G76980.2 | Symbols: | FUNCTIONS IN: molecular_function unknown; INVOLVED IN: biological_process unknown; LOCATED IN: cellular_component unknown; BEST Arabidopsis thaliana protein match is: embryo defective 2170 (TAIR:AT1G21390.1); Has 61 Blast hits to 61 proteins in 18 species: Archae - 0; Bacteria - 8; Metazoa - 8; Fungi - 2; Plants - 40; Viruses - 3; Other Eukaryotes - 0 (source: NCBI BLink)…
Eucgr.C02638	63	66	94	15	4	26	-3.26185	1.82402e-12	1.26055e-15	4e-28	scaffold_3	50248489	50250373	AT1G27180.1 | Symbols: | disease resistance protein (TIR-NBS-LRR class), putative | chr1:9439859-9445818 FORWARD LENGTH=1557
Eucgr.B03877	225	254	362	48	28	162	-2.84588	1.84445e-12	1.27379e-15	2e-25	scaffold_2	62686549	62691023	AT4G33790.1 | Symbols: CER4, G7, FAR3 | Jojoba acyl CoA reductase-related male sterility protein | chr4:16204325-16207891 REVERSE LENGTH=494
Eucgr.E00853	190	135	214	28	21	83	-2.95468	1.91765e-12	1.32343e-15	1e-72	scaffold_5	8972435	8976497	AT4G23820.1 | Symbols: | Pectin lyase-like superfamily protein | chr4:12397217-12400050 REVERSE LENGTH=445
Eucgr.H04816	30	25	46	1	2	2	-5.1747	1.92985e-12	1.33093e-15	5e-30	scaffold_8	68562283	68563837	AT5G10180.1 | Symbols: AST68, SULTR2;1 | slufate transporter 2;1 | chr5:3193225-3196818 FORWARD LENGTH=678
Eucgr.K01198	520	104	91	48	36	74	-2.93717	1.94825e-12	1.3427e-15	4e-17	scaffold_11	15181047	15182993	AT2G42840.1 | Symbols: PDF1 | protodermal factor 1 | chr2:17826327-17827426 REVERSE LENGTH=307
Eucgr.B03026	63	29	89	910	328	1125	2.8424	1.95052e-12	1.34333e-15	7e-16	scaffold_2	55240603	55245407	AT4G39670.1 | Symbols: | Glycolipid transfer protein (GLTP) family protein | chr4:18410172-18410861 FORWARD LENGTH=230
Eucgr.A02536	30	4	21	310	130	378	3.07347	1.95978e-12	1.34878e-15	3e-20	scaffold_1	35923836	35935852	AT5G06580.1 | Symbols: | FAD-linked oxidases family protein | chr5:2011486-2016473 REVERSE LENGTH=568
Eucgr.C02165	34	21	61	3	3	4	-4.33849	2.06467e-12	1.41902e-15	4e-37	scaffold_3	39199751	39201435	AT1G78960.1 | Symbols: ATLUP2, LUP2 | lupeol synthase 2 | chr1:29696722-29701024 FORWARD LENGTH=764
Eucgr.K01915	58	25	31	4	2	5	-4.22406	2.06467e-12	1.41902e-15	1e-58	scaffold_11	24254065	24256398	AT3G11760.1 | Symbols: | unknown protein; FUNCTIONS IN: molecular_function unknown; INVOLVED IN: biological_process unknown; LOCATED IN: cellular_component unknown; EXPRESSED IN: 23 plant structures; EXPRESSED DURING: 14 growth stages; BEST Arabidopsis thaliana protein match is: unknown protein (TAIR:AT5G04860.1); Has 84 Blast hits to 73 proteins in 13 species: Archae - 0; Bacteria - 0; Metazoa -…
Eucgr.A00726	162	104	136	35	18	29	-3.09995	2.11471e-12	1.45241e-15	2.9e-176	scaffold_1	11816646	11821228	AT3G56370.1 | Symbols: | Leucine-rich repeat protein kinase family protein | chr3:20899403-20902390 REVERSE LENGTH=965
Eucgr.L02712	0	0	1	84	23	52	6.47193	2.12328e-12	1.4573e-15	0.0008	scaffold_1280	316	758	AT1G52560.2 | Symbols: | HSP20-like chaperones superfamily protein | chr1:19574783-19575766 REVERSE LENGTH=226
Eucgr.G02581	9	12	16	297	88	290	3.26778	2.18327e-12	1.49744e-15	4e-38	scaffold_7	44232374	44235639	AT5G23240.1 | Symbols: | DNAJ heat shock N-terminal domain-containing protein | chr5:7826857-7828534 REVERSE LENGTH=466
Eucgr.B00219	188	229	345	4019	1271	4495	2.73355	2.19111e-12	1.50179e-15	1e-15	scaffold_2	3276241	3277645	AT4G24700.1 | Symbols: | unknown protein; Has 20 Blast hits to 20 proteins in 7 species: Archae - 0; Bacteria - 0; Metazoa - 0; Fungi - 0; Plants - 20; Viruses - 0; Other Eukaryotes - 0 (source: NCBI BLink). | chr4:12744807-12745238 REVERSE LENGTH=144
Eucgr.B01896	698	281	1771	16389	3715	11031	2.71189	2.21205e-12	1.51511e-15	9e-44	scaffold_2	36032310	36041840	AT3G22840.1 | Symbols: ELIP1, ELIP | Chlorophyll A-B binding family protein | chr3:8084628-8085445 REVERSE LENGTH=196
Eucgr.K03545	279	169	465	4589	1588	4633	2.72496	2.25269e-12	1.54188e-15	2e-29	scaffold_11	44566740	44567528	AT2G47400.1 | Symbols: CP12-1, CP12 | CP12 domain-containing protein 1 | chr2:19446889-19447263 FORWARD LENGTH=125
Eucgr.J02387	24	7	12	285	112	296	3.17003	2.26773e-12	1.55112e-15	6e-20	scaffold_10	29738816	29741259	AT3G51030.1 | Symbols: ATTRX1, ATTRX H1, TRX1 | thioredoxin H-type 1 | chr3:18951123-18951955 REVERSE LENGTH=115
Eucgr.K01143	45	21	12	0	0	0	-33.4562	2.26945e-12	1.55123e-15	5e-27	scaffold_11	14482797	14483337	AT3G58690.1 | Symbols: | Protein kinase superfamily protein | chr3:21709369-21711246 FORWARD LENGTH=401
Eucgr.K00279	115	60	95	18	5	35	-3.15285	2.34207e-12	1.59977e-15	3e-89	scaffold_11	3484509	3490338	AT1G02260.1 | Symbols: | Divalent ion symporter | chr1:440757-442459 REVERSE LENGTH=503
CUFF.24838	56	112	115	1863	55	2697	2.79984	2.39673e-12	1.63599e-15	3.1	scaffold_5	8711536	8711845	ATMG00470.1 | Symbols: ORF122A | hypothetical protein | chrM:127475-127843 REVERSE LENGTH=123
CUFF.34627	24	41	101	3	4	18	-3.6321	2.40456e-12	1.64022e-15	0.13	scaffold_7	43357428	43358606	AT5G14920.2 | Symbols: | Gibberellin-regulated family protein | chr5:4826598-4827517 FORWARD LENGTH=224
Eucgr.B01724	180	69	134	1491	530	3099	2.76451	2.45537e-12	1.67373e-15	5e-55	scaffold_2	31609535	31613831	AT4G14880.4 | Symbols: OASA1 | O-acetylserine (thiol) lyase (OAS-TL) isoform A1 | chr4:8518209-8520050 REVERSE LENGTH=323
Eucgr.B03667	46	39	24	0	4	2	-5.04225	2.52886e-12	1.72265e-15	2e-06	scaffold_2	61121706	61122569	AT5G12930.1 | Symbols: | unknown protein; Has 1807 Blast hits to 1807 proteins in 277 species: Archae - 0; Bacteria - 0; Metazoa - 736; Fungi - 347; Plants - 385; Viruses - 0; Other Eukaryotes - 339 (source: NCBI BLink). | chr5:4083155-4085222 REVERSE LENGTH=440
Eucgr.C03057	71	38	19	1	6	3	-4.48823	2.53633e-12	1.72539e-15	3e-37	scaffold_3	57526033	57527393	AT2G26180.1 | Symbols: IQD6 | IQ-domain 6 | chr2:11143433-11144982 REVERSE LENGTH=417
Eucgr.A02888	29	35	66	6	2	9	-3.82459	2.53633e-12	1.72539e-15	2e-09	scaffold_1	39274058	39275432	AT1G12240.1 | Symbols: ATBETAFRUCT4, VAC-INV | Glycosyl hydrolases family 32 protein | chr1:4153699-4157457 FORWARD LENGTH=665
Eucgr.D01980	96	71	109	14	6	42	-3.12104	2.67194e-12	1.81641e-15	2e-52	scaffold_4	33902326	33905843	AT4G22756.1 | Symbols: SMO1-2, ATSMO1, ATSMO1-2, SMO1 | sterol C4-methyl oxidase 1-2 | chr4:11955124-11956695 REVERSE LENGTH=300
CUFF.21601	28	33	29	0	2	1	-5.79047	2.69332e-12	1.82846e-15	4.6	scaffold_4	9561332	9562185	AT5G04710.1 | Symbols: | Zn-dependent exopeptidases superfamily protein | chr5:1357273-1360128 REVERSE LENGTH=527
Eucgr.K02233	39	35	15	0	2	0	-6.36488	2.69332e-12	1.82846e-15	4.8e-123	scaffold_11	29573018	29574348	AT1G18370.1 | Symbols: HIK, ATNACK1, NACK1 | ATP binding microtubule motor family protein | chr1:6319732-6323820 REVERSE LENGTH=975
Eucgr.B02657	10	8	13	214	98	251	3.32765	2.75511e-12	1.86914e-15	2e-39	scaffold_2	48615809	48620566	AT2G01890.1 | Symbols: PAP8, ATPAP8 | purple acid phosphatase 8 | chr2:396985-399168 REVERSE LENGTH=336
Eucgr.G02112	153	83	168	1701	650	2866	2.7555	2.88686e-12	1.95719e-15	3e-64	scaffold_7	38550011	38552467	AT2G01660.2 | Symbols: PDLP6 | plasmodesmata-located protein 6 | chr2:291717-292496 REVERSE LENGTH=260
CUFF.13204	6	58	45	7	2	2	-4.26221	2.95895e-12	2.00471e-15	4e-08	scaffold_2	31243230	31246941	AT3G14460.1 | Symbols: | LRR and NB-ARC domains-containing disease resistance protein | chr3:4851990-4856264 REVERSE LENGTH=1425
Eucgr.K03471	171	143	229	2538	1188	2790	2.74102	2.99487e-12	2.02767e-15	5e-27	scaffold_11	43802843	43806325	AT2G47710.1 | Symbols: | Adenine nucleotide alpha hydrolases-like superfamily protein | chr2:19555045-19555956 REVERSE LENGTH=163
Eucgr.B03426	46	40	41	2	6	2	-4.46995	3.03362e-12	2.05251e-15	4e-26	scaffold_2	59057321	59059590	AT1G69700.1 | Symbols: ATHVA22C, HVA22C | HVA22 homologue C | chr1:26220337-26221663 FORWARD LENGTH=185
CUFF.27200	32	55	51	1022	24	1297	2.88225	3.05451e-12	2.06526e-15	9	scaffold_5	71353672	71353801	AT5G24740.1 | Symbols: | Protein of unknown function (DUF1162) | chr5:8470073-8489703 REVERSE LENGTH=3465
Eucgr.G02522	40	39	22	1	3	2	-4.95923	3.14052e-12	2.12197e-15	5e-08	scaffold_7	43667757	43669495	AT2G02820.2 | Symbols: MYB88 | myb domain protein 88 | chr2:804716-807139 REVERSE LENGTH=485
Eucgr.F01779	5	1	6	151	36	130	3.83447	3.23102e-12	2.18018e-15	1e-52	scaffold_6	23119959	23121339	AT2G17150.1 | Symbols: | Plant regulator RWP-RK family protein | chr2:7467049-7470533 REVERSE LENGTH=910
Eucgr.G01238	20	11	17	257	151	327	3.12712	3.23062e-12	2.18018e-15	4e-06	scaffold_7	20896112	20897160	AT1G49480.1 | Symbols: RTV1 | related to vernalization1 1 | chr1:18314596-18315460 REVERSE LENGTH=227
Eucgr.D00273	8	7	9	178	61	270	3.4481	3.29621e-12	2.22117e-15	3e-07	scaffold_4	4391315	4391912	AT1G30260.1 | Symbols: | BEST Arabidopsis thaliana protein match is: Galactosyltransferase family protein (TAIR:AT4G21060.1); Has 30 Blast hits to 30 proteins in 8 species: Archae - 0; Bacteria - 0; Metazoa - 0; Fungi - 0; Plants - 30; Viruses - 0; Other Eukaryotes - 0 (source: NCBI BLink). | chr1:10651159-10651452 FORWARD LENGTH=98
Eucgr.K02288	19	18	50	448	173	631	2.94741	3.29515e-12	2.22117e-15	4e-73	scaffold_11	30003666	30005020	AT1G73480.1 | Symbols: | alpha/beta-Hydrolases superfamily protein | chr1:27629266-27632486 FORWARD LENGTH=464
Eucgr.F00156	188	65	207	37	12	59	-2.96034	3.34771e-12	2.25435e-15	3e-70	scaffold_6	2353706	2356399	AT4G37360.1 | Symbols: CYP81D2 | cytochrome P450, family 81, subfamily D, polypeptide 2 | chr4:17567124-17568858 REVERSE LENGTH=500
CUFF.35404	393	353	479	78	54	212	-2.78898	3.36575e-12	2.26497e-15	2e-69	scaffold_7	50052234	50052684	AT1G50010.1 | Symbols: TUA2 | tubulin alpha-2 chain | chr1:18517737-18519729 FORWARD LENGTH=451
Eucgr.K03590	110	78	88	17	12	24	-3.2306	3.39056e-12	2.28014e-15	0	scaffold_11	45163344	45165126	AT2G20190.1 | Symbols: ATCLASP, CLASP | CLIP-associated protein | chr2:8711862-8718813 REVERSE LENGTH=1440
Eucgr.F03582	184	118	74	25	23	25	-3.14353	3.47896e-12	2.33801e-15	9e-40	scaffold_6	44264119	44265334	AT4G15080.1 | Symbols: | DHHC-type zinc finger family protein | chr4:8609085-8612229 REVERSE LENGTH=719
Eucgr.F00180	84	76	77	12	9	23	-3.32842	3.48337e-12	2.3394e-15	3e-48	scaffold_6	2826230	2827955	AT3G50070.1 | Symbols: CYCD3;3 | CYCLIN D3;3 | chr3:18565322-18566669 REVERSE LENGTH=362
Eucgr.L00975	118	91	101	19	13	31	-3.17392	3.48888e-12	2.34153e-15	1e-38	scaffold_91	51559	53544	AT1G15125.1 | Symbols: | S-adenosyl-L-methionine-dependent methyltransferases superfamily protein | chr1:5204625-5205912 FORWARD LENGTH=352
CUFF.9948	0	0	0	90	13	46	33.484	3.51115e-12	2.3549e-15	4.5	scaffold_11	38696040	38696496	AT3G12690.3 | Symbols: AGC1.5 | AGC kinase 1.5 | chr3:4030596-4032400 REVERSE LENGTH=578
Eucgr.A01503	331	194	370	78	35	118	-2.83271	3.54728e-12	2.37754e-15	2e-79	scaffold_1	23505927	23509171	AT1G74300.1 | Symbols: | alpha/beta-Hydrolases superfamily protein | chr1:27935368-27936474 FORWARD LENGTH=347
Eucgr.G01186	3413	2044	2945	839	363	1232	-2.69499	3.58582e-12	2.40176e-15	0	scaffold_7	19902701	19905529	AT1G50010.1 | Symbols: TUA2 | tubulin alpha-2 chain | chr1:18517737-18519729 FORWARD LENGTH=451
Eucgr.C01454	51	28	39	2	4	4	-4.37888	3.59701e-12	2.40603e-15	1e-36	scaffold_3	23423614	23424721	AT3G24420.1 | Symbols: | alpha/beta-Hydrolases superfamily protein | chr3:8863111-8864883 REVERSE LENGTH=274
Eucgr.F03555	64	28	25	4	2	6	-4.15394	3.59701e-12	2.40603e-15	5e-17	scaffold_6	44075575	44076766	AT5G42330.1 | Symbols: | unknown protein; Has 35333 Blast hits to 34131 proteins in 2444 species: Archae - 798; Bacteria - 22429; Metazoa - 974; Fungi - 991; Plants - 531; Viruses - 0; Other Eukaryotes - 9610 (source: NCBI BLink). | chr5:16926672-16927370 FORWARD LENGTH=206
Eucgr.G03098	27	7	36	311	124	603	2.97321	3.64418e-12	2.43595e-15	1.6e-147	scaffold_7	49514044	49517517	AT2G40370.1 | Symbols: LAC5 | laccase 5 | chr2:16858192-16860593 REVERSE LENGTH=581
Eucgr.K02545	99	65	100	14	10	27	-3.23541	3.73223e-12	2.49314e-15	0.19	scaffold_11	32613436	32614739	AT1G69170.1 | Symbols: | Squamosa promoter-binding protein-like (SBP domain) transcription factor family protein | chr1:26005626-26007041 FORWARD LENGTH=406
Eucgr.F02860	157	148	91	31	20	38	-3.04292	3.74581e-12	2.50054e-15	0	scaffold_6	38282861	38286579	AT1G66250.1 | Symbols: | O-Glycosyl hydrolases family 17 protein | chr1:24693063-24695416 FORWARD LENGTH=506
Eucgr.F03550	55	30	46	595	258	949	2.86533	3.82651e-12	2.55189e-15	2e-34	scaffold_6	44056644	44063101	AT1G42430.1 | Symbols: | unknown protein; BEST Arabidopsis thaliana protein match is: unknown protein (TAIR:AT3G55760.3); Has 186 Blast hits to 143 proteins in 47 species: Archae - 0; Bacteria - 23; Metazoa - 14; Fungi - 6; Plants - 87; Viruses - 0; Other Eukaryotes - 56 (source: NCBI BLink). | chr1:15891512-15894322 FORWARD LENGTH=427
Eucgr.I00927	213	190	261	36	31	103	-2.88548	3.82783e-12	2.55189e-15	3e-21	scaffold_9	19020832	19022244	AT4G33985.1 | Symbols: | Protein of unknown function (DUF1685) | chr4:16288301-16288857 REVERSE LENGTH=155
Eucgr.H02633	36	26	13	0	0	3	-5.57522	3.92442e-12	2.61454e-15	2.1e-125	scaffold_8	36953769	36954999	AT3G23890.1 | Symbols: TOPII, ATTOPII | topoisomerase II | chr3:8624931-8631106 FORWARD LENGTH=1474
Eucgr.G01683	116	74	144	22	10	41	-3.08866	3.98767e-12	2.65491e-15	5e-15	scaffold_7	30701474	30703873	AT2G18300.3 | Symbols: | basic helix-loop-helix (bHLH) DNA-binding superfamily protein | chr2:7952546-7954446 REVERSE LENGTH=365
Eucgr.F00470	2246	1620	2216	569	272	945	-2.69336	4.03521e-12	2.68477e-15	1.3e-112	scaffold_6	5898585	5901384	AT4G14960.2 | Symbols: TUA6 | Tubulin/FtsZ family protein | chr4:8548769-8550319 REVERSE LENGTH=451
Eucgr.J00136	54	27	62	4	4	10	-3.82227	4.05007e-12	2.69108e-15	2e-09	scaffold_10	1606799	1608005	AT1G06930.1 | Symbols: | unknown protein; Has 4478 Blast hits to 355 proteins in 82 species: Archae - 0; Bacteria - 29; Metazoa - 379; Fungi - 125; Plants - 120; Viruses - 25; Other Eukaryotes - 3800 (source: NCBI BLink). | chr1:2129163-2129672 FORWARD LENGTH=170
CUFF.6465	32	61	38	8	3	6	-3.89381	4.05007e-12	2.69108e-15	5.5	scaffold_10	36751882	36753072	AT1G52310.1 | Symbols: | protein kinase family protein / C-type lectin domain-containing protein | chr1:19478401-19480462 FORWARD LENGTH=553
Eucgr.J01972	8	6	10	187	32	312	3.41918	4.09903e-12	2.7218e-15	2e-45	scaffold_10	25857846	25858693	AT5G59720.1 | Symbols: HSP18.2 | heat shock protein 18.2 | chr5:24062632-24063117 FORWARD LENGTH=162
Eucgr.C00095	90	50	88	941	491	1424	2.7868	4.13642e-12	2.7448e-15	2e-27	scaffold_3	3584592	3596859	AT5G57110.2 | Symbols: ACA8, AT-ACA8 | autoinhibited Ca2+ -ATPase, isoform 8 | chr5:23109729-23116857 REVERSE LENGTH=1075
Eucgr.C00655	149	147	190	28	23	65	-2.96705	4.15197e-12	2.7533e-15	0	scaffold_3	11755520	11757355	AT2G46210.1 | Symbols: | Fatty acid/sphingolipid desaturase | chr2:18977542-18978891 FORWARD LENGTH=450
Eucgr.B01477	63	39	42	2	6	9	-3.92295	4.17716e-12	2.76817e-15	6e-32	scaffold_2	24391800	24394241	AT3G63430.1 | Symbols: | unknown protein; BEST Arabidopsis thaliana protein match is: unknown protein (TAIR:AT1G74160.1); Has 135 Blast hits to 119 proteins in 22 species: Archae - 0; Bacteria - 2; Metazoa - 3; Fungi - 3; Plants - 119; Viruses - 0; Other Eukaryotes - 8 (source: NCBI BLink). | chr3:23420414-23422201 FORWARD LENGTH=541
Eucgr.F04481	5	0	7	107	47	144	3.78103	4.29524e-12	2.84453e-15	3e-76	scaffold_6	53755301	53756431	AT3G12700.1 | Symbols: | Eukaryotic aspartyl protease family protein | chr3:4037136-4039043 FORWARD LENGTH=462
Eucgr.F03520	35	40	11	1	2	1	-5.35149	4.34976e-12	2.87873e-15	6e-24	scaffold_6	43856003	43857022	AT5G55520.2 | Symbols: | CONTAINS InterPro DOMAIN/s: Kinesin-related protein (InterPro:IPR010544); BEST Arabidopsis thaliana protein match is: unknown protein (TAIR:AT4G26660.1); Has 31032 Blast hits to 19733 proteins in 1535 species: Archae - 330; Bacteria - 3150; Metazoa - 16413; Fungi - 2511; Plants - 1475; Viruses - 48; Other Eukaryotes - 7105 (source: NCBI BLink). | chr5:22488205-22491187 RE…
Eucgr.D02570	54	38	76	820	337	1016	2.81947	4.36219e-12	2.88505e-15	5e-24	scaffold_4	40327414	40332700	AT4G19390.1 | Symbols: | Uncharacterised protein family (UPF0114) | chr4:10574903-10576355 REVERSE LENGTH=274
Eucgr.F01814	68	29	19	4	3	3	-4.37143	4.37624e-12	2.89243e-15	6e-32	scaffold_6	23433461	23434666	AT1G20930.1 | Symbols: CDKB2;2 | cyclin-dependent kinase B2;2 | chr1:7292752-7294664 REVERSE LENGTH=316
Eucgr.D00969	77	53	85	15	4	23	-3.27165	4.52124e-12	2.98629e-15	3e-33	scaffold_4	17582696	17586109	AT2G38970.1 | Symbols: | Zinc finger (C3HC4-type RING finger) family protein | chr2:16274135-16276651 FORWARD LENGTH=693
Eucgr.C01259	30	29	77	4	3	11	-3.77911	4.60487e-12	3.03952e-15	7.9	scaffold_3	19900449	19901493	AT1G60320.1 | Symbols: | Toll-Interleukin-Resistance (TIR) domain family protein | chr1:22235091-22235606 FORWARD LENGTH=172
Eucgr.J02316	59	48	81	9	7	13	-3.53197	4.61346e-12	3.04318e-15	1e-27	scaffold_10	29132327	29134035	AT3G01810.3 | Symbols: | FUNCTIONS IN: molecular_function unknown; INVOLVED IN: biological_process unknown; EXPRESSED IN: 21 plant structures; EXPRESSED DURING: 13 growth stages; BEST Arabidopsis thaliana protein match is: nucleolar protein gar2-related (TAIR:AT2G42320.2). | chr3:289218-292557 FORWARD LENGTH=922
Eucgr.H00729	20	9	19	230	115	429	3.10549	4.7712e-12	3.14515e-15	1e-05	scaffold_8	9522201	9523765	AT5G55980.1 | Symbols: | serine-rich protein-related | chr5:22670301-22670642 FORWARD LENGTH=114
Eucgr.J00901	241	99	153	35	26	44	-2.99555	4.86793e-12	3.2068e-15	4.3	scaffold_10	9765236	9769076	AT4G30410.1 | Symbols: | sequence-specific DNA binding transcription factors | chr4:14871309-14871851 REVERSE LENGTH=181
Eucgr.H04666	34	48	89	6	7	12	-3.61421	4.89114e-12	3.21997e-15	8e-13	scaffold_8	66922124	66924128	AT1G24360.1 | Symbols: | NAD(P)-binding Rossmann-fold superfamily protein | chr1:8640820-8643283 FORWARD LENGTH=320
Eucgr.J03116	105	81	153	1386	697	2089	2.74617	5.02578e-12	3.30644e-15	1.3e-143	scaffold_10	38245265	38248555	AT5G25110.1 | Symbols: CIPK25, SnRK3.25 | CBL-interacting protein kinase 25 | chr5:8657740-8659206 REVERSE LENGTH=489
Eucgr.A01652	18	11	26	326	159	301	3.05764	5.07986e-12	3.33981e-15	6.8e-177	scaffold_1	26197354	26199358	AT2G39210.1 | Symbols: | Major facilitator superfamily protein | chr2:16366287-16368231 REVERSE LENGTH=602
Eucgr.F04356	49	13	16	1	0	0	-7.11954	5.17355e-12	3.39918e-15	4e-20	scaffold_6	52468973	52469492	AT1G44760.1 | Symbols: | Adenine nucleotide alpha hydrolases-like superfamily protein | chr1:16896894-16898427 REVERSE LENGTH=214
Eucgr.F01718	190	108	389	2823	1284	3767	2.70141	5.47683e-12	3.59608e-15	0.36	scaffold_6	22000570	22001974	AT1G76180.2 | Symbols: ERD14 | Dehydrin family protein | chr1:28587013-28587657 REVERSE LENGTH=186
Eucgr.J02591	44	30	60	7	3	7	-3.81943	5.48264e-12	3.59753e-15	3e-36	scaffold_10	31725451	31727071	AT1G53820.1 | Symbols: | RING/U-box superfamily protein | chr1:20091491-20092423 FORWARD LENGTH=311
Eucgr.D00406	0	0	1	65	32	50	6.42017	5.53826e-12	3.63164e-15	1e-14	scaffold_4	7468955	7469976	AT2G34340.1 | Symbols: | Protein of unknown function, DUF584 | chr2:14489032-14489442 REVERSE LENGTH=137
Eucgr.F00423	17	1	24	228	63	405	3.1072	5.57052e-12	3.65041e-15	5e-26	scaffold_6	5368589	5369491	AT3G23840.1 | Symbols: | HXXXD-type acyl-transferase family protein | chr3:8611177-8612559 FORWARD LENGTH=421
Eucgr.E00645	217	160	332	44	42	77	-2.88926	5.73145e-12	3.75341e-15	1e-90	scaffold_5	6129671	6133516	AT5G41460.1 | Symbols: | Protein of unknown function (DUF604) | chr5:16589724-16592197 REVERSE LENGTH=525
Eucgr.D00291	46	15	53	2	3	5	-4.30274	5.74259e-12	3.75824e-15	3.9e-163	scaffold_4	4712126	4713608	AT3G14440.1 | Symbols: NCED3, ATNCED3, STO1, SIS7 | nine-cis-epoxycarotenoid dioxygenase 3 | chr3:4831678-4833477 REVERSE LENGTH=600
Eucgr.B03532	0	0	0	63	20	61	33.4466	5.87041e-12	3.83938e-15	5e-18	scaffold_2	59937476	59938869	AT5G50760.1 | Symbols: | SAUR-like auxin-responsive protein family | chr5:20644780-20645331 FORWARD LENGTH=184
Eucgr.J00179	135	67	78	13	15	23	-3.24795	6.06418e-12	3.96352e-15	8e-22	scaffold_10	1890795	1892167	AT5G58530.1 | Symbols: | Glutaredoxin family protein | chr5:23660428-23661249 FORWARD LENGTH=274
Eucgr.J01950	21	9	21	351	62	433	3.0649	6.17732e-12	4.03483e-15	0.11	scaffold_10	25694918	25697356	AT4G37300.1 | Symbols: MEE59 | maternal effect embryo arrest 59 | chr4:17554805-17555498 FORWARD LENGTH=174
Eucgr.E04226	70	20	102	753	462	955	2.77688	6.41208e-12	4.18543e-15	4e-41	scaffold_5	73056252	73061978	AT3G57520.2 | Symbols: AtSIP2, SIP2 | seed imbibition 2 | chr3:21289299-21292694 REVERSE LENGTH=657
Eucgr.A02658	43	38	31	1	4	4	-4.50305	6.49384e-12	4.23604e-15	1e-72	scaffold_1	37181202	37182609	AT5G03870.1 | Symbols: | Glutaredoxin family protein | chr5:1035813-1036967 REVERSE LENGTH=385
Eucgr.C02414	147	110	183	29	18	57	-2.96651	6.62602e-12	4.31663e-15	1e-08	scaffold_3	46117114	46117951	AT4G25780.1 | Symbols: | CAP (Cysteine-rich secretory proteins, Antigen 5, and Pathogenesis-related 1 protein) superfamily protein | chr4:13121107-13121679 FORWARD LENGTH=191
Eucgr.K02789	53	33	44	657	262	827	2.84781	6.62199e-12	4.31663e-15	0	scaffold_11	35967701	35970748	AT3G48250.1 | Symbols: | Pentatricopeptide repeat (PPR) superfamily protein | chr3:17870064-17871929 REVERSE LENGTH=622
Eucgr.F03418	192	78	105	24	17	39	-3.04986	6.75371e-12	4.39695e-15	6e-93	scaffold_6	43189909	43192332	AT5G54630.1 | Symbols: | zinc finger protein-related | chr5:22192607-22194260 REVERSE LENGTH=473
CUFF.298	41	110	90	1585	46	2304	2.77171	6.9493e-12	4.52134e-15	3e-12	scaffold_1	3751485	3752097	ATCG00340.1 | Symbols: PSAB | Photosystem I, PsaA/PsaB protein | chrC:37375-39579 REVERSE LENGTH=735
Eucgr.E01780	51	18	22	0	1	4	-5.04722	7.06048e-12	4.59069e-15	1e-74	scaffold_5	23175143	23178412	AT3G03530.1 | Symbols: NPC4 | non-specific phospholipase C4 | chr3:842686-844970 REVERSE LENGTH=539
Eucgr.H04646	36	45	22	9	0	0	-4.44857	7.0655e-12	4.59097e-15	2e-18	scaffold_8	66716835	66717322	AT1G67980.2 | Symbols: CCOAMT | caffeoyl-CoA 3-O-methyltransferase | chr1:25488239-25488934 FORWARD LENGTH=165
Eucgr.C03183	2	0	3	75	39	91	4.53511	7.07786e-12	4.59303e-15	5e-36	scaffold_3	60330766	60333098	AT4G33150.2 | Symbols: | lysine-ketoglutarate reductase/saccharopine dehydrogenase bifunctional enzyme | chr4:15985479-15991069 REVERSE LENGTH=1065
Eucgr.G01728	47	28	46	2	3	9	-3.97859	7.07786e-12	4.59303e-15	2e-80	scaffold_7	31824904	31826545	AT4G39010.1 | Symbols: AtGH9B18, GH9B18 | glycosyl hydrolase 9B18 | chr4:18176162-18179102 REVERSE LENGTH=498
Eucgr.H05062	58	57	94	966	540	966	2.77662	7.20084e-12	4.66981e-15	6.1e-128	scaffold_8	72389533	72396796	AT5G49890.1 | Symbols: CLC-C, ATCLC-C | chloride channel C | chr5:20288489-20292143 REVERSE LENGTH=780
Eucgr.D02223	82	41	53	9	5	14	-3.51354	7.2233e-12	4.68134e-15	8e-45	scaffold_4	36375397	36378717	AT5G46880.1 | Symbols: HB-7, HDG5 | homeobox-7 | chr5:19031540-19035388 FORWARD LENGTH=827
Eucgr.I00286	1811	1298	2568	434	303	875	-2.6707	7.31066e-12	4.73488e-15	3e-155	scaffold_9	5587724	5595855	AT4G39350.1 | Symbols: CESA2, ATH-A, ATCESA2 | cellulose synthase A2 | chr4:18297078-18301890 FORWARD LENGTH=1085
Eucgr.G03218	6	4	0	155	27	135	4.02042	7.43135e-12	4.80682e-15	6e-06	scaffold_7	50432335	50433211	AT3G56710.1 | Symbols: SIB1 | sigma factor binding protein 1 | chr3:21007053-21007508 REVERSE LENGTH=152
Eucgr.H00133	64	51	51	5	9	8	-3.72108	7.43135e-12	4.80682e-15	1e-52	scaffold_8	1254643	1257122	AT2G33360.1 | Symbols: | Protein of unknown function (DUF3527) | chr2:14140901-14142870 FORWARD LENGTH=604
Eucgr.F03555	57	22	24	4	2	2	-4.51259	7.46237e-12	4.82377e-15	3e-17	scaffold_6	44075575	44076413	AT5G42330.1 | Symbols: | unknown protein; Has 35333 Blast hits to 34131 proteins in 2444 species: Archae - 798; Bacteria - 22429; Metazoa - 974; Fungi - 991; Plants - 531; Viruses - 0; Other Eukaryotes - 9610 (source: NCBI BLink). | chr5:16926672-16927370 FORWARD LENGTH=206
Eucgr.G01559	37	39	15	3	1	5	-4.29575	7.52749e-12	4.86272e-15	7e-91	scaffold_7	27313775	27314722	AT5G10770.1 | Symbols: | Eukaryotic aspartyl protease family protein | chr5:3403331-3405331 REVERSE LENGTH=475
Eucgr.G02490	1451	841	1747	249	166	806	-2.68149	7.61139e-12	4.90741e-15	1.9e-105	scaffold_7	43424861	43426972	AT1G69530.2 | Symbols: ATEXPA1, EXP1, AT-EXP1, ATEXP1, ATHEXP ALPHA 1.2, EXPA1 | expansin A1 | chr1:26142034-26143051 FORWARD LENGTH=251
Eucgr.G02490	1451	841	1747	249	166	806	-2.68149	7.61139e-12	4.90741e-15	2e-105	scaffold_7	43424861	43427038	AT1G69530.2 | Symbols: ATEXPA1, EXP1, AT-EXP1, ATEXP1, ATHEXP ALPHA 1.2, EXPA1 | expansin A1 | chr1:26142034-26143051 FORWARD LENGTH=251
Eucgr.H03420	30	23	29	0	1	2	-5.64748	7.60722e-12	4.90741e-15	1e-58	scaffold_8	50069849	50070382	AT3G51895.1 | Symbols: SULTR3;1, AST12 | sulfate transporter 3;1 | chr3:19251503-19255677 REVERSE LENGTH=659
Eucgr.G00490	387	287	748	91	54	264	-2.73681	7.65257e-12	4.93078e-15	2e-53	scaffold_7	8635594	8641395	AT1G49430.1 | Symbols: LACS2, LRD2 | long-chain acyl-CoA synthetase 2 | chr1:18291188-18295641 FORWARD LENGTH=666
Eucgr.J01830	24	31	78	0	5	9	-4.07936	7.78722e-12	5.01431e-15	2e-13	scaffold_10	24340801	24347120	AT1G75280.1 | Symbols: | NmrA-like negative transcriptional regulator family protein | chr1:28252030-28253355 FORWARD LENGTH=311
Eucgr.F03974	140	117	227	21	27	62	-2.96209	7.94117e-12	5.11015e-15	5.7e-126	scaffold_6	48014916	48017553	AT5G48930.1 | Symbols: HCT | hydroxycinnamoyl-CoA shikimate/quinate hydroxycinnamoyl transferase | chr5:19836654-19838092 REVERSE LENGTH=434
Eucgr.H02975	50	45	50	2	6	11	-3.80284	7.99583e-12	5.14202e-15	6e-30	scaffold_8	43413220	43417334	AT3G23530.1 | Symbols: | Cyclopropane-fatty-acyl-phospholipid synthase | chr3:8437472-8442597 FORWARD LENGTH=868
Eucgr.B03272	53	45	100	7	4	28	-3.27617	8.08301e-12	5.19474e-15	4e-73	scaffold_2	57678608	57681240	AT3G26430.1 | Symbols: | GDSL-like Lipase/Acylhydrolase superfamily protein | chr3:9674419-9675889 FORWARD LENGTH=381
CUFF.42998	184	295	306	4872	132	6738	2.67776	8.19995e-12	5.26651e-15	1.8	scaffold_9	28456397	28457167	AT3G07400.1 | Symbols: | lipase class 3 family protein | chr3:2367456-2372238 FORWARD LENGTH=1004
Eucgr.B01090	65	74	123	1129	533	1629	2.7478	8.24449e-12	5.29172e-15	2.3e-135	scaffold_2	17205426	17211520	AT5G26340.1 | Symbols: MSS1, STP13, ATSTP13 | Major facilitator superfamily protein | chr5:9243851-9246994 REVERSE LENGTH=527
Eucgr.F02252	109	46	35	11	6	15	-3.43055	8.42585e-12	5.40465e-15	2.2e-119	scaffold_6	30509717	30512233	AT1G27460.1 | Symbols: NPGR1 | no pollen germination related 1 | chr1:9534977-9537424 FORWARD LENGTH=695
Eucgr.F00493	235	202	263	77	20	100	-2.80141	8.61231e-12	5.52071e-15	5e-67	scaffold_6	6265445	6269572	AT1G22170.1 | Symbols: | Phosphoglycerate mutase family protein | chr1:7826603-7828055 FORWARD LENGTH=335
Eucgr.H04608	218	79	197	45	18	52	-2.92129	8.66395e-12	5.55026e-15	9e-57	scaffold_8	66203415	66206678	AT1G69040.2 | Symbols: ACR4 | ACT domain repeat 4 | chr1:25957843-25960079 FORWARD LENGTH=456
Eucgr.L01029	51	32	23	0	3	6	-4.44328	8.70121e-12	5.57055e-15	0.13	scaffold_109	10596	11169	AT4G31810.1 | Symbols: | ATP-dependent caseinolytic (Clp) protease/crotonase family protein | chr4:15387365-15390290 REVERSE LENGTH=410
Eucgr.L01943	14	3	8	181	71	208	3.34754	8.73536e-12	5.58884e-15	6e-13	scaffold_477	25010	26562	AT1G11530.1 | Symbols: ATCXXS1, CXXS1 | C-terminal cysteine residue is changed to a serine 1 | chr1:3874518-3875311 FORWARD LENGTH=119
Eucgr.J02592	68	54	59	13	5	13	-3.43047	8.77702e-12	5.6119e-15	5.5	scaffold_10	31727660	31728642	AT4G01550.2 | Symbols: anac069, NAC069 | NAC domain containing protein 69 | chr4:674025-675758 REVERSE LENGTH=329
Eucgr.F02183	525	354	356	130	65	132	-2.75788	8.91748e-12	5.69807e-15	3.4e-113	scaffold_6	29628004	29630722	AT4G14960.2 | Symbols: TUA6 | Tubulin/FtsZ family protein | chr4:8548769-8550319 REVERSE LENGTH=451
Eucgr.F02642	42	12	23	0	0	0	-33.3901	9.0371e-12	5.77082e-15	7e-35	scaffold_6	36041811	36043020	AT5G09360.1 | Symbols: LAC14 | laccase 14 | chr5:2906426-2908658 REVERSE LENGTH=570
Eucgr.C00653	155	134	229	50	19	60	-2.89361	9.05977e-12	5.7816e-15	1e-42	scaffold_3	11743485	11745142	AT5G11890.1 | Symbols: | FUNCTIONS IN: molecular_function unknown; LOCATED IN: plasma membrane; EXPRESSED IN: 12 plant structures; EXPRESSED DURING: 6 growth stages; BEST Arabidopsis thaliana protein match is: Late embryogenesis abundant (LEA) hydroxyproline-rich glycoprotein family (TAIR:AT1G17620.1); Has 1807 Blast hits to 1807 proteins in 277 species: Archae - 0; Bacteria - 0; Metazoa - 736; F…
Eucgr.F03933	166	160	184	59	24	37	-2.91991	9.19582e-12	5.86468e-15	5e-57	scaffold_6	47661389	47667903	AT5G14200.3 | Symbols: | isopropylmalate dehydrogenase 1 | chr5:4576220-4577962 FORWARD LENGTH=389
Eucgr.B00693	12	6	15	262	92	186	3.22651	9.37689e-12	5.97635e-15	7e-19	scaffold_2	8678112	8679067	AT1G49000.1 | Symbols: | unknown protein; FUNCTIONS IN: molecular_function unknown; INVOLVED IN: biological_process unknown; LOCATED IN: chloroplast; EXPRESSED IN: stem; BEST Arabidopsis thaliana protein match is: unknown protein (TAIR:AT3G18560.1); Has 105 Blast hits to 105 proteins in 13 species: Archae - 0; Bacteria - 0; Metazoa - 0; Fungi - 0; Plants - 105; Viruses - 0; Other Eukaryotes - 0 (…
Eucgr.G00050	52	49	88	7	9	12	-3.55886	9.56001e-12	6.08918e-15	3e-47	scaffold_7	507769	509594	AT5G49800.1 | Symbols: | Polyketide cyclase/dehydrase and lipid transport superfamily protein | chr5:20234771-20236135 REVERSE LENGTH=243
CUFF.15142	98	219	165	2937	91	4576	2.70228	9.73841e-12	6.19886e-15	1.1	scaffold_2	55175088	55175384	AT5G61290.1 | Symbols: | Flavin-binding monooxygenase family protein | chr5:24648599-24650647 FORWARD LENGTH=462
Eucgr.C00684	0	0	0	70	20	48	33.414	9.87243e-12	6.27618e-15	9e-16	scaffold_3	11982545	11982992	AT5G12020.1 | Symbols: HSP17.6II | 17.6 kDa class II heat shock protein | chr5:3882409-3882876 REVERSE LENGTH=156
CUFF.43964	21	27	32	0	0	5	-4.93763	9.87243e-12	6.27618e-15	1.1	scaffold_915	9540	10199	AT5G05400.1 | Symbols: | LRR and NB-ARC domains-containing disease resistance protein | chr5:1597745-1600369 REVERSE LENGTH=875
Eucgr.C00797	229	154	237	43	27	90	-2.85074	1.03801e-11	6.59474e-15	0	scaffold_3	13157802	13161717	AT2G05920.1 | Symbols: | Subtilase family protein | chr2:2269831-2272207 REVERSE LENGTH=755
Eucgr.B03013	82	16	378	28	22	46	-2.98567	1.09114e-11	6.92789e-15	1e-49	scaffold_2	55086801	55088027	AT5G38410.3 | Symbols: | Ribulose bisphosphate carboxylase (small chain) family protein | chr5:15377501-15378306 REVERSE LENGTH=187
CUFF.432	139	180	212	3148	98	4636	2.68705	1.12337e-11	7.12797e-15	2e-22	scaffold_1	3755159	3759636	ATCG00180.1 | Symbols: RPOC1 | DNA-directed RNA polymerase family protein | chrC:20251-23084 REVERSE LENGTH=681
Eucgr.A01790	79	68	66	8	10	20	-3.35982	1.1333e-11	7.1819e-15	1.5e-102	scaffold_1	28172614	28178018	AT4G03400.1 | Symbols: DFL2, GH3-10 | Auxin-responsive GH3 family protein | chr4:1497675-1499729 REVERSE LENGTH=592
Eucgr.A01013	46	47	73	9	6	10	-3.57505	1.13328e-11	7.1819e-15	2e-83	scaffold_1	15791932	15793473	AT2G47010.2 | Symbols: | unknown protein; FUNCTIONS IN: molecular_function unknown; INVOLVED IN: biological_process unknown; LOCATED IN: endomembrane system; EXPRESSED IN: 17 plant structures; EXPRESSED DURING: 10 growth stages; BEST Arabidopsis thaliana protein match is: unknown protein (TAIR:AT1G17030.1); Has 72 Blast hits to 72 proteins in 13 species: Archae - 0; Bacteria - 0; Metazoa - 0; Fun…
Eucgr.H01685	240	144	288	70	20	91	-2.80531	1.13728e-11	7.20256e-15	7e-82	scaffold_8	20579588	20583032	AT1G01540.2 | Symbols: | Protein kinase superfamily protein | chr1:195980-198383 FORWARD LENGTH=473
Eucgr.J01956	178	154	166	37	23	65	-2.90047	1.13971e-11	7.21332e-15	1e-76	scaffold_10	25730561	25733963	AT5G59020.1 | Symbols: | Protein of unknown function (DUF3527) | chr5:23827160-23829603 REVERSE LENGTH=781
CUFF.5268	1007	718	1914	294	182	548	-2.67108	1.17132e-11	7.4087e-15	1.7	scaffold_10	23040316	23041228	AT4G24120.1 | Symbols: YSL1, ATYSL1 | YELLOW STRIPE like 1 | chr4:12524581-12527023 FORWARD LENGTH=674
CUFF.14829	22	1	62	322	174	572	2.8561	1.17345e-11	7.41754e-15	5e-89	scaffold_2	53234531	53237446	AT2G45220.1 | Symbols: | Plant invertase/pectin methylesterase inhibitor superfamily | chr2:18644281-18646394 REVERSE LENGTH=512
Eucgr.A01580	42	34	60	568	242	1043	2.81371	1.18888e-11	7.50643e-15	4e-29	scaffold_1	24747206	24751374	AT2G36630.1 | Symbols: | Sulfite exporter TauE/SafE family protein | chr2:15352767-15355050 REVERSE LENGTH=460
Eucgr.E01392	134	44	27	9	11	10	-3.52678	1.18902e-11	7.50643e-15	1e-63	scaffold_5	15642650	15643609	AT1G20030.1 | Symbols: | Pathogenesis-related thaumatin superfamily protein | chr1:6945850-6947017 FORWARD LENGTH=300
Eucgr.C03057	31	21	21	0	0	0	-33.3634	1.1975e-11	7.54567e-15	2e-16	scaffold_3	57527919	57528741	AT2G26180.1 | Symbols: IQD6 | IQ-domain 6 | chr2:11143433-11144982 REVERSE LENGTH=417
Eucgr.H02335	44	19	11	2	0	1	-5.5011	1.1975e-11	7.54567e-15	6e-26	scaffold_8	31370243	31371498	AT4G37750.1 | Symbols: ANT, DRG, CKC, CKC1 | Integrase-type DNA-binding superfamily protein | chr4:17739782-17742189 FORWARD LENGTH=556
Eucgr.J03029	32	29	10	0	0	2	-6.09556	1.1975e-11	7.54567e-15	3e-28	scaffold_10	37480746	37481664	AT3G15550.1 | Symbols: | unknown protein; Has 25732 Blast hits to 16979 proteins in 961 species: Archae - 144; Bacteria - 1801; Metazoa - 12681; Fungi - 1868; Plants - 912; Viruses - 94; Other Eukaryotes - 8232 (source: NCBI BLink). | chr3:5267351-5270095 FORWARD LENGTH=730
Eucgr.K02734	32	15	39	364	210	556	2.89275	1.20773e-11	7.60537e-15	6e-52	scaffold_11	35535512	35539134	AT3G48530.1 | Symbols: KING1 | SNF1-related protein kinase regulatory subunit gamma 1 | chr3:17987559-17989592 FORWARD LENGTH=425
Eucgr.A02949	256	156	279	39	48	68	-2.87182	1.23453e-11	7.76921e-15	5e-20	scaffold_1	39891648	39893559	AT5G51110.2 | Symbols: | Transcriptional coactivator/pterin dehydratase | chr5:20778316-20779380 REVERSE LENGTH=194
Eucgr.C01043	35	20	47	422	195	775	2.85598	1.24618e-11	7.83761e-15	1e-38	scaffold_3	16600729	16602316	AT3G24520.1 | Symbols: AT-HSFC1, HSFC1 | heat shock transcription factor C1 | chr3:8941455-8942531 FORWARD LENGTH=331
Eucgr.G01704	33	41	40	1	4	6	-4.26165	1.25671e-11	7.89889e-15	1e-28	scaffold_7	31205521	31206997	AT4G36360.2 | Symbols: BGAL3 | beta-galactosidase 3 | chr4:17176840-17181143 REVERSE LENGTH=856
Eucgr.B00567	131	74	171	21	18	42	-3.02404	1.26974e-11	7.97575e-15	8e-37	scaffold_2	7274503	7276805	AT5G61250.1 | Symbols: AtGUS1, GUS1 | glucuronidase 1 | chr5:24632294-24634597 REVERSE LENGTH=540
Eucgr.F01640	519	417	707	127	94	225	-2.71402	1.29486e-11	8.12846e-15	2e-64	scaffold_6	20804478	20808721	AT1G19940.1 | Symbols: AtGH9B5, GH9B5 | glycosyl hydrolase 9B5 | chr1:6918323-6920268 REVERSE LENGTH=516
CUFF.22704	33	41	111	7	7	15	-3.49849	1.29648e-11	8.13352e-15	8e-27	scaffold_4	32394330	32397771	AT4G23430.3 | Symbols: | NAD(P)-binding Rossmann-fold superfamily protein | chr4:12229171-12231493 FORWARD LENGTH=311
Eucgr.C00213	15	3	6	120	68	275	3.35407	1.35674e-11	8.50624e-15	0.01	scaffold_3	4745260	4747813	AT5G57790.2 | Symbols: | unknown protein; Has 13 Blast hits to 11 proteins in 5 species: Archae - 0; Bacteria - 0; Metazoa - 0; Fungi - 0; Plants - 13; Viruses - 0; Other Eukaryotes - 0 (source: NCBI BLink). | chr5:23412243-23413442 REVERSE LENGTH=193
Eucgr.D01394	348	195	381	83	35	137	-2.75761	1.39595e-11	8.74653e-15	3e-08	scaffold_4	24591311	24592566	AT4G27520.1 | Symbols: ENODL2, AtENODL2 | early nodulin-like protein 2 | chr4:13750668-13751819 REVERSE LENGTH=350
Eucgr.J00979	146	58	94	16	13	32	-3.11355	1.39745e-11	8.75047e-15	6e-57	scaffold_10	10644433	10646215	AT1G22360.1 | Symbols: AtUGT85A2, UGT85A2 | UDP-glucosyl transferase 85A2 | chr1:7895068-7897527 REVERSE LENGTH=482
Eucgr.H01151	86	39	66	832	358	1184	2.75258	1.40386e-11	8.78513e-15	3e-15	scaffold_8	13922995	13925166	AT2G47710.1 | Symbols: | Adenine nucleotide alpha hydrolases-like superfamily protein | chr2:19555045-19555956 REVERSE LENGTH=163
Eucgr.G01759	2094	1499	1844	19433	11042	32018	2.62927	1.4293e-11	8.9387e-15	9e-75	scaffold_7	32495696	32496872	AT2G21130.1 | Symbols: | Cyclophilin-like peptidyl-prolyl cis-trans isomerase family protein | chr2:9055619-9056143 REVERSE LENGTH=175
Eucgr.B03139	47	26	39	2	3	6	-4.19561	1.44445e-11	9.02783e-15	1e-25	scaffold_2	56514039	56515488	AT1G69160.1 | Symbols: | unknown protein; BEST Arabidopsis thaliana protein match is: unknown protein (TAIR:AT3G13980.1); Has 173 Blast hits to 172 proteins in 54 species: Archae - 0; Bacteria - 0; Metazoa - 25; Fungi - 33; Plants - 84; Viruses - 2; Other Eukaryotes - 29 (source: NCBI BLink). | chr1:26000315-26001280 FORWARD LENGTH=322
Eucgr.C02484	57	12	21	1	1	5	-4.52506	1.47433e-11	9.20884e-15	6e-68	scaffold_3	47489513	47490497	AT1G21240.1 | Symbols: WAK3 | wall associated kinase 3 | chr1:7434303-7436702 FORWARD LENGTH=742
Eucgr.H00077	44	52	117	10	9	18	-3.35239	1.50082e-11	9.36843e-15	2.9e-117	scaffold_8	723899	726040	AT1G63850.1 | Symbols: | BTB/POZ domain-containing protein | chr1:23696962-23698708 FORWARD LENGTH=549
Eucgr.F03815	38	41	9	2	2	2	-4.80861	1.50962e-11	9.41744e-15	4e-21	scaffold_6	46366827	46368085	AT1G77390.1 | Symbols: TAM, CYCA1;2, DYP, CYCA1 | CYCLIN A1;2 | chr1:29081904-29084137 REVERSE LENGTH=443
Eucgr.B01186	0	3	0	117	13	89	5.20338	1.52416e-11	9.50223e-15	3e-69	scaffold_2	19218127	19219820	AT4G15530.6 | Symbols: PPDK | pyruvate orthophosphate dikinase | chr4:8864828-8870748 REVERSE LENGTH=964
Eucgr.G01925	49	33	46	7	0	14	-3.55452	1.58349e-11	9.86599e-15	2e-36	scaffold_7	35148014	35149319	AT3G26700.1 | Symbols: | Protein kinase superfamily protein | chr3:9810669-9812356 FORWARD LENGTH=381
Eucgr.F03230	20	23	29	1	0	4	-4.76726	1.58958e-11	9.89777e-15	0.24	scaffold_6	41498660	41499616	AT5G57930.2 | Symbols: APO2 | Arabidopsis thaliana protein of unknown function (DUF794) | chr5:23454690-23456354 FORWARD LENGTH=444
Eucgr.D01962	134	65	106	23	10	34	-3.05632	1.60012e-11	9.95718e-15	0	scaffold_4	33758252	33761861	AT1G62950.1 | Symbols: | leucine-rich repeat transmembrane protein kinase family protein | chr1:23315294-23318061 FORWARD LENGTH=891
Eucgr.A00785	191	126	188	36	15	87	-2.84372	1.60882e-11	1.00051e-14	1e-93	scaffold_1	12921668	12924610	AT3G08680.2 | Symbols: | Leucine-rich repeat protein kinase family protein | chr3:2638591-2640590 FORWARD LENGTH=641
Eucgr.J02401	168	143	191	32	23	73	-2.8809	1.62489e-11	1.00988e-14	2e-50	scaffold_10	29926611	29929335	AT3G51150.2 | Symbols: | ATP binding microtubule motor family protein | chr3:19002006-19006509 FORWARD LENGTH=1055
Eucgr.D01730	27	28	50	0	4	2	-4.94099	1.63432e-11	1.0151e-14	1e-38	scaffold_4	31325522	31326468	AT4G23820.1 | Symbols: | Pectin lyase-like superfamily protein | chr4:12397217-12400050 REVERSE LENGTH=445
Eucgr.E03246	880	599	1111	218	148	348	-2.67366	1.6368e-11	1.01538e-14	4e-07	scaffold_5	55108049	55109604	AT1G28400.1 | Symbols: | unknown protein; FUNCTIONS IN: molecular_function unknown; INVOLVED IN: biological_process unknown; LOCATED IN: endomembrane system; EXPRESSED IN: 22 plant structures; EXPRESSED DURING: 13 growth stages; BEST Arabidopsis thaliana protein match is: unknown protein (TAIR:AT2G33850.1); Has 45374 Blast hits to 18870 proteins in 668 species: Archae - 72; Bacteria - 1460; Metaz…
Eucgr.E03246	880	599	1111	218	148	348	-2.67366	1.6368e-11	1.01538e-14	4e-07	scaffold_5	55108049	55109604	AT1G28400.1 | Symbols: | unknown protein; FUNCTIONS IN: molecular_function unknown; INVOLVED IN: biological_process unknown; LOCATED IN: endomembrane system; EXPRESSED IN: 22 plant structures; EXPRESSED DURING: 13 growth stages; BEST Arabidopsis thaliana protein match is: unknown protein (TAIR:AT2G33850.1); Has 45374 Blast hits to 18870 proteins in 668 species: Archae - 72; Bacteria - 1460; Metaz…
CUFF.14205	5	4	78	1	0	5	-4.66198	1.67022e-11	1.03419e-14	0.093	scaffold_2	46211652	46212136	AT3G08600.1 | Symbols: | Protein of unknown function (DUF1191) | chr3:2612646-2613596 FORWARD LENGTH=317
CUFF.14206	5	4	78	1	0	5	-4.66198	1.67022e-11	1.03419e-14	0.093	scaffold_2	46211652	46212136	AT3G08600.1 | Symbols: | Protein of unknown function (DUF1191) | chr3:2612646-2613596 FORWARD LENGTH=317
Eucgr.D01344	38	17	26	0	1	0	-7.17028	1.67022e-11	1.03419e-14	3e-37	scaffold_4	23954324	23956726	AT4G22010.1 | Symbols: sks4 | SKU5 similar 4 | chr4:11663429-11666463 FORWARD LENGTH=542
Eucgr.J01950	22	10	22	352	66	437	3.00096	1.68574e-11	1.04316e-14	0.12	scaffold_10	25694524	25697356	AT4G37300.1 | Symbols: MEE59 | maternal effect embryo arrest 59 | chr4:17554805-17555498 FORWARD LENGTH=174
Eucgr.F00752	549	375	555	98	72	261	-2.70029	1.69979e-11	1.0512e-14	9e-16	scaffold_6	9832247	9833665	AT4G38460.1 | Symbols: GGR | geranylgeranyl reductase | chr4:17994849-17995974 FORWARD LENGTH=327
Eucgr.K03427	79	76	51	7	10	22	-3.3116	1.7654e-11	1.0911e-14	2e-73	scaffold_11	43325060	43326907	AT4G03100.1 | Symbols: | Rho GTPase activating protein with PAK-box/P21-Rho-binding domain | chr4:1374361-1375913 FORWARD LENGTH=431
Eucgr.E00568	53	39	51	9	2	12	-3.54638	1.77861e-11	1.09859e-14	4e-21	scaffold_5	5419544	5421778	AT1G63260.3 | Symbols: TET10 | tetraspanin10 | chr1:23466994-23468945 REVERSE LENGTH=278
Eucgr.K01667	67	46	61	8	5	18	-3.3862	1.78503e-11	1.10187e-14	3e-32	scaffold_11	20202611	20206387	AT3G56480.1 | Symbols: | myosin heavy chain-related | chr3:20936480-20938986 REVERSE LENGTH=491
Eucgr.D00969	72	50	84	15	4	23	-3.20757	1.79167e-11	1.10528e-14	2e-33	scaffold_4	17584035	17586109	AT2G38970.1 | Symbols: | Zinc finger (C3HC4-type RING finger) family protein | chr2:16274135-16276651 FORWARD LENGTH=693
Eucgr.B00213	3	2	10	140	55	126	3.60008	1.80667e-11	1.11317e-14	8e-42	scaffold_2	3239330	3240182	AT4G24730.4 | Symbols: | Calcineurin-like metallo-phosphoesterase superfamily protein | chr4:12749879-12750872 REVERSE LENGTH=232
Eucgr.K00110	16	20	14	233	172	334	3.05179	1.80633e-11	1.11317e-14	3e-24	scaffold_11	1694709	1696862	AT4G25100.5 | Symbols: FSD1 | Fe superoxide dismutase 1 | chr4:12884649-12886501 REVERSE LENGTH=213
Eucgr.L03307	19	28	14	0	0	1	-6.87886	1.83418e-11	1.12873e-14	4e-18	scaffold_2649	653	1153	AT5G23960.2 | Symbols: TPS21 | terpene synthase 21 | chr5:8092969-8095128 FORWARD LENGTH=546
Eucgr.J00303	29	22	12	0	0	0	-33.1738	1.83418e-11	1.12873e-14	3e-50	scaffold_10	3079368	3080587	AT5G03870.1 | Symbols: | Glutaredoxin family protein | chr5:1035813-1036967 REVERSE LENGTH=385
Eucgr.C00477	30	24	61	528	201	791	2.80983	1.84569e-11	1.13511e-14	1e-67	scaffold_3	8325194	8328826	AT1G80530.1 | Symbols: | Major facilitator superfamily protein | chr1:30278224-30280247 REVERSE LENGTH=562
Eucgr.F03816	670	221	1100	143	101	283	-2.68497	1.85767e-11	1.14177e-14	6e-26	scaffold_6	46371067	46374160	AT3G55120.1 | Symbols: TT5, A11, CFI | Chalcone-flavanone isomerase family protein | chr3:20430248-20431415 REVERSE LENGTH=247
Eucgr.L02958	55	41	34	12	1	6	-3.68174	1.8729e-11	1.15043e-14	1e-27	scaffold_1698	2726	3213	AT2G26330.1 | Symbols: ER, QRP1 | Leucine-rich receptor-like protein kinase family protein | chr2:11208367-11213895 REVERSE LENGTH=977
Eucgr.L00245	10	4	4	108	46	251	3.50696	1.88394e-11	1.1565e-14	3.5e-155	scaffold_17	229287	230586	AT1G56600.1 | Symbols: AtGolS2, GolS2 | galactinol synthase 2 | chr1:21207620-21209291 FORWARD LENGTH=336
Eucgr.B00244	33	20	34	3	1	0	-5.27312	1.88942e-11	1.15773e-14	2e-30	scaffold_2	3629276	3630383	AT1G70550.1 | Symbols: | Protein of Unknown Function (DUF239) | chr1:26597510-26599888 FORWARD LENGTH=466
CUFF.28364	0	0	1	48	29	69	6.35333	1.88942e-11	1.15773e-14	1.1	scaffold_6	13932500	13933164	AT1G67690.1 | Symbols: | Zincin-like metalloproteases family protein | chr1:25369086-25373730 FORWARD LENGTH=711
Eucgr.I02350	39	27	19	0	2	0	-6.2661	1.88942e-11	1.15773e-14	3e-23	scaffold_9	34039475	34040188	AT5G66230.2 | Symbols: | Chalcone-flavanone isomerase family protein | chr5:26461177-26463873 FORWARD LENGTH=546
Eucgr.G01496	148	108	147	32	19	42	-2.96194	1.89336e-11	1.15944e-14	9e-64	scaffold_7	25688554	25693172	AT3G50530.2 | Symbols: CRK | CDPK-related kinase | chr3:18753833-18756487 FORWARD LENGTH=633
CUFF.10732	255	102	441	3505	1056	4470	2.63029	2.02178e-11	1.23732e-14	5e-35	scaffold_1109	1	982	AT5G02490.1 | Symbols: | Heat shock protein 70 (Hsp 70) family protein | chr5:550296-552565 REVERSE LENGTH=654
Eucgr.C00598	38	26	60	589	338	488	2.79492	2.05933e-11	1.25953e-14	5.2e-140	scaffold_3	11275576	11277613	AT5G11580.1 | Symbols: | Regulator of chromosome condensation (RCC1) family protein | chr5:3718913-3721125 FORWARD LENGTH=554
CUFF.36810	0	0	0	74	5	72	33.3997	2.1774e-11	1.32931e-14	0.086	scaffold_8	12259543	12259962	AT1G45010.1 | Symbols: | TRAM, LAG1 and CLN8 (TLC) lipid-sensing domain containing protein | chr1:17013513-17015403 REVERSE LENGTH=232
Eucgr.H04197	16	14	52	3	0	1	-5.18456	2.1774e-11	1.32931e-14	5e-42	scaffold_8	59968095	59971018	AT4G28780.1 | Symbols: | GDSL-like Lipase/Acylhydrolase superfamily protein | chr4:14215603-14217159 FORWARD LENGTH=368
Eucgr.H04857	50	9	24	1	1	2	-5.18178	2.1774e-11	1.32931e-14	4e-30	scaffold_8	69066833	69067290	AT4G39480.1 | Symbols: CYP96A9 | cytochrome P450, family 96, subfamily A, polypeptide 9 | chr4:18362558-18364108 FORWARD LENGTH=517
Eucgr.J02186	27	11	49	374	175	580	2.84953	2.18165e-11	1.33109e-14	1e-23	scaffold_10	27864930	27868161	AT3G01470.1 | Symbols: ATHB-1, ATHB1, HD-ZIP-1, HAT5, HB-1 | homeobox 1 | chr3:182648-184034 REVERSE LENGTH=273
Eucgr.B00110	345	337	317	82	51	157	-2.72544	2.19462e-11	1.33818e-14	0	scaffold_2	1981358	1983207	AT3G48560.1 | Symbols: CSR1, ALS, AHAS, TZP5, IMR1 | chlorsulfuron/imidazolinone resistant 1 | chr3:18001530-18003542 REVERSE LENGTH=671
Eucgr.F02664	219	28	240	30	20	61	-2.8942	2.20335e-11	1.34269e-14	8e-11	scaffold_6	36333747	36340798	AT2G21940.5 | Symbols: SK1, ATSK1 | shikimate kinase 1 | chr2:9351106-9352881 FORWARD LENGTH=304
Eucgr.B00313	3	2	5	121	35	121	3.89516	2.23088e-11	1.35781e-14	4e-16	scaffold_2	4497090	4498155	AT5G62520.1 | Symbols: SRO5 | similar to RCD one 5 | chr5:25098071-25099264 FORWARD LENGTH=310
Eucgr.J03047	73	41	38	4	5	15	-3.55478	2.23088e-11	1.35781e-14	4e-58	scaffold_10	37612425	37613422	AT2G36380.1 | Symbols: PDR6, ATPDR6 | pleiotropic drug resistance 6 | chr2:15257583-15263627 FORWARD LENGTH=1454
Eucgr.B02259	109	54	168	1399	616	1707	2.67418	2.2979e-11	1.39775e-14	2.6e-171	scaffold_2	43784313	43787625	AT1G07230.1 | Symbols: NPC1 | non-specific phospholipase C1 | chr1:2220509-2222778 REVERSE LENGTH=534
Eucgr.G02369	27	22	93	525	255	989	2.75727	2.42404e-11	1.47358e-14	9.9e-104	scaffold_7	42074646	42078740	AT3G25620.2 | Symbols: | ABC-2 type transporter family protein | chr3:9316677-9319505 REVERSE LENGTH=673
Eucgr.C02874	150	117	338	1893	1225	3623	2.64187	2.48455e-11	1.50944e-14	1e-24	scaffold_3	54406414	54413242	AT5G25560.4 | Symbols: | CHY-type/CTCHY-type/RING-type Zinc finger protein | chr5:8899486-8901391 FORWARD LENGTH=304
Eucgr.B02567	76	44	47	6	8	10	-3.61167	2.498e-11	1.51669e-14	2e-63	scaffold_2	47768247	47770098	AT1G59950.1 | Symbols: | NAD(P)-linked oxidoreductase superfamily protein | chr1:22068033-22070588 REVERSE LENGTH=321
Eucgr.A01446	24	11	75	1	4	1	-4.91811	2.49986e-11	1.51691e-14	4.2	scaffold_1	22832588	22833782	AT1G15440.2 | Symbols: PWP2 | periodic tryptophan protein 2 | chr1:5306159-5309460 REVERSE LENGTH=861
Eucgr.D00002	41	15	8	0	0	0	-33.1582	2.50738e-11	1.51962e-14	2e-36	scaffold_4	51625	54264	AT5G44635.1 | Symbols: MCM6 | minichromosome maintenance (MCM2/3/5) family protein | chr5:18006431-18010542 REVERSE LENGTH=832
Eucgr.J03133	34	16	14	0	0	0	-33.1612	2.50738e-11	1.51962e-14	2e-19	scaffold_10	38406565	38408309	AT1G16070.2 | Symbols: AtTLP8, TLP8 | tubby like protein 8 | chr1:5511899-5513779 REVERSE LENGTH=399
Eucgr.F02389	336	177	391	57	57	109	-2.77038	2.57396e-11	1.55903e-14	3e-88	scaffold_6	32621804	32625792	AT1G47670.1 | Symbols: | Transmembrane amino acid transporter family protein | chr1:17536834-17539486 REVERSE LENGTH=520
Eucgr.F00042	372	226	376	67	54	140	-2.73894	2.60048e-11	1.57414e-14	0	scaffold_6	879633	884181	AT4G37100.1 | Symbols: | Pyridoxal phosphate (PLP)-dependent transferases superfamily protein | chr4:17479173-17481863 REVERSE LENGTH=897
Eucgr.C01791	823	623	1285	196	159	421	-2.64787	2.6454e-11	1.60036e-14	1e-79	scaffold_3	30379937	30386094	AT4G32460.2 | Symbols: | Protein of unknown function, DUF642 | chr4:15663036-15664859 REVERSE LENGTH=366
Eucgr.E00243	124	85	114	30	14	27	-3.01881	2.6486e-11	1.60133e-14	3e-79	scaffold_5	2386638	2389625	AT4G17720.1 | Symbols: | RNA-binding (RRM/RBD/RNP motifs) family protein | chr4:9862660-9864498 REVERSE LENGTH=314
Eucgr.J01007	53	39	122	4	6	35	-3.16037	2.65495e-11	1.6042e-14	2e-43	scaffold_10	10894238	10895805	AT5G49690.1 | Symbols: | UDP-Glycosyltransferase superfamily protein | chr5:20189968-20191350 REVERSE LENGTH=461
Eucgr.G03356	272	390	412	19	40	310	-2.68515	2.6863e-11	1.62216e-14	6e-25	scaffold_7	51638485	51644031	AT1G51410.1 | Symbols: | NAD(P)-binding Rossmann-fold superfamily protein | chr1:19059885-19061424 FORWARD LENGTH=326
Eucgr.B03254	16	24	30	1	0	1	-6.03184	2.81596e-11	1.69636e-14	1e-48	scaffold_2	57506873	57508259	AT3G26320.1 | Symbols: CYP71B36 | cytochrome P450, family 71, subfamily B, polypeptide 36 | chr3:9644383-9646064 REVERSE LENGTH=501
Eucgr.H04094	31	17	24	2	0	1	-5.4487	2.81596e-11	1.69636e-14	4e-10	scaffold_8	58896002	58896478	AT3G62270.1 | Symbols: | HCO3- transporter family | chr3:23042528-23045633 REVERSE LENGTH=704
CUFF.618	23	15	35	1	0	0	-7.03152	2.81596e-11	1.69636e-14	0.72	scaffold_1	10222914	10224205	AT3G16510.1 | Symbols: | Calcium-dependent lipid-binding (CaLB domain) family protein | chr3:5617112-5618194 REVERSE LENGTH=361
Eucgr.A00981	15	20	36	0	0	1	-7.03048	2.81596e-11	1.69636e-14	1e-09	scaffold_1	15477543	15481683	AT4G27870.1 | Symbols: | Vacuolar iron transporter (VIT) family protein | chr4:13878983-13882679 FORWARD LENGTH=762
Eucgr.B02266	25	11	33	351	168	376	2.90456	2.82008e-11	1.6968e-14	2e-34	scaffold_2	43858230	43861151	AT5G58800.2 | Symbols: | Quinone reductase family protein | chr5:23746032-23746895 REVERSE LENGTH=208
Eucgr.E03863	56	19	24	5	0	6	-4.04918	2.81934e-11	1.6968e-14	9e-07	scaffold_5	67477475	67478218	AT4G16380.2 | Symbols: | Heavy metal transport/detoxification superfamily protein | chr4:9255148-9255955 FORWARD LENGTH=234
Eucgr.H05115	25	16	39	0	1	0	-7.14379	2.84298e-11	1.70955e-14	3e-96	scaffold_8	73269720	73270562	AT1G77380.1 | Symbols: AAP3, ATAAP3 | amino acid permease 3 | chr1:29075201-29077252 REVERSE LENGTH=477
Eucgr.F02477	380	252	411	68	71	126	-2.73763	2.87635e-11	1.72858e-14	7e-86	scaffold_6	34328986	34334221	AT3G14172.2 | Symbols: | FUNCTIONS IN: molecular_function unknown; INVOLVED IN: biological_process unknown; LOCATED IN: cellular_component unknown; BEST Arabidopsis thaliana protein match is: COP1-interacting protein-related (TAIR:AT1G72410.1). | chr3:4698860-4704773 REVERSE LENGTH=1263
Eucgr.C03105	30	27	46	0	3	5	-4.53998	3.09626e-11	1.8585e-14	1.2e-120	scaffold_3	58625874	58627176	AT1G16120.1 | Symbols: WAKL1 | wall associated kinase-like 1 | chr1:5522639-5524983 FORWARD LENGTH=731
Eucgr.A02410	56	16	34	2	3	5	-4.21202	3.09626e-11	1.8585e-14	0	scaffold_1	34788710	34791170	AT5G06940.1 | Symbols: | Leucine-rich repeat receptor-like protein kinase family protein | chr5:2148078-2150771 REVERSE LENGTH=873
Eucgr.C00983	0	0	1	63	29	46	6.32328	3.11565e-11	1.86902e-14	2e-34	scaffold_3	15604430	15605046	AT2G19860.2 | Symbols: ATHXK2, HXK2 | hexokinase 2 | chr2:8571949-8573762 FORWARD LENGTH=394
Eucgr.C04003	95	47	134	1171	536	1380	2.67534	3.14211e-11	1.88376e-14	5e-74	scaffold_3	74673565	74680193	AT4G31390.1 | Symbols: | Protein kinase superfamily protein | chr4:15233126-15236764 FORWARD LENGTH=683
CUFF.27039	6	21	13	301	12	500	3.13349	3.17908e-11	1.90478e-14	?	scaffold_5	68555032	68555111	?
Eucgr.K00781	186	232	209	53	46	53	-2.82837	3.24149e-11	1.94101e-14	4e-57	scaffold_11	8929058	8933512	AT2G32540.1 | Symbols: ATCSLB04, CSLB04, ATCSLB4 | cellulose synthase-like B4 | chr2:13814686-13818289 FORWARD LENGTH=756
Eucgr.D00712	7	15	9	204	59	352	3.25429	3.24899e-11	1.94434e-14	4e-17	scaffold_4	12833303	12834794	AT4G21510.1 | Symbols: | F-box family protein | chr4:11446193-11447025 REVERSE LENGTH=226
Eucgr.F01478	43	23	62	3	3	11	-3.76332	3.25503e-11	1.94679e-14	1e-37	scaffold_6	19010556	19012921	AT3G12710.1 | Symbols: | DNA glycosylase superfamily protein | chr3:4040572-4041828 REVERSE LENGTH=313
Eucgr.C02352	46	47	20	12	1	3	-3.75163	3.31672e-11	1.9825e-14	2e-07	scaffold_3	43775041	43776906	AT2G23000.1 | Symbols: scpl10 | serine carboxypeptidase-like 10 | chr2:9792284-9795741 FORWARD LENGTH=438
Eucgr.A00879	118	227	243	37	41	72	-2.82577	3.31927e-11	1.98284e-14	1e-71	scaffold_1	14024705	14030428	AT5G01020.1 | Symbols: | Protein kinase superfamily protein | chr5:6309-8270 REVERSE LENGTH=411
Eucgr.G01978	70	638	746	153	72	238	-2.66141	3.3565e-11	2.00388e-14	7e-46	scaffold_7	35882546	35886503	AT5G13420.1 | Symbols: | Aldolase-type TIM barrel family protein | chr5:4302080-4304212 REVERSE LENGTH=439
Eucgr.C00867	29	19	14	0	0	0	-33.1347	3.43519e-11	2.04842e-14	1e-14	scaffold_3	13900442	13900934	AT3G13898.1 | Symbols: | unknown protein; LOCATED IN: endomembrane system; BEST Arabidopsis thaliana protein match is: unknown protein (TAIR:AT5G10310.1). | chr3:4584011-4584334 FORWARD LENGTH=108
Eucgr.G02747	17	17	29	0	0	1	-6.85459	3.43519e-11	2.04842e-14	7e-16	scaffold_7	45523979	45524840	AT3G44940.1 | Symbols: | Protein of unknown function (DUF1635) | chr3:16413861-16415134 REVERSE LENGTH=251
Eucgr.I01237	1	0	2	64	33	64	4.94473	3.53168e-11	2.10469e-14	7e-29	scaffold_9	23216458	23218186	AT2G16060.1 | Symbols: GLB1, AHB1, ARATH GLB1, NSHB1, ATGLB1, HB1 | hemoglobin 1 | chr2:6982782-6983522 REVERSE LENGTH=161
Eucgr.G01313	4	0	4	42	25	201	4.03883	3.58934e-11	2.13778e-14	0.38	scaffold_7	22165789	22166369	AT4G39050.1 | Symbols: | Kinesin motor family protein | chr4:18193462-18200148 FORWARD LENGTH=1056
CUFF.433	64	95	125	1641	47	2479	2.67611	3.69455e-11	2.19914e-14	5.2	scaffold_1	3759497	3759636	AT4G14080.1 | Symbols: MEE48 | O-Glycosyl hydrolases family 17 protein | chr4:8118697-8120292 REVERSE LENGTH=479
Eucgr.A02713	179	27	79	21	2	49	-2.91898	3.70599e-11	2.20464e-14	5e-56	scaffold_1	37772349	37774079	AT4G01070.1 | Symbols: GT72B1, UGT72B1 | UDP-Glycosyltransferase superfamily protein | chr4:461858-463300 REVERSE LENGTH=481
Eucgr.F00103	40	12	28	1	0	5	-4.60064	3.71782e-11	2.20773e-14	4e-48	scaffold_6	1917222	1917981	AT4G37760.1 | Symbols: SQE3 | squalene epoxidase 3 | chr4:17744085-17746426 FORWARD LENGTH=526
Eucgr.F02740	17	27	32	1	1	1	-5.55286	3.71782e-11	2.20773e-14	1e-23	scaffold_6	36988038	36989430	AT1G43780.1 | Symbols: scpl44 | serine carboxypeptidase-like 44 | chr1:16563811-16567399 FORWARD LENGTH=480
Eucgr.K03060	0	0	0	52	3	101	33.3756	3.71782e-11	2.20773e-14	0.0003	scaffold_11	38864968	38865724	AT2G37750.1 | Symbols: | unknown protein; Has 21 Blast hits to 21 proteins in 7 species: Archae - 0; Bacteria - 0; Metazoa - 0; Fungi - 0; Plants - 21; Viruses - 0; Other Eukaryotes - 0 (source: NCBI BLink). | chr2:15831017-15831265 FORWARD LENGTH=83
Eucgr.C03090	61	42	23	2	3	15	-3.61062	3.75969e-11	2.2273e-14	7.8e-127	scaffold_3	58355764	58357257	AT1G16120.1 | Symbols: WAKL1 | wall associated kinase-like 1 | chr1:5522639-5524983 FORWARD LENGTH=731
Eucgr.H02633	37	16	18	1	0	0	-7.00524	3.7582e-11	2.2273e-14	0.32	scaffold_8	36956328	36957362	AT5G25480.1 | Symbols: DNMT2, AtDNMT2 | DNA methyltransferase-2 | chr5:8870069-8872199 REVERSE LENGTH=384
Eucgr.H04468	25	20	25	0	0	2	-6.02405	3.7582e-11	2.2273e-14	1e-25	scaffold_8	63962713	63963840	AT1G22490.1 | Symbols: | basic helix-loop-helix (bHLH) DNA-binding superfamily protein | chr1:7938448-7940489 REVERSE LENGTH=305
Eucgr.H04816	21	19	31	1	0	1	-6.02462	3.7582e-11	2.2273e-14	4e-46	scaffold_8	68559872	68561419	AT1G77990.1 | Symbols: AST56, SULTR2;2 | STAS domain / Sulfate transporter family | chr1:29317965-29323249 REVERSE LENGTH=678
Eucgr.F01636	93	45	75	8	15	7	-3.50092	3.87303e-11	2.29309e-14	3e-44	scaffold_6	20752034	20752819	AT1G75580.1 | Symbols: | SAUR-like auxin-responsive protein family | chr1:28377530-28377856 FORWARD LENGTH=109
Eucgr.H05053	74	49	56	8	9	12	-3.4421	3.92205e-11	2.32074e-14	3.3e-146	scaffold_8	72313634	72317437	AT2G40980.1 | Symbols: | Protein kinase superfamily protein | chr2:17102090-17104443 FORWARD LENGTH=618
Eucgr.B03344	55	32	25	0	5	0	-5.27665	4.04795e-11	2.3924e-14	7e-46	scaffold_2	58360057	58361261	AT1G70340.1 | Symbols: | Plant protein of unknown function (DUF936) | chr1:26504567-26506389 REVERSE LENGTH=511
Eucgr.I01141	36	32	44	9	0	8	-3.6404	4.04795e-11	2.3924e-14	5e-28	scaffold_9	22510703	22511926	AT5G49740.1 | Symbols: ATFRO7, FRO7 | ferric reduction oxidase 7 | chr5:20205549-20208628 REVERSE LENGTH=748
Eucgr.C03732	216	155	231	2183	1220	3364	2.62152	4.11091e-11	2.42675e-14	8e-21	scaffold_3	70768801	70775235	AT1G72770.3 | Symbols: HAB1 | homology to ABI1 | chr1:27390998-27392851 FORWARD LENGTH=512
Eucgr.C03732	216	155	231	2183	1220	3364	2.62152	4.11091e-11	2.42675e-14	8e-21	scaffold_3	70768801	70775235	AT1G72770.3 | Symbols: HAB1 | homology to ABI1 | chr1:27390998-27392851 FORWARD LENGTH=512
Eucgr.B01699	71	76	53	16	4	26	-3.11914	4.33763e-11	2.55907e-14	3e-19	scaffold_2	31313132	31314276	AT5G56750.1 | Symbols: NDL1 | N-MYC downregulated-like 1 | chr5:22957986-22960606 FORWARD LENGTH=347
Eucgr.B00529	1	3	2	84	33	114	4.34836	4.48241e-11	2.64293e-14	4e-31	scaffold_2	6905288	6906212	AT5G61430.1 | Symbols: ANAC100, ATNAC5, NAC100 | NAC domain containing protein 100 | chr5:24701328-24702553 REVERSE LENGTH=337
Eucgr.H03319	175	89	188	35	26	40	-2.90717	4.55942e-11	2.68675e-14	2e-15	scaffold_8	48576476	48580496	AT4G36520.1 | Symbols: | Chaperone DnaJ-domain superfamily protein | chr4:17230589-17235435 REVERSE LENGTH=1423
Eucgr.F00205	200	118	161	33	29	50	-2.88376	4.58945e-11	2.70286e-14	1e-93	scaffold_6	3106816	3110080	AT4G34500.1 | Symbols: | Protein kinase superfamily protein | chr4:16488005-16490792 REVERSE LENGTH=438
Eucgr.C02416	97	46	117	13	7	39	-3.04138	4.68161e-11	2.75551e-14	4e-47	scaffold_3	46129804	46130416	AT4G25780.1 | Symbols: | CAP (Cysteine-rich secretory proteins, Antigen 5, and Pathogenesis-related 1 protein) superfamily protein | chr4:13121107-13121679 FORWARD LENGTH=191
Eucgr.K00384	27	12	24	1	0	0	-6.81748	4.71681e-11	2.7746e-14	6e-56	scaffold_11	4476660	4477706	AT4G00990.1 | Symbols: | Transcription factor jumonji (jmjC) domain-containing protein | chr4:427035-431535 FORWARD LENGTH=841
Eucgr.D02166	388	513	675	139	100	213	-2.65599	4.73115e-11	2.78139e-14	2e-40	scaffold_4	35777452	35784488	AT1G32440.1 | Symbols: PKp3 | plastidial pyruvate kinase 3 | chr1:11712205-11714963 FORWARD LENGTH=572
Eucgr.D02099	50	17	37	2	3	4	-4.33328	4.76395e-11	2.79903e-14	3e-12	scaffold_4	35098151	35098773	AT5G52600.1 | Symbols: AtMYB82, MYB82 | myb domain protein 82 | chr5:21343197-21343968 REVERSE LENGTH=202
Eucgr.H01396	32	26	17	0	1	0	-7.11379	4.86954e-11	2.85939e-14	2e-13	scaffold_8	16592399	16594920	AT4G12910.1 | Symbols: scpl20 | serine carboxypeptidase-like 20 | chr4:7550576-7553051 REVERSE LENGTH=498
Eucgr.C03023	196	146	318	62	34	73	-2.77016	4.92345e-11	2.88935e-14	4e-40	scaffold_3	57060207	57064410	AT5G56750.1 | Symbols: NDL1 | N-MYC downregulated-like 1 | chr5:22957986-22960606 FORWARD LENGTH=347
Eucgr.B03325	5	0	0	64	53	55	4.42446	4.93335e-11	2.89346e-14	7.4e-134	scaffold_2	58101515	58102957	AT2G30520.1 | Symbols: RPT2 | Phototropic-responsive NPH3 family protein | chr2:13002920-13005573 REVERSE LENGTH=594
Eucgr.H04536	29	33	64	629	214	773	2.75759	4.98474e-11	2.92189e-14	6e-41	scaffold_8	65033806	65035225	AT3G05540.1 | Symbols: | Methionine sulfoxide reductase (MSS4-like) family protein | chr3:1606487-1608030 REVERSE LENGTH=169
Eucgr.H04869	36	10	26	1	0	0	-6.99029	5.02499e-11	2.94375e-14	4e-38	scaffold_8	69198204	69198557	AT4G39480.1 | Symbols: CYP96A9 | cytochrome P450, family 96, subfamily A, polypeptide 9 | chr4:18362558-18364108 FORWARD LENGTH=517
Eucgr.H03436	62	49	66	9	10	8	-3.48895	5.09266e-11	2.98165e-14	0	scaffold_8	50283296	50285433	AT1G05460.1 | Symbols: SDE3 | P-loop containing nucleoside triphosphate hydrolases superfamily protein | chr1:1601357-1604658 REVERSE LENGTH=1003
Eucgr.B03344	39	28	14	1	2	0	-5.62152	5.16593e-11	3.02278e-14	3e-74	scaffold_2	58358312	58359288	AT1G23790.1 | Symbols: | Plant protein of unknown function (DUF936) | chr1:8410099-8411917 FORWARD LENGTH=519
Eucgr.G02071	328	227	354	87	45	121	-2.70693	5.19702e-11	3.03919e-14	7e-96	scaffold_7	38037250	38043280	AT2G01910.1 | Symbols: ATMAP65-6, MAP65-6 | Microtubule associated protein (MAP65/ASE1) family protein | chr2:417191-420182 FORWARD LENGTH=609
Eucgr.C01944	43	32	135	961	327	1141	2.67545	5.22659e-11	3.0547e-14	6.7e-167	scaffold_3	33748123	33750762	AT5G25110.1 | Symbols: CIPK25, SnRK3.25 | CBL-interacting protein kinase 25 | chr5:8657740-8659206 REVERSE LENGTH=489
Eucgr.B03067	173	195	346	2820	1006	4711	2.59596	5.24633e-11	3.06445e-14	1e-116	scaffold_2	55618859	55630615	AT1G68750.1 | Symbols: ATPPC4, PPC4 | phosphoenolpyruvate carboxylase 4 | chr1:25822942-25828104 REVERSE LENGTH=1033
Eucgr.C03776	50	49	84	2	4	34	-3.17868	5.29746e-11	3.0925e-14	3e-33	scaffold_3	71188214	71189039	AT2G25770.2 | Symbols: | Polyketide cyclase/dehydrase and lipid transport superfamily protein | chr2:10992987-10993490 FORWARD LENGTH=168
Eucgr.A01082	408	193	421	4529	1340	5693	2.58527	5.30818e-11	3.09696e-14	9e-54	scaffold_1	16515452	16516670	AT2G04520.1 | Symbols: | Nucleic acid-binding, OB-fold-like protein | chr2:1574802-1575239 REVERSE LENGTH=146
Eucgr.K01487	136	52	174	9	15	63	-2.92779	5.33629e-11	3.11154e-14	2e-50	scaffold_11	17995464	17997217	AT3G03980.1 | Symbols: | NAD(P)-binding Rossmann-fold superfamily protein | chr3:1031786-1033081 FORWARD LENGTH=271
Eucgr.K01396	127	105	173	1231	821	2617	2.62984	5.37503e-11	3.1323e-14	1e-82	scaffold_11	17082354	17088534	AT2G04350.2 | Symbols: LACS8 | AMP-dependent synthetase and ligase family protein | chr2:1516086-1519178 FORWARD LENGTH=721
Eucgr.I01982	233	149	333	3630	1074	3113	2.59104	5.5901e-11	3.25574e-14	8.1e-143	scaffold_9	29608147	29614812	AT5G15450.1 | Symbols: APG6, CLPB3, CLPB-P | casein lytic proteinase B3 | chr5:5014399-5018255 REVERSE LENGTH=969
Eucgr.F03816	488	162	829	115	75	209	-2.65743	5.80278e-11	3.37763e-14	3e-26	scaffold_6	46371067	46372164	AT3G55120.1 | Symbols: TT5, A11, CFI | Chalcone-flavanone isomerase family protein | chr3:20430248-20431415 REVERSE LENGTH=247
Eucgr.D02073	585	132	326	4750	1536	4710	2.57738	6.05295e-11	3.5212e-14	1e-28	scaffold_4	34890847	34892273	AT4G25200.1 | Symbols: ATHSP23.6-MITO, HSP23.6-MITO | mitochondrion-localized small heat shock protein 23.6 | chr4:12917089-12917858 FORWARD LENGTH=211
Eucgr.F01711	4	0	6	80	47	121	3.80785	6.07705e-11	3.53317e-14	3e-35	scaffold_6	21856543	21858103	AT5G20890.1 | Symbols: | TCP-1/cpn60 chaperonin family protein | chr5:7087020-7089906 REVERSE LENGTH=528
CUFF.8577	93	185	185	2742	76	3898	2.62256	6.13103e-11	3.56248e-14	4e-25	scaffold_11	19770656	19771213	ATCG00430.1 | Symbols: PSBG | photosystem II reaction center protein G | chrC:49257-49934 REVERSE LENGTH=226
Eucgr.D00200	86	58	204	20	11	55	-2.90577	6.13771e-11	3.56429e-14	1e-65	scaffold_4	3071858	3075291	AT4G12300.1 | Symbols: CYP706A4 | cytochrome P450, family 706, subfamily A, polypeptide 4 | chr4:7308016-7309692 REVERSE LENGTH=517
Eucgr.K03449	85	75	80	1035	465	1389	2.66984	6.2407e-11	3.62199e-14	4e-56	scaffold_11	43595895	43601809	AT4G03200.2 | Symbols: | catalytics | chr4:1409318-1412566 FORWARD LENGTH=686
Eucgr.A01414	33	22	19	385	130	538	2.86532	6.27654e-11	3.64069e-14	0.002	scaffold_1	22640174	22641924	AT2G46780.1 | Symbols: | RNA-binding (RRM/RBD/RNP motifs) family protein | chr2:19229516-19231043 FORWARD LENGTH=337
Eucgr.H00261	10	10	43	326	151	327	2.88992	6.30127e-11	3.65291e-14	3e-76	scaffold_8	3687806	3690598	AT1G05680.1 | Symbols: UGT74E2 | Uridine diphosphate glycosyltransferase 74E2 | chr1:1703196-1704639 REVERSE LENGTH=454
Eucgr.A01395	13	29	16	0	0	2	-5.82537	6.49122e-11	3.75649e-14	3e-44	scaffold_1	22424650	22425668	AT5G54160.1 | Symbols: ATOMT1, OMT1 | O-methyltransferase 1 | chr5:21982075-21984167 FORWARD LENGTH=364
Eucgr.G01769	34	16	11	0	0	0	-33.0971	6.49122e-11	3.75649e-14	3e-28	scaffold_7	32597648	32598155	AT2G21050.1 | Symbols: LAX2 | like AUXIN RESISTANT 2 | chr2:9034289-9036439 FORWARD LENGTH=484
Eucgr.H03862	15	17	29	0	0	1	-6.81059	6.49122e-11	3.75649e-14	1e-11	scaffold_8	56325821	56326390	AT5G18590.2 | Symbols: | Galactose oxidase/kelch repeat superfamily protein | chr5:6178516-6182186 REVERSE LENGTH=709
Eucgr.E01787	29	8	35	0	0	0	-33.2723	6.73135e-11	3.88871e-14	1e-78	scaffold_5	23242356	23243411	AT2G20340.1 | Symbols: | Pyridoxal phosphate (PLP)-dependent transferases superfamily protein | chr2:8779804-8782490 FORWARD LENGTH=491
Eucgr.F00195	28	21	19	0	0	0	-33.2684	6.73135e-11	3.88871e-14	4e-44	scaffold_6	2952391	2952894	AT5G42830.1 | Symbols: | HXXXD-type acyl-transferase family protein | chr5:17176384-17177906 FORWARD LENGTH=451
Eucgr.G03115	28	17	24	1	0	2	-5.40153	6.73135e-11	3.88871e-14	2e-18	scaffold_7	49654196	49655025	AT2G40435.1 | Symbols: | BEST Arabidopsis thaliana protein match is: transcription regulators (TAIR:AT3G56220.1); Has 289 Blast hits to 289 proteins in 30 species: Archae - 0; Bacteria - 0; Metazoa - 0; Fungi - 0; Plants - 289; Viruses - 0; Other Eukaryotes - 0 (source: NCBI BLink). | chr2:16887048-16888407 FORWARD LENGTH=159
Eucgr.J01957	603	190	672	6198	2252	6757	2.56608	7.05827e-11	4.07521e-14	4e-50	scaffold_10	25744991	25745913	AT5G59720.1 | Symbols: HSP18.2 | heat shock protein 18.2 | chr5:24062632-24063117 FORWARD LENGTH=162
CUFF.17883	43	50	91	1073	29	1538	2.68893	7.15003e-11	4.12581e-14	3	scaffold_3	16238544	16238647	ATMG00470.1 | Symbols: ORF122A | hypothetical protein | chrM:127475-127843 REVERSE LENGTH=123
Eucgr.G01240	9	4	9	110	94	170	3.33032	7.25453e-11	4.1837e-14	?	scaffold_7	20903799	20904806	?
Eucgr.H01924	40	23	38	4	2	5	-4.05013	7.35923e-11	4.24163e-14	2e-43	scaffold_8	24861029	24862008	AT3G50770.1 | Symbols: CML41 | calmodulin-like 41 | chr3:18873987-18874604 FORWARD LENGTH=206
[truncated: 3,534 more rows]
