# Supplementary material for: Transcriptome sequencing of Eucalyptus camaldulensis seedlings subjected to water stress reveals functional single nucleotide polymorphisms and genes under selection
Source: BMC Genomics. 2012 Aug 1;13:364. doi: 10.1186/1471-2164-13-364 (PMC3472208; doi:10.1186/1471-2164-13-364)
Supplement: Additional file 3 — Pearson’s correlation coefficients among the reference-guided assembly read counts from 12 libraries. [file 1471-2164-13-364-S3.xls]

## Sheet: Sheet1
Additional file 2 – Pearson’s correlation coefficients among the reference-guided assembly read counts from 12 libraries.
	KC0	MC0	PC0	KS0	MS0	PS0	KC1	MC1	PC1	KS1	MS1	PS1
KC0	1	0.989758	0.989384	0.984667	0.982915	0.970587	0.771223	0.771642	0.857056	0.390921	0.43448	0.389573
MC0	0.989758	1	0.97509	0.985789	0.961738	0.95542	0.75393	0.79355	0.868017	0.423001	0.466559	0.418008
PC0	0.989384	0.97509	1	0.973603	0.961738	0.979058	0.75249	0.770703	0.866931	0.367954	0.40757	0.37323
KS0	0.984667	0.985789	0.973603	1	0.977037	0.980772	0.75249	0.760123	0.848563	0.428091	0.445963	0.422787
MS0	0.982915	0.994634	0.961738	0.977037	1	0.936436	0.795067	0.802158	0.867072	0.440869	0.496228	0.434334
PS0	0.970587	0.95542	0.979058	0.980772	0.936436	1	0.704888	0.722667	0.823167	0.371271	0.373011	0.375023
KC1	0.771223	0.780688	0.75393	0.75249	0.795067	0.704888	1	0.935903	0.92743	0.537023	0.603714	0.524942
MC1	0.771642	0.79355	0.770703	0.760123	0.802158	0.722667	0.935903	1	0.948089	0.487009	0.548524	0.48684
PC1	0.857056	0.868017	0.866931	0.848563	0.867072	0.823167	0.92743	0.948089	1	0.499509	0.499509	0.500334
KS1	0.390921	0.423001	0.367954	0.428091	0.440869	0.371271	0.537023	0.487009	0.499509	1	0.941229	0.968565
MS1	0.43448	0.466559	0.40757	0.445963	0.496228	0.373011	0.603714	0.548524	0.552427	0.941578	1	0.941229
PS1	0.389573	0.418008	0.37323	0.422787	0.434334	0.375023	0.524942	0.48684	0.500334	0.968565	0.941229	1
