# Supplementary material for: Transcriptome sequencing of Eucalyptus camaldulensis seedlings subjected to water stress reveals functional single nucleotide polymorphisms and genes under selection
Source: BMC Genomics. 2012 Aug 1;13:364. doi: 10.1186/1471-2164-13-364 (PMC3472208; doi:10.1186/1471-2164-13-364)
Supplement: Additional file 4 — Gene ontology analysis of differentially expressed transcripts between control samples collected at the beginning (C0) and at the end (C1) of the treatment. [file 1471-2164-13-364-S4.xls]

## Sheet: Sheet1
Additional file 4 – Gene ontology analysis of differentially expressed transcripts from control samples collected at the beginning (C0) and at the end (C1) of the treatment.
GO CATEGORY	TOTAL GENES	OVEREXPRESSED GENES	FDR		GO CATEGORY	TOTAL GENES	UNDEREXPRESSED GENES	FDR
gene categories enriched among up-regulated genes					gene categories enriched among down-regulated genes
GO:0009698_phenylpropanoid_metabolic_process	107	33	0		GO:0015979_photosynthesis	141	69	0
GO:0019748_secondary_metabolic_process	227	44	0		GO:0019684_photosynthesis__light_reaction	83	43	0
GO:0009699_phenylpropanoid_biosynthetic_process	81	28	0		GO:0006091_generation_of_precursor_metabolites_and_energy	165	53	0
GO:0019438_aromatic_compound_biosynthetic_process	149	32	0		GO:0009767_photosynthetic_electron_transport_chain	37	21	0
GO:0006725_cellular_aromatic_compound_metabolic_process	223	37	0		GO:0022900_electron_transport_chain	59	25	0
GO:0042221_response_to_chemical_stimulus	1256	89	0		GO:0008152_metabolic_process	5541	348	0
GO:0050896_response_to_stimulus	2428	136	0		GO:0055114_oxidation-reduction_process	436	57	0
GO:0009808_lignin_metabolic_process	33	12	0		GO:0009773_photosynthetic_electron_transport_in_photosystem_I	14	11	0
GO:0009813_flavonoid_biosynthetic_process	42	13	0		GO:0009416_response_to_light_stimulus	359	46	0
GO:0009812_flavonoid_metabolic_process	51	14	0		GO:0044237_cellular_metabolic_process	4390	267	0
GO:0009753_response_to_jasmonic_acid_stimulus	97	17	0		GO:0009314_response_to_radiation	373	46	0
GO:0009628_response_to_abiotic_stimulus	961	64	0		GO:0015977_carbon_fixation	10	8	0
GO:0009809_lignin_biosynthetic_process	22	8	0		GO:0071704_organic_substance_metabolic_process	10	8	0
GO:0009611_response_to_wounding	100	15	0		GO:0009765_photosynthesis__light_harvesting	19	10	0
GO:0010035_response_to_inorganic_substance	364	31	0		GO:0009628_response_to_abiotic_stimulus	961	83	0
GO:0009719_response_to_endogenous_stimulus	582	42	0		GO:0010218_response_to_far_red_light	31	11	0
GO:0031326_regulation_of_cellular_biosynthetic_process	880	55	0		GO:0009637_response_to_blue_light	38	12	0
GO:0009889_regulation_of_biosynthetic_process	883	55	0		GO:0050896_response_to_stimulus	2428	158	0
GO:0045449_regulation_of_transcription	817	52	0		GO:0009768_photosynthesis__light_harvesting_in_photosystem_I	5	5	0
GO:0080167_response_to_karrikin	88	13	0		GO:0010114_response_to_red_light	38	11	0
GO:0010556_regulation_of_macromolecule_biosynthetic_process	848	52	0		GO:0005982_starch_metabolic_process	31	10	0
GO:2000112_regulation_of_cellular_macromolecule_biosynthetic_process	848	52	0		GO:0046148_pigment_biosynthetic_process	75	15	0
GO:0044249_cellular_biosynthetic_process	2183	106	0		GO:0009409_response_to_cold	188	25	0
GO:0006350_transcription	885	53	0		GO:0019253_reductive_pentose-phosphate_cycle	6	5	0
GO:0010033_response_to_organic_substance	735	46	0		GO:0018130_heterocycle_biosynthetic_process	125	19	0
GO:0080090_regulation_of_primary_metabolic_process	941	55	0		GO:0006779_porphyrin_biosynthetic_process	44	11	0
GO:0050794_regulation_of_cellular_process	1543	80	0		GO:0010207_photosystem_II_assembly	11	6	0
GO:0006979_response_to_oxidative_stress	178	18	0		GO:0042440_pigment_metabolic_process	93	16	0
GO:0006950_response_to_stress	1401	74	0.000345		GO:0019685_photosynthesis__dark_reaction	7	5	0
GO:0044255_cellular_lipid_metabolic_process	324	26	0.000333		GO:0033014_tetrapyrrole_biosynthetic_process	48	11	0
GO:0019219_regulation_of_nucleobase__nucleoside__nucleotide_and_nucleic_acid_metabolic_process	878	52	0.000323		GO:0044271_cellular_nitrogen_compound_biosynthetic_process	323	33	0
GO:0008299_isoprenoid_biosynthetic_process	75	11	0.000312		GO:0009266_response_to_temperature_stimulus	285	30	0
GO:0009642_response_to_light_intensity	63	10	0.000303		GO:0006778_porphyrin_metabolic_process	60	12	0
GO:0009751_response_to_salicylic_acid_stimulus	90	12	0.000294		GO:0033013_tetrapyrrole_metabolic_process	62	12	0.000294
GO:0051171_regulation_of_nitrogen_compound_metabolic_process	893	52	0.000286		GO:0009668_plastid_membrane_organization	20	7	0.000278
GO:0009058_biosynthetic_process	2305	108	0.000278		GO:0010027_thylakoid_membrane_organization	20	7	0.000278
GO:0009644_response_to_high_light_intensity	42	8	0.00027		GO:0005975_carbohydrate_metabolic_process	536	45	0.00027
GO:0006629_lipid_metabolic_process	483	33	0.000263		GO:0009987_cellular_process	6139	319	0.000263
GO:0009408_response_to_heat	110	13	0.000513		GO:0005986_sucrose_biosynthetic_process	10	5	0.000256
GO:0031323_regulation_of_cellular_metabolic_process	1002	56	0.0005		GO:0015995_chlorophyll_biosynthetic_process	31	8	0.00025
GO:0009414_response_to_water_deprivation	142	15	0.000488		GO:0009657_plastid_organization	104	15	0.000244
GO:0010468_regulation_of_gene_expression	920	52	0.00119		GO:0045038_protein_import_into_chloroplast_thylakoid_membrane	6	4	0.000238
GO:0009415_response_to_water	146	15	0.001163		GO:0006073_cellular_glucan_metabolic_process	82	13	0.000465
GO:0070887_cellular_response_to_chemical_stimulus	294	23	0.001364		GO:0005985_sucrose_metabolic_process	17	6	0.000455
GO:0048518_positive_regulation_of_biological_process	183	17	0.001333		GO:0044042_glucan_metabolic_process	85	13	0.000444
GO:0042542_response_to_hydrogen_peroxide	36	7	0.002174		GO:0006000_fructose_metabolic_process	3	3
GO:0050789_regulation_of_biological_process	1810	87	0.002128		GO:0043623_cellular_protein_complex_assembly	98	14	0.000435
GO:0006720_isoprenoid_metabolic_process	91	11	0.002917		GO:0005983_starch_catabolic_process	12	5	0.000625
GO:0009718_anthocyanin_biosynthetic_process	10	4	0.003061		GO:0044247_cellular_polysaccharide_catabolic_process	12	5	0.000625
GO:0006855_drug_transmembrane_transport	38	7	0.003		GO:0006461_protein_complex_assembly	112	15	0.000612
GO:0060255_regulation_of_macromolecule_metabolic_process	954	52	0.002941		GO:0009772_photosynthetic_electron_transport_in_photosystem_II	7	4	0.0012
GO:0042440_pigment_metabolic_process	93	11	0.002885		GO:0010109_regulation_of_photosynthesis	19	6	0.001176
GO:0009725_response_to_hormone_stimulus	541	34	0.003019		GO:0015994_chlorophyll_metabolic_process	45	9	0.001154
GO:0015893_drug_transport	39	7	0.003148		GO:0009853_photorespiration	27	7	0.001132
GO:0008152_metabolic_process	5541	219	0.003455		GO:0070271_protein_complex_biogenesis	113	15	0.001111
GO:0009314_response_to_radiation	373	26	0.003393		GO:0009251_glucan_catabolic_process	13	5	0.001636
GO:0042493_response_to_drug	40	7	0.003684		GO:0045036_protein_targeting_to_chloroplast	20	6	0.001607
GO:0046283_anthocyanin_metabolic_process	19	5	0.003966		GO:0010035_response_to_inorganic_substance	364	32	0.001579
GO:0009962_regulation_of_flavonoid_biosynthetic_process	11	4	0.004576		GO:0051186_cofactor_metabolic_process	184	20	0.002069
GO:0009416_response_to_light_stimulus	359	25	0.005333		GO:0005984_disaccharide_metabolic_process	38	8	0.002203
GO:0019222_regulation_of_metabolic_process	1122	58	0.005902		GO:0016052_carbohydrate_catabolic_process	81	12	0.002167
GO:0000302_response_to_reactive_oxygen_species	55	8	0.005806		GO:0000272_polysaccharide_catabolic_process	21	6	0.002131
GO:0071310_cellular_response_to_organic_substance	264	20	0.00619		GO:0044275_cellular_carbohydrate_catabolic_process	72	11	0.003226
GO:0071495_cellular_response_to_endogenous_stimulus	207	17	0.006094		GO:0009058_biosynthetic_process	2305	134	0.003333
GO:0009723_response_to_ethylene_stimulus	86	10	0.006154		GO:0009069_serine_family_amino_acid_metabolic_process	31	7	0.003281
GO:0065007_biological_regulation	2089	95	0.006061		GO:0006979_response_to_oxidative_stress	178	19	0.003231
GO:0032787_monocarboxylic_acid_metabolic_process	227	18	0.006269		GO:0071822_protein_complex_subunit_organization	124	15	0.003485
GO:0009887_organ_morphogenesis	87	10	0.006176		GO:0009686_gibberellin_biosynthetic_process	9	4	0.003881
GO:0045941_positive_regulation_of_transcription	45	7	0.006232		GO:0044262_cellular_carbohydrate_metabolic_process	318	28	0.004118
GO:0051552_flavone_metabolic_process	6	3	0.006986		GO:0042742_defense_response_to_bacterium	154	17	0.004058
GO:0051553_flavone_biosynthetic_process	6	3	0.006986		GO:0016114_terpenoid_biosynthetic_process	53	9	0.004286
GO:0051554_flavonol_metabolic_process	6	3	0.006986		GO:0006457_protein_folding	183	19	0.004225
GO:0051555_flavonol_biosynthetic_process	6	3	0.006986		GO:0019318_hexose_metabolic_process	76	11	0.004167
GO:0043455_regulation_of_secondary_metabolic_process	23	5	0.007162		GO:0065002_intracellular_protein_transmembrane_transport	16	5	0.004054
GO:0010628_positive_regulation_of_gene_expression	47	7	0.0072		GO:0071806_protein_transmembrane_transport	16	5	0.004054
GO:0010557_positive_regulation_of_macromolecule_biosynthetic_process	49	7	0.008421		GO:0009639_response_to_red_or_far_red_light	128	15	0.004079
GO:0016098_monoterpenoid_metabolic_process	2	2			GO:0051188_cofactor_biosynthetic_process	128	15	0.004079
GO:0016099_monoterpenoid_biosynthetic_process	2	2			GO:0006534_cysteine_metabolic_process	10	4	0.004684
GO:0019632_shikimate_metabolic_process	2	2			GO:0016102_diterpenoid_biosynthetic_process	10	4	0.004684
GO:0009682_induced_systemic_resistance	7	3	0.009114		GO:0019344_cysteine_biosynthetic_process	10	4	0.004684
GO:0046271_phenylpropanoid_catabolic_process	7	3	0.009114		GO:0044264_cellular_polysaccharide_metabolic_process	104	13	0.004625
GO:0046274_lignin_catabolic_process	7	3	0.009114		GO:0009311_oligosaccharide_metabolic_process	45	8	0.004691
GO:0009411_response_to_UV	50	7	0.00975		GO:0005976_polysaccharide_metabolic_process	119	14	0.004634
GO:0009653_anatomical_structure_morphogenesis	390	25	0.010123		GO:0046351_disaccharide_biosynthetic_process	26	6	0.004578
GO:0045935_positive_regulation_of_nucleobase__nucleoside__nucleotide_and_nucleic_acid_metabolic_process	51	7	0.010488		GO:0010196_nonphotochemical_quenching	5	3	0.005476
GO:0051173_positive_regulation_of_nitrogen_compound_metabolic_process	52	7	0.011325		GO:0044249_cellular_biosynthetic_process	2183	125	0.007176
GO:0046686_response_to_cadmium_ion	249	18	0.012262		GO:0010038_response_to_metal_ion	293	25	0.008372
GO:0016114_terpenoid_biosynthetic_process	53	7	0.012706		GO:0006950_response_to_stress	1401	85	0.009195
GO:0010038_response_to_metal_ion	293	20	0.01407		GO:0009312_oligosaccharide_biosynthetic_process	29	6	0.009205
GO:0006355_regulation_of_transcription__DNA-dependent	424	26	0.014713		GO:0016109_tetraterpenoid_biosynthetic_process	20	5	0.009778
GO:0048869_cellular_developmental_process	316	21	0.014773		GO:0016117_carotenoid_biosynthetic_process	20	5	0.009778
GO:0048522_positive_regulation_of_cellular_process	119	11	0.014831		GO:0009617_response_to_bacterium	186	18	0.00967
GO:0048513_organ_development	540	31	0.015111		GO:0009769_photosynthesis__light_harvesting_in_photosystem_II	6	3	0.010638
GO:0048731_system_development	541	31	0.015055		GO:0010304_PSII_associated_light-harvesting_complex_II_catabolic_process	6	3	0.010638
GO:0051716_cellular_response_to_stimulus	566	32	0.015		GO:0019464_glycine_decarboxylation_via_glycine_cleavage_system	6	3	0.010638
GO:0051252_regulation_of_RNA_metabolic_process	431	26	0.015376		GO:0046686_response_to_cadmium_ion	249	22	0.010526
GO:0006869_lipid_transport	56	7	0.014845		GO:0022607_cellular_component_assembly	187	18	0.010417
GO:0009891_positive_regulation_of_biosynthetic_process	56	7	0.014845		GO:0071844_cellular_component_assembly_at_cellular_level	173	17	0.011237
GO:0010604_positive_regulation_of_macromolecule_metabolic_process	56	7	0.014845		GO:0065003_macromolecular_complex_assembly	144	15	0.011429
GO:0031328_positive_regulation_of_cellular_biosynthetic_process	56	7	0.014845		GO:0034622_cellular_macromolecular_complex_assembly	130	14	0.011515
GO:0048645_organ_formation	29	5	0.014898		GO:0042221_response_to_chemical_stimulus	1256	77	0.0115
GO:0001708_cell_fate_specification	18	4	0.015758		GO:0080165_callose_deposition_in_phloem_sieve_plate	2	2
GO:0009095_aromatic_amino_acid_family_biosynthetic_process__prephenate_pathway	9	3	0.017525		GO:0009685_gibberellin_metabolic_process	13	4	0.011456
GO:0042631_cellular_response_to_water_deprivation	9	3	0.017525		GO:0042548_regulation_of_photosynthesis__light_reaction	13	4	0.011456
GO:0010876_lipid_localization	58	7	0.018333		GO:0043467_regulation_of_generation_of_precursor_metabolites_and_energy	13	4	0.011456
GO:0006351_transcription__DNA-dependent	461	27	0.018173		GO:0045454_cell_redox_homeostasis	65	9	0.011731
GO:0032774_RNA_biosynthetic_process	461	27	0.018173		GO:0048564_photosystem_I_assembly	7	3	0.015143
GO:0009266_response_to_temperature_stimulus	285	19	0.018		GO:0009070_serine_family_amino_acid_biosynthetic_process	14	4	0.016168
GO:0009607_response_to_biotic_stimulus	418	25	0.019057		GO:0016101_diterpenoid_metabolic_process	14	4	0.016168
GO:0010224_response_to_UV-B	31	5	0.019439		GO:0006721_terpenoid_metabolic_process	68	9	0.018148
GO:0046148_pigment_biosynthetic_process	75	8	0.019174		GO:0044106_cellular_amine_metabolic_process	264	22	0.018807
GO:0048646_anatomical_structure_formation_involved_in_morphogenesis	75	8	0.019174		GO:0043094_cellular_metabolic_compound_salvage	45	7	0.018818
GO:0006631_fatty_acid_metabolic_process	147	12	0.020182		GO:0044085_cellular_component_biogenesis	332	26	0.019009
GO:0045595_regulation_of_cell_differentiation	34	5	0.028559		GO:0006760_folic_acid-containing_compound_metabolic_process	15	4	0.020625
GO:0030154_cell_differentiation	236	16	0.028839		GO:0046483_heterocycle_metabolic_process	317	25	0.020973
GO:0002218_activation_of_innate_immune_response	22	4	0.029737		GO:0043933_macromolecular_complex_subunit_organization	156	15	0.022105
GO:0002253_activation_of_immune_response	22	4	0.029737		GO:0034621_cellular_macromolecular_complex_subunit_organization	141	14	0.021913
GO:0031325_positive_regulation_of_cellular_metabolic_process	65	7	0.029565		GO:0005996_monosaccharide_metabolic_process	98	11	0.022069
GO:0006508_proteolysis	395	23	0.031638		GO:0016051_carbohydrate_biosynthetic_process	172	16	0.022137
GO:0009867_jasmonic_acid_mediated_signaling_pathway	36	5	0.03125		GO:0006783_heme_biosynthetic_process	8	3	0.0235
GO:0009873_ethylene_mediated_signaling_pathway	36	5	0.03125		GO:0010205_photoinhibition	8	3	0.0235
GO:0071369_cellular_response_to_ethylene_stimulus	36	5	0.03125		GO:0043155_negative_regulation_of_photosynthesis__light_reaction	8	3	0.0235
GO:0071395_cellular_response_to_jasmonic_acid_stimulus	36	5	0.03125		GO:0006412_translation	354	27	0.023306
GO:0031540_regulation_of_anthocyanin_biosynthetic_process	4	2			GO:0008299_isoprenoid_biosynthetic_process	75	9	0.029836
GO:0019439_aromatic_compound_catabolic_process	12	3	0.032562		GO:0000023_maltose_metabolic_process	3	2
GO:0009694_jasmonic_acid_metabolic_process	23	4	0.033115		GO:0010257_NADH_dehydrogenase_complex_assembly	3	2
GO:0008610_lipid_biosynthetic_process	262	17	0.032927		GO:0010258_NADH_dehydrogenase_complex_(plastoquinone)_assembly	3	2
GO:0048532_anatomical_structure_arrangement	51	6	0.033306		GO:0044281_small_molecule_metabolic_process	920	57	0.030813
GO:0009893_positive_regulation_of_metabolic_process	67	7	0.0332		GO:0006354_transcription_elongation__DNA-dependent	9	3	0.03312
GO:0010016_shoot_morphogenesis	84	8	0.032937		GO:0009396_folic_acid-containing_compound_biosynthetic_process	9	3	0.03312
GO:0048523_negative_regulation_of_cellular_process	159	12	0.032677		GO:0016108_tetraterpenoid_metabolic_process	27	5	0.033071
GO:0006721_terpenoid_metabolic_process	68	7	0.033516		GO:0016116_carotenoid_metabolic_process	27	5	0.033071
GO:0071702_organic_substance_transport	141	11	0.033798		GO:0006520_cellular_amino_acid_metabolic_process	247	20	0.034453
GO:0002684_positive_regulation_of_immune_system_process	24	4	0.034361		GO:0009308_amine_metabolic_process	282	22	0.037597
GO:0045089_positive_regulation_of_innate_immune_response	24	4	0.034361		GO:0006546_glycine_catabolic_process	10	3	0.043864
GO:0045165_cell_fate_commitment	24	4	0.034361		GO:0009071_serine_family_amino_acid_catabolic_process	10	3	0.043864
GO:0050778_positive_regulation_of_immune_response	24	4	0.034361		GO:0042168_heme_metabolic_process	10	3	0.043864
GO:0009556_microsporogenesis	13	3	0.0375		GO:0019725_cellular_homeostasis	124	12	0.045789
GO:0048236_plant-type_spore_development	13	3	0.0375		GO:0042180_cellular_ketone_metabolic_process	502	34	0.045597
GO:0048653_anther_development	13	3	0.0375		GO:0009658_chloroplast_organization	68	8	0.049037
GO:0009886_post-embryonic_morphogenesis	70	7	0.037737		GO:0000302_response_to_reactive_oxygen_species	55	7	0.049118
GO:0009739_response_to_gibberellin_stimulus	71	7	0.040435		GO:0019752_carboxylic_acid_metabolic_process	489	33	0.048478
GO:0031407_oxylipin_metabolic_process	26	4	0.042571		GO:0043436_oxoacid_metabolic_process	489	33	0.048478
GO:0046246_terpene_biosynthetic_process	26	4	0.042571
GO:0006722_triterpenoid_metabolic_process	5	2	0.049592
GO:0009864_induced_systemic_resistance__jasmonic_acid_mediated_signaling_pathway	5	2	0.049592
GO:0010023_proanthocyanidin_biosynthetic_process	5	2	0.049592
GO:0010158_abaxial_cell_fate_specification	5	2	0.049592
GO:0016104_triterpenoid_biosynthetic_process	5	2	0.049592
GO:0045597_positive_regulation_of_cell_differentiation	5	2	0.049592
GO:0048448_stamen_morphogenesis	5	2	0.049592
