# Supplementary material for: Transcriptome sequencing of Eucalyptus camaldulensis seedlings subjected to water stress reveals functional single nucleotide polymorphisms and genes under selection
Source: BMC Genomics. 2012 Aug 1;13:364. doi: 10.1186/1471-2164-13-364 (PMC3472208; doi:10.1186/1471-2164-13-364)
Supplement: Additional file 5 — Allele frequencies of the SNPs with significant differential allelic expression between samples collected at the beginning (S0) and at the end (S1) of stress treatments. [file 1471-2164-13-364-S5.xls]

## Sheet: Additional_file_5_with_SNP_alle
Additional file 5 - Allele frequencies of the SNPs with significant differential allelic expression between samples collected at the beginning (S0) and at the end (S1) of stress treatments.
Chrom	SNP_position	Egrandis_gen_id	stress_Reads1	stress_Reads2	stress_VarFreq	total reads1	control_Reads1	control_Reads2	control_VarFreq	total reads2	Bonf. P	AE_FDR	DE_FDR_c1_s1	SNP_annotation	Ref	Cons	stress_VarAllele	control_VarAllele	Definition
scaffold_1	12074708	Eucgr.A00746	3993	2134	0.3483	6127	998	224	0.1833	1222	0	0	4.75014e-09	syn	C	Y	T	T	| Symbols: LTP3 | LTP3 (LIPID TRANSFER PROTEIN 3); lipid binding | chr5:23929051-23929492 FORWARD
scaffold_1	12074720	Eucgr.A00746	6212	269	0.0415	6481	1274	100	0.0728	1374	0.0586617	0	4.75014e-09	syn	C	Y	T	T	| Symbols: LTP3 | LTP3 (LIPID TRANSFER PROTEIN 3); lipid binding | chr5:23929051-23929492 FORWARD
scaffold_1	12074723	Eucgr.A00746	2553	4146	0.6189	6699	430	972	0.6933	1402	0.0136404	0	4.75014e-09	syn	T	Y	C	C	| Symbols: LTP3 | LTP3 (LIPID TRANSFER PROTEIN 3); lipid binding | chr5:23929051-23929492 FORWARD
scaffold_1	12074729	Eucgr.A00746	4270	2431	0.3628	6701	994	420	0.297	1414	0.228585	0.000226996	4.75014e-09	syn	G	S	C	C	| Symbols: LTP3 | LTP3 (LIPID TRANSFER PROTEIN 3); lipid binding | chr5:23929051-23929492 FORWARD
scaffold_1	12074759	Eucgr.A00746	5445	1149	0.1742	6594	932	344	0.2696	1276	0	0	4.75014e-09	syn	C	Y	T	T	| Symbols: LTP3 | LTP3 (LIPID TRANSFER PROTEIN 3); lipid binding | chr5:23929051-23929492 FORWARD
scaffold_1	12074771	Eucgr.A00746	883	2780	0.7589	3663	118	654	0.8472	772	0.00899895	0	4.75014e-09	syn	T	C	C	C	| Symbols: LTP3 | LTP3 (LIPID TRANSFER PROTEIN 3); lipid binding | chr5:23929051-23929492 FORWARD
scaffold_1	12074808	Eucgr.A00746	134	19	0.1242	153	37	35	0.4861	72	0.000275228	0	4.75014e-09	non-syn	G	S	C	C	| Symbols: LTP3 | LTP3 (LIPID TRANSFER PROTEIN 3); lipid binding | chr5:23929051-23929492 FORWARD
scaffold_1	12074837	Eucgr.A00746	526	1087	0.6739	1613	137	94	0.4069	231	0	0	4.75014e-09	syn	A	R	G	G	| Symbols: LTP3 | LTP3 (LIPID TRANSFER PROTEIN 3); lipid binding | chr5:23929051-23929492 FORWARD
scaffold_1	12074857	Eucgr.A00746	6745	442	0.0615	7187	750	104	0.1218	854	0	0	4.75014e-09	non-syn	C	M	A	A	| Symbols: LTP3 | LTP3 (LIPID TRANSFER PROTEIN 3); lipid binding | chr5:23929051-23929492 FORWARD
scaffold_1	12074871	Eucgr.A00746	5773	1817	0.2394	7590	1035	134	0.1146	1169	0	0	4.75014e-09	non-syn	G	R	A	A	| Symbols: LTP3 | LTP3 (LIPID TRANSFER PROTEIN 3); lipid binding | chr5:23929051-23929492 FORWARD
scaffold_1	12074876	Eucgr.A00746	5472	1677	0.2346	7149	1024	170	0.1424	1194	0	0	4.75014e-09	syn	G	S	C	C	| Symbols: LTP3 | LTP3 (LIPID TRANSFER PROTEIN 3); lipid binding | chr5:23929051-23929492 FORWARD
scaffold_1	12074880	Eucgr.A00746	7210	453	0.0591	7663	1193	122	0.0928	1315	0.372259	0.000352518	4.75014e-09	non-syn	A	M	C	C	| Symbols: LTP3 | LTP3 (LIPID TRANSFER PROTEIN 3); lipid binding | chr5:23929051-23929492 FORWARD
scaffold_1	12074882	Eucgr.A00746	641	6855	0.9145	7496	211	1618	0.8846	1829	1	0.00395522	4.75014e-09	syn	G	A	A	A	| Symbols: LTP3 | LTP3 (LIPID TRANSFER PROTEIN 3); lipid binding | chr5:23929051-23929492 FORWARD
scaffold_1	12074890	Eucgr.A00746	7172	640	0.0819	7812	1944	311	0.1379	2255	0	0	4.75014e-09	non-syn	G	S	C	C	| Symbols: LTP3 | LTP3 (LIPID TRANSFER PROTEIN 3); lipid binding | chr5:23929051-23929492 FORWARD
scaffold_1	1325484	Eucgr.A00097	123	47	0.2765	170	241	38	0.1362	279	1	0.0102888	0.220404	non-syn	C	Y	T	T	| Symbols: STO | STO (SALT TOLERANCE); DNA binding / protein binding / transcription factor/ zinc ion binding | chr1:1828957-1829659 REVERSE
scaffold_1	1325506	Eucgr.A00097	41	112	0.732	153	32	234	0.8797	266	1	0.00629047	0.220404	syn	G	R	A	A	| Symbols: STO | STO (SALT TOLERANCE); DNA binding / protein binding / transcription factor/ zinc ion binding | chr1:1828957-1829659 REVERSE
scaffold_1	1344467	Eucgr.A00102	4	27	0.871	31	15	10	0.4	25	1	0.00965447	0.0758228	3'prime	A	G	G	G	| Symbols: | bZIP transcription factor, putative (bZIP69) | chr1:1835201-1837116 REVERSE
scaffold_1	1344682	Eucgr.A00102	65	6	0.0845	71	10	9	0.4737	19	1	0.00309569	0.0758228	syn	G	R	A	A	| Symbols: | bZIP transcription factor, putative (bZIP69) | chr1:1835201-1837116 REVERSE
scaffold_1	13817247	Eucgr.A00868	3	44	0.9362	47	9	15	0.625	24	1	0.0301774	0.556196	non-syn	T	C	C	C	| Symbols: | 2,3-biphosphoglycerate-independent phosphoglycerate mutase, putative / phosphoglyceromutase, putative | chr1:3165550-3167812 REVERSE
scaffold_1	1394843	Eucgr.A00106	15	11	0.4231	26	5	27	0.8438	32	1	0.0268068	0.278912	syn	G	R	A	A	| Symbols: CRT3 | CRT3 (CALRETICULIN 3); calcium ion binding / unfolded protein binding | chr1:2668008-2671800 REVERSE
scaffold_1	1408716	Eucgr.A00108	453	57	0.1118	510	195	7	0.0347	202	1	0.0360545	1	syn	G	R	A	A	| Symbols: | 60S ribosomal protein L38 (RPL38B) | chr3:21995897-21996742 REVERSE
scaffold_1	15366658	Eucgr.A00967	18	16	0.4706	34	0	71	1	71	0	0	0.00394338	syn	A	R	G	G	| Symbols: | unknown protein | chr3:18344926-18348648 REVERSE
scaffold_1	15366936	Eucgr.A00967	2	37	0.9487	39	12	15	0.5556	27	1	0.00619618	0.00394338	non-syn	C	G	G	G	| Symbols: | unknown protein | chr3:18344926-18348648 REVERSE
scaffold_1	15842584	Eucgr.A01019	62	9	0.1268	71	13	30	0.6977	43	0	0	0.614365	syn	C	Y	T	T	| Symbols: SPL12 | SPL12 (squamosa promoter-binding protein-like 12); transcription factor | chr3:22165856-22169410 REVERSE
scaffold_1	15850913	Eucgr.A01021	61	39	0.39	100	76	17	0.1828	93	1	0.0435687	0.168954	3'UTR	G	R	A	A	| Symbols: SAM-2, MAT2 | SAM-2 (S-ADENOSYLMETHIONINE SYNTHETASE 2); methionine adenosyltransferase | chr4:796298-797479 REVERSE
scaffold_1	16260494	Eucgr.A01044	101	49	0.3267	150	144	14	0.0886	158	0.0204413	0	0.312306	syn	A	R	G	G	| Symbols: | ATP binding | chr3:2479611-2483970 FORWARD
scaffold_1	16260988	Eucgr.A01044	55	17	0.2361	72	7	28	0.8	35	0.00268837	0	0.312306	syn	G	R	A	A	| Symbols: | ATP binding | chr3:2479611-2483970 FORWARD
scaffold_1	16273993	Eucgr.A01046	63	10	0.137	73	1005	11	0.0108	1016	0	0	0.779559	3'UTR	T	W	A	A	| Symbols: LHCB2.4, LHCB2.3, LHCB2 | LHCB2.3; chlorophyll binding | chr3:10256002-10256921 FORWARD
scaffold_1	16274011	Eucgr.A01047	112	6	0.0508	118	1620	21	0.0128	1641	1	0.0356559	2.7769e-08	3'UTR	G	R	A	A	| Symbols: LHCB2.4, LHCB2.3, LHCB2 | LHCB2.3; chlorophyll binding | chr3:10256002-10256921 FORWARD
scaffold_1	16274132	Eucgr.A01046	302	27	0.0821	329	3983	74	0.0182	4057	0	0	0.259513	3'UTR	A	R	G	G	| Symbols: LHCB2.4, LHCB2.3, LHCB2 | LHCB2.3; chlorophyll binding | chr3:10256002-10256921 FORWARD
scaffold_1	16274345	Eucgr.A01047	370	24	0.0609	394	5441	151	0.027	5592	1	0.00578454	2.7769e-08	syn	T	Y	C	C	| Symbols: LHCB2.4, LHCB2.3, LHCB2 | LHCB2.3; chlorophyll binding | chr3:10256002-10256921 FORWARD
scaffold_1	16275006	Eucgr.A01047	350	31	0.0814	381	4610	865	0.158	5475	1	0.00340821	2.7769e-08	syn	G	R	A	A	| Symbols: LHCB2.4, LHCB2.3, LHCB2 | LHCB2.3; chlorophyll binding | chr3:10256002-10256921 FORWARD
scaffold_1	16275696	Eucgr.A01047	242	13	0.051	255	2681	404	0.131	3085	1	0.00929715	2.7769e-08	syn	G	R	A	A	| Symbols: LHCB2.4, LHCB2.3, LHCB2 | LHCB2.3; chlorophyll binding | chr3:10256002-10256921 FORWARD
scaffold_1	16275702	Eucgr.A01047	1	251	0.996	252	0	3042	1	3042	1	0.019075	2.7769e-08	non-syn	A	G	G	G	| Symbols: LHCB2.4, LHCB2.3, LHCB2 | LHCB2.3; chlorophyll binding | chr3:10256002-10256921 FORWARD
scaffold_1	16275785	Eucgr.A01047	257	25	0.0887	282	4415	207	0.0448	4622	1	0.025779	2.7769e-08	5'UTR	T	Y	C	C	| Symbols: LHCB2.4, LHCB2.3, LHCB2 | LHCB2.3; chlorophyll binding | chr3:10256002-10256921 FORWARD
scaffold_1	16567574	Eucgr.A01085	52	95	0.6463	147	47	244	0.8385	291	0.505312	0.000458957	0.00448532	syn	T	Y	C	C	| Symbols: | GDSL-motif lipase/hydrolase family protein | chr2:1594747-1596129 FORWARD
scaffold_1	16567601	Eucgr.A01085	86	54	0.3857	140	204	55	0.2124	259	1	0.0094217	0.174482	syn	C	Y	T	T	| Symbols: | GDSL-motif lipase/hydrolase family protein | chr2:1594747-1596129 FORWARD
scaffold_1	16571604	Eucgr.A01086	108	50	0.3165	158	37	94	0.7176	131	0	0	1	non-syn	G	R	A	A	| Symbols: | GDSL-motif lipase/hydrolase family protein | chr2:1594747-1596129 FORWARD
scaffold_1	16571605	Eucgr.A01086	110	50	0.3125	160	37	93	0.7154	130	0	0	1	non-syn	C	Y	T	T	| Symbols: | GDSL-motif lipase/hydrolase family protein | chr2:1594747-1596129 FORWARD
scaffold_1	16571639	Eucgr.A01086	96	50	0.3425	146	100	10	0.0909	110	0.231837	0.000229315	1	syn	G	R	A	A	| Symbols: | GDSL-motif lipase/hydrolase family protein | chr2:1594747-1596129 FORWARD
scaffold_1	16571642	Eucgr.A01086	69	49	0.4153	118	63	15	0.1923	78	1	0.0346607	1	syn	A	R	G	G	| Symbols: | GDSL-motif lipase/hydrolase family protein | chr2:1594747-1596129 FORWARD
scaffold_1	16571652	Eucgr.A01086	75	23	0.2347	98	20	33	0.6226	53	0.224182	0.000223289	1	non-syn	G	R	A	A	| Symbols: | GDSL-motif lipase/hydrolase family protein | chr2:1594747-1596129 FORWARD
scaffold_1	16571783	Eucgr.A01086	117	59	0.3352	176	139	32	0.1871	171	1	0.0473189	1	syn	G	R	A	A	| Symbols: | GDSL-motif lipase/hydrolase family protein | chr2:1594747-1596129 FORWARD
scaffold_1	16571789	Eucgr.A01086	136	101	0.4262	237	72	193	0.7283	265	0	0	1	syn	G	R	A	A	| Symbols: | GDSL-motif lipase/hydrolase family protein | chr2:1594747-1596129 FORWARD
scaffold_1	16571804	Eucgr.A01086	158	154	0.4936	312	85	5	0.0556	90	0	0	1	syn	A	M	C	C	| Symbols: | GDSL-motif lipase/hydrolase family protein | chr2:1594747-1596129 FORWARD
scaffold_1	16571862	Eucgr.A01086	134	42	0.2386	176	70	50	0.4167	120	1	0.0354977	1	non-syn	A	M	C	C	| Symbols: | GDSL-motif lipase/hydrolase family protein | chr2:1594747-1596129 FORWARD
scaffold_1	16571891	Eucgr.A01086	73	33	0.3113	106	34	52	0.6047	86	1	0.00284221	1	syn	C	Y	T	T	| Symbols: | GDSL-motif lipase/hydrolase family protein | chr2:1594747-1596129 FORWARD
scaffold_1	16571948	Eucgr.A01086	39	61	0.61	100	10	71	0.8765	81	1	0.00345424	1	syn	C	Y	T	T	| Symbols: | GDSL-motif lipase/hydrolase family protein | chr2:1594747-1596129 FORWARD
scaffold_1	16572311	Eucgr.A01086	103	28	0.2137	131	45	72	0.6154	117	0	0	1	non-syn	A	W	T	T	| Symbols: | GDSL-motif lipase/hydrolase family protein | chr2:1594747-1596129 FORWARD
scaffold_1	16572312	Eucgr.A01086	92	47	0.3381	139	109	21	0.1615	130	1	0.0285301	1	non-syn	C	S	G	G	| Symbols: | GDSL-motif lipase/hydrolase family protein | chr2:1594747-1596129 FORWARD
scaffold_1	16572320	Eucgr.A01086	112	59	0.345	171	46	128	0.7356	174	0	0	1	non-syn	A	M	C	C	| Symbols: | GDSL-motif lipase/hydrolase family protein | chr2:1594747-1596129 FORWARD
scaffold_1	16572478	Eucgr.A01086	140	81	0.3665	221	46	133	0.743	179	0	0	1	syn	C	Y	T	T	| Symbols: | GDSL-motif lipase/hydrolase family protein | chr2:1594747-1596129 FORWARD
scaffold_1	16572491	Eucgr.A01086	131	42	0.2428	173	47	79	0.627	126	0	0	1	non-syn	G	K	T	T	| Symbols: | GDSL-motif lipase/hydrolase family protein | chr2:1594747-1596129 FORWARD
scaffold_1	16573809	Eucgr.A01086	107	56	0.3436	163	46	111	0.707	157	0	0	1	syn	T	Y	C	C	| Symbols: | GDSL-motif lipase/hydrolase family protein | chr2:1594747-1596129 FORWARD
scaffold_1	16854398	Eucgr.A01109	688	12	0.0171	700	187	17	0.0833	204	0.212719	0.000214434	5.56643e-09	syn	C	Y	T	T	| Symbols: | aspartyl protease family protein | chr1:4017119-4019874 REVERSE
scaffold_1	17887671	Eucgr.A01153	439	101	0.187	540	261	25	0.0874	286	1	0.00728926	0.227769	syn	C	Y	T	T	| Symbols: PIP2B, PIP2;2 | PIP2B (PLASMA MEMBRANE INTRINSIC PROTEIN 2); water channel | chr2:15613624-15614791 REVERSE
scaffold_1	17887690	Eucgr.A01153	422	33	0.0725	455	199	38	0.1603	237	1	0.0126913	0.227769	non-syn	T	Y	C	C	| Symbols: PIP2B, PIP2;2 | PIP2B (PLASMA MEMBRANE INTRINSIC PROTEIN 2); water channel | chr2:15613624-15614791 REVERSE
scaffold_1	17887806	Eucgr.A01153	42	307	0.8797	349	1	153	0.9935	154	1	0.00169893	0.227769	syn	T	C	C	C	| Symbols: PIP2B, PIP2;2 | PIP2B (PLASMA MEMBRANE INTRINSIC PROTEIN 2); water channel | chr2:15613624-15614791 REVERSE
scaffold_1	17888786	Eucgr.A01153	439	88	0.167	527	219	10	0.0437	229	0.318283	0.000305747	0.227769	syn	C	Y	T	T	| Symbols: PIP2B, PIP2;2 | PIP2B (PLASMA MEMBRANE INTRINSIC PROTEIN 2); water channel | chr2:15613624-15614791 REVERSE
scaffold_1	17888939	Eucgr.A01153	583	34	0.0551	617	271	36	0.1173	307	1	0.0261022	0.227769	syn	C	Y	T	T	| Symbols: PIP2B, PIP2;2 | PIP2B (PLASMA MEMBRANE INTRINSIC PROTEIN 2); water channel | chr2:15613624-15614791 REVERSE
scaffold_1	17889189	Eucgr.A01153	390	20	0.0488	410	207	35	0.1446	242	1	0.00143562	0.227769	syn	C	S	G	G	| Symbols: PIP2B, PIP2;2 | PIP2B (PLASMA MEMBRANE INTRINSIC PROTEIN 2); water channel | chr2:15613624-15614791 REVERSE
scaffold_1	18163619	Eucgr.A01169	1	6	0.8571	7	0	87	1	87	1	0.0155719	0.00271976	syn	A	T	C	C	| Symbols: | unknown protein | chr2:15592689-15593726 FORWARD
scaffold_1	18732987	Eucgr.A01200	23	9	0.2812	32	3	11	0.7857	14	1	0.0428145	0.00130042	syn	G	R	A	A	| Symbols: | In2-1 protein, putative | chr5:630957-632485 FORWARD
scaffold_1	18821577	Eucgr.A01204	97	23	0.1917	120	25	20	0.4444	45	1	0.0313793	0.205509	3'UTR	G	R	A	A	| Symbols: | unknown protein | chr5:628101-629168 REVERSE
scaffold_1	1910658	Eucgr.A00153	19	353	0.9489	372	24	124	0.8378	148	1	0.00211181	0.190365	syn	C	T	T	T	| Symbols: | 40S ribosomal protein S9 (RPS9C) | chr5:15950053-15951171 FORWARD
scaffold_1	19860238	Eucgr.A01245	62	7	0.1014	69	64	37	0.3663	101	1	0.00560407	0.0913064	3'UTR	A	R	G	G	| Symbols: ADF4, ATADF4 | ADF4 (ACTIN DEPOLYMERIZING FACTOR 4); actin binding | chr5:24122545-24123596 FORWARD
scaffold_1	20469907	Eucgr.A01262	8	6	0.4286	14	2	40	0.9524	42	0.847447	0.00071274	0.000317057	non-syn	G	A	A	A	| Symbols: MT2A, ATMT-K, ATMT-1 | MT2A (METALLOTHIONEIN 2A); copper ion binding | chr3:2889737-2890188 REVERSE
scaffold_1	20470074	Eucgr.A01262	66	7	0.0959	73	15	21	0.5833	36	0.00389864	0	0.000317057	3'UTR	G	S	C	C	| Symbols: MT2A, ATMT-K, ATMT-1 | MT2A (METALLOTHIONEIN 2A); copper ion binding | chr3:2889737-2890188 REVERSE
scaffold_1	20470080	Eucgr.A01262	86	10	0.1042	96	22	19	0.4634	41	0.220458	0.0002209	0.000317057	3'UTR	G	S	C	C	| Symbols: MT2A, ATMT-K, ATMT-1 | MT2A (METALLOTHIONEIN 2A); copper ion binding | chr3:2889737-2890188 REVERSE
scaffold_1	20470083	Eucgr.A01262	149	9	0.057	158	43	21	0.3281	64	0.0078348	0	0.000317057	3'UTR	G	K	T	T	| Symbols: MT2A, ATMT-K, ATMT-1 | MT2A (METALLOTHIONEIN 2A); copper ion binding | chr3:2889737-2890188 REVERSE
scaffold_1	20470153	Eucgr.A01262	513	2673	0.839	3186	279	1032	0.7872	1311	1	0.00215628	0.000317057	syn	T	C	C	C	| Symbols: MT2A, ATMT-K, ATMT-1 | MT2A (METALLOTHIONEIN 2A); copper ion binding | chr3:2889737-2890188 REVERSE
scaffold_1	20470612	Eucgr.A01262	977	21	0.021	998	433	31	0.0668	464	0.990808	0.00081885	0.000317057	3'UTR	C	Y	T	T	| Symbols: MT2A, ATMT-K, ATMT-1 | MT2A (METALLOTHIONEIN 2A); copper ion binding | chr3:2889737-2890188 REVERSE
scaffold_1	20686379	Eucgr.A01280	49	5	0.0926	54	6	7	0.5385	13	1	0.00791561	0.0285252	syn	G	R	A	A	| Symbols: ORP3C | ORP3C (OSBP(OXYSTEROL BINDING PROTEIN)-RELATED PROTEIN 3C); oxysterol binding | chr5:23961731-23964623 FORWARD
scaffold_1	21235822	Eucgr.A01320	29	135	0.8232	164	34	63	0.6495	97	1	0.0436361	0.144245	non-syn	T	A	A	A	| Symbols: | binding | chr4:9965787-9966778 FORWARD
scaffold_1	21236909	Eucgr.A01320	61	7	0.1029	68	42	24	0.3636	66	1	0.0140651	0.144245	syn	T	Y	C	C	| Symbols: | binding | chr4:9965787-9966778 FORWARD
scaffold_1	2208858	Eucgr.A00189	29	5	0.1471	34	8	13	0.619	21	1	0.0122191	0.000262111	syn	C	M	A	A	| Symbols: ARR1 | ARR1 (ARABIDOPSIS RESPONSE REGULATOR 1); transcription factor/ two-component response regulator | chr3:5756113-5759139 FORWARD
scaffold_1	22487547	Eucgr.A01397	271	140	0.3406	411	129	15	0.1042	144	0.00475603	0	7.40497e-10	syn	C	Y	T	T	| Symbols: ATOMT1, OMT1 | ATOMT1 (O-METHYLTRANSFERASE 1); caffeate O-methyltransferase/ myricetin 3'-O-methyltransferase/ quercetin 3-O-methyltransferase | chr5:21982075-21984167 FORWARD
scaffold_1	22551751	Eucgr.A01405	1	78	0.9873	79	11	47	0.8103	58	1	0.0123501	5.7886e-06	syn	A	G	G	G	| Symbols: APRR5, PRR5 | APRR5 (ARABIDOPSIS PSEUDO-RESPONSE REGULATOR 5); transcription regulator/ two-component response regulator | chr5:8356204-8358873 REVERSE
scaffold_1	22560871	Eucgr.A01406	1	165	0.994	166	5	44	0.898	49	1	0.0137201	3.59783e-29	syn	A	C	C	C	| Symbols: | 30S ribosomal protein, putative | chr5:8365690-8367178 FORWARD
scaffold_1	22560884	Eucgr.A01406	1	188	0.9947	189	4	46	0.92	50	1	0.0324924	3.59783e-29	non-syn	G	T	T	T	| Symbols: | 30S ribosomal protein, putative | chr5:8365690-8367178 FORWARD
scaffold_1	22560913	Eucgr.A01406	1	234	0.9957	235	7	66	0.9041	73	1	0.00120461	3.59783e-29	syn	G	A	A	A	| Symbols: | 30S ribosomal protein, putative | chr5:8365690-8367178 FORWARD
scaffold_1	22697576	Eucgr.A01425	7	211	0.9679	218	5	26	0.8387	31	1	0.0465458	2.3139e-09	syn	A	G	G	G	| Symbols: emb2024 | emb2024 (embryo defective 2024); 6-phosphogluconolactonase/ catalytic | chr5:8330532-8331784 REVERSE
scaffold_1	22698869	Eucgr.A01426	131	21	0.1382	152	17	14	0.4516	31	1	0.00308848	1	syn	G	R	A	A	| Symbols: emb2024 | emb2024 (embryo defective 2024); 6-phosphogluconolactonase/ catalytic | chr5:8330532-8331784 REVERSE
scaffold_1	22698887	Eucgr.A01426	118	33	0.2185	151	16	19	0.5429	35	1	0.00598712	1	syn	A	R	G	G	| Symbols: emb2024 | emb2024 (embryo defective 2024); 6-phosphogluconolactonase/ catalytic | chr5:8330532-8331784 REVERSE
scaffold_1	22708934	Eucgr.A01428	229	340	0.5975	569	31	96	0.7559	127	1	0.0280276	0.0361421	non-syn	C	S	G	G	| Symbols: ATB5-A, B5 #2, ATCB5-E, CB5-E | CB5-E (CYTOCHROME B5 ISOFORM E); heme binding | chr5:21759628-21760353 FORWARD
scaffold_1	23969984	Eucgr.A01535	6	5	0.4545	11	5	43	0.8958	48	1	0.0243446	0.00318598	non-syn	C	Y	G	G	| Symbols: | unknown protein | chr3:3069358-3071145 FORWARD
scaffold_1	24199156	Eucgr.A01538	497	124	0.1997	621	129	11	0.0786	140	1	0.0244272	0.380874	3'UTR	C	M	A	A	| Symbols: | fructose-bisphosphate aldolase, putative | chr3:19627383-19628874 REVERSE
scaffold_1	24199198	Eucgr.A01538	1	4	0.8	5	0	113	1	113	0.163578	0.000169863	0.380874	3'UTR	C	G	A	A	| Symbols: | fructose-bisphosphate aldolase, putative | chr3:19627383-19628874 REVERSE
scaffold_1	24862152	Eucgr.A01588	17	46	0.7302	63	68	23	0.2527	91	0.000426129	0	0.737316	non-syn	A	R	G	G	| Symbols: OMR1 | OMR1 (L-O-METHYLTHREONINE RESISTANT 1); L-threonine ammonia-lyase | chr3:3099164-3101741 REVERSE
scaffold_1	25156595	Eucgr.A01600	0	24	1	24	6	9	0.6	15	1	0.0258005	0.520492	syn	C	T	T	T	| Symbols: | O-diphenol-O-methyl transferase, putative | chr3:19695692-19697355 FORWARD
scaffold_1	25987834	Eucgr.A01641	3	27	0.9	30	11	5	0.3125	16	1	0.00231882	0.0036828	non-syn	T	C	C	C	| Symbols: CYP76C4 | CYP76C4; electron carrier/ heme binding / iron ion binding / monooxygenase/ oxygen binding | chr2:18773541-18775654 REVERSE
scaffold_1	26044146	Eucgr.A01643	6	37	0.8605	43	19	22	0.5366	41	1	0.0358565	0.117849	non-syn	A	G	G	G	| Symbols: CYP76C4 | CYP76C4; electron carrier/ heme binding / iron ion binding / monooxygenase/ oxygen binding | chr2:18773541-18775654 REVERSE
scaffold_1	27310663	Eucgr.A01711	53	11	0.1719	64	36	33	0.4783	69	1	0.00821762	0.577294	5'UTR	T	W	A	A	| Symbols: | glutaredoxin-related | chr3:3772311-3774887 FORWARD
scaffold_1	28028559	Eucgr.A01769	277	50	0.1529	327	443	27	0.0574	470	0.655003	0.000572055	0.193985	non-syn	C	Y	T	T	| Symbols: PETC, PGR1 | PETC (PHOTOSYNTHETIC ELECTRON TRANSFER C); electron transporter, transferring electrons from cytochrome b6/f complex of photosystem II | chr4:1440462-1441717 FORWARD
scaffold_1	28028730	Eucgr.A01769	349	253	0.4203	602	405	446	0.5241	851	1	0.00505939	0.193985	non-syn	C	M	A	A	| Symbols: PETC, PGR1 | PETC (PHOTOSYNTHETIC ELECTRON TRANSFER C); electron transporter, transferring electrons from cytochrome b6/f complex of photosystem II | chr4:1440462-1441717 FORWARD
scaffold_1	28028823	Eucgr.A01769	626	354	0.3612	980	782	625	0.4442	1407	1	0.00297787	0.193985	syn	T	Y	C	C	| Symbols: PETC, PGR1 | PETC (PHOTOSYNTHETIC ELECTRON TRANSFER C); electron transporter, transferring electrons from cytochrome b6/f complex of photosystem II | chr4:1440462-1441717 FORWARD
scaffold_1	28028865	Eucgr.A01769	771	44	0.054	815	1183	27	0.0223	1210	1	0.0070367	0.193985	syn	T	Y	C	C	| Symbols: PETC, PGR1 | PETC (PHOTOSYNTHETIC ELECTRON TRANSFER C); electron transporter, transferring electrons from cytochrome b6/f complex of photosystem II | chr4:1440462-1441717 FORWARD
scaffold_1	28065513	Eucgr.A01774	56	65	0.5372	121	181	107	0.3715	288	1	0.0518777	0.808594	3'UTR	A	R	G	G	| Symbols: PSB29, THF1 | PSB29 | chr2:8987783-8989185 FORWARD
scaffold_1	28065693	Eucgr.A01774	181	13	0.067	194	396	7	0.0174	403	1	0.0448999	0.808594	non-syn	T	K	G	G	| Symbols: PSB29, THF1 | PSB29 | chr2:8987783-8989185 FORWARD
scaffold_1	28065711	Eucgr.A01774	138	60	0.303	198	223	191	0.4614	414	1	0.00896108	0.000136221	syn	G	R	A	A	| Symbols: PSB29, THF1 | PSB29 | chr2:8987783-8989185 FORWARD
scaffold_1	28068284	Eucgr.A01774	22	133	0.8581	155	13	245	0.9496	258	1	0.0368428	0.808594	non-syn	T	C	C	C	| Symbols: PSB29, THF1 | PSB29 | chr2:8987783-8989185 FORWARD
scaffold_1	28069058	Eucgr.A01774	100	22	0.1803	122	229	15	0.0615	244	1	0.0150778	0.808594	non-syn	C	Y	T	T	| Symbols: PSB29, THF1 | PSB29 | chr2:8987783-8989185 FORWARD
scaffold_1	28069198	Eucgr.A01774	19	29	0.6042	48	20	100	0.8333	120	1	0.0425931	0.808594	5'UTR	C	Y	T	T	| Symbols: PSB29, THF1 | PSB29 | chr2:8987783-8989185 FORWARD
scaffold_1	28069202	Eucgr.A01774	31	13	0.2955	44	107	7	0.0614	114	1	0.00405163	0.808594	5'UTR	C	Y	T	T	| Symbols: PSB29, THF1 | PSB29 | chr2:8987783-8989185 FORWARD
scaffold_1	28069203	Eucgr.A01774	39	6	0.1333	45	56	56	0.5	112	1	0.00145911	0.808594	5'UTR	C	M	A	A	| Symbols: PSB29, THF1 | PSB29 | chr2:8987783-8989185 FORWARD
scaffold_1	28069205	Eucgr.A01774	16	18	0.5294	34	72	6	0.0769	78	0.00729634	0	0.808594	5'UTR	C	Y	A	A	| Symbols: PSB29, THF1 | PSB29 | chr2:8987783-8989185 FORWARD
scaffold_1	28366536	Eucgr.A01801	51	20	0.2817	71	126	15	0.1064	141	1	0.0358721	0.532512	syn	C	Y	T	T	| Symbols: POR C, PORC | POR C (PROTOCHLOROPHYLLIDE OXIDOREDUCTASE); NADPH dehydrogenase/ oxidoreductase/ protochlorophyllide reductase | chr1:907699-909245 FORWARD
scaffold_1	28420398	Eucgr.A01812	167	9	0.0511	176	8	4	0.3333	12	1	0.00888434	2.04106e-18	syn	A	R	G	G	| Symbols: RMA1 | RMA1; protein binding / ubiquitin-protein ligase/ zinc ion binding | chr4:1557905-1558654 REVERSE
scaffold_1	28905497	Eucgr.A01853	3	50	0.9434	53	10	18	0.6429	28	1	0.0174459	0.773531	syn	C	T	T	T	| Symbols: | aminotransferase, putative | chr5:21910676-21912594 FORWARD
scaffold_1	28916130	Eucgr.A01855	320	9	0.0274	329	142	21	0.1288	163	0.864017	0.000725455	0.448195	non-syn	T	K	G	G	| Symbols: | DNA-binding protein-related | chr2:14317781-14318712 FORWARD
scaffold_1	29342609	Eucgr.A01888	108	8	0.069	116	38	13	0.2549	51	1	0.0279008	0.0950547	intron	G	R	A	A	| Symbols: | unknown protein | chr3:21516775-21519129 FORWARD
scaffold_1	29510701	Eucgr.A01894	33	40	0.5479	73	5	36	0.878	41	1	0.0136385	1	non-syn	A	M	C	C	| Symbols: GTE4 | GTE4 (GLOBAL TRANSCRIPTION FACTOR GROUP E 4); DNA binding | chr1:1907626-1910183 FORWARD
scaffold_1	29510933	Eucgr.A01894	8	37	0.8222	45	10	7	0.4118	17	1	0.0427358	1	syn	A	G	G	G	| Symbols: GTE4 | GTE4 (GLOBAL TRANSCRIPTION FACTOR GROUP E 4); DNA binding | chr1:1907626-1910183 FORWARD
scaffold_1	29950591	Eucgr.A01933	384	53	0.1213	437	366	97	0.2095	463	1	0.0153295	0.0487777	3'UTR	C	Y	T	T	| Symbols: VAR2, FTSH2 | VAR2 (VARIEGATED 2); ATP-dependent peptidase/ ATPase/ metallopeptidase/ zinc ion binding | chr2:13174692-13177064 FORWARD
scaffold_1	29950634	Eucgr.A01933	432	12	0.027	444	459	39	0.0783	498	1	0.0192358	0.0487777	3'UTR	T	Y	C	C	| Symbols: VAR2, FTSH2 | VAR2 (VARIEGATED 2); ATP-dependent peptidase/ ATPase/ metallopeptidase/ zinc ion binding | chr2:13174692-13177064 FORWARD
scaffold_1	29950687	Eucgr.A01933	496	74	0.1298	570	630	50	0.0735	680	1	0.0296259	0.0487777	syn	A	R	G	G	| Symbols: VAR2, FTSH2 | VAR2 (VARIEGATED 2); ATP-dependent peptidase/ ATPase/ metallopeptidase/ zinc ion binding | chr2:13174692-13177064 FORWARD
scaffold_1	29950900	Eucgr.A01933	142	142	0.5	284	220	116	0.3452	336	1	0.00518545	0.0487777	syn	T	Y	C	C	| Symbols: VAR2, FTSH2 | VAR2 (VARIEGATED 2); ATP-dependent peptidase/ ATPase/ metallopeptidase/ zinc ion binding | chr2:13174692-13177064 FORWARD
scaffold_1	29951448	Eucgr.A01933	360	193	0.349	553	395	139	0.2603	534	1	0.0429377	0.0487777	syn	T	K	G	G	| Symbols: VAR2, FTSH2 | VAR2 (VARIEGATED 2); ATP-dependent peptidase/ ATPase/ metallopeptidase/ zinc ion binding | chr2:13174692-13177064 FORWARD
scaffold_1	29952049	Eucgr.A01933	294	123	0.295	417	407	97	0.1925	504	1	0.0119628	0.0487777	syn	C	Y	T	T	| Symbols: VAR2, FTSH2 | VAR2 (VARIEGATED 2); ATP-dependent peptidase/ ATPase/ metallopeptidase/ zinc ion binding | chr2:13174692-13177064 FORWARD
scaffold_1	29952139	Eucgr.A01933	399	12	0.0292	411	439	42	0.0873	481	1	0.0120705	0.0487777	syn	A	R	G	G	| Symbols: VAR2, FTSH2 | VAR2 (VARIEGATED 2); ATP-dependent peptidase/ ATPase/ metallopeptidase/ zinc ion binding | chr2:13174692-13177064 FORWARD
scaffold_1	29952659	Eucgr.A01933	132	28	0.175	160	111	125	0.5297	236	0	0	0.0487777	syn	T	K	C	C	| Symbols: VAR2, FTSH2 | VAR2 (VARIEGATED 2); ATP-dependent peptidase/ ATPase/ metallopeptidase/ zinc ion binding | chr2:13174692-13177064 FORWARD
scaffold_1	29953511	Eucgr.A01933	117	23	0.1643	140	143	5	0.0338	148	1	0.008639	0.0487777	syn	C	M	A	A	| Symbols: VAR2, FTSH2 | VAR2 (VARIEGATED 2); ATP-dependent peptidase/ ATPase/ metallopeptidase/ zinc ion binding | chr2:13174692-13177064 FORWARD
scaffold_1	30471336	Eucgr.A01975	26	9	0.2571	35	4	12	0.75	16	1	0.0294536	0.00532309	syn	G	R	A	A	| Symbols: AML5 | AML5 (ARABIDOPSIS MEI2-LIKE PROTEIN 5); RNA binding / nucleic acid binding / nucleotide binding | chr1:10290393-10293696 REVERSE
scaffold_1	30917264	Eucgr.A02015	53	23	0.3026	76	35	46	0.5679	81	1	0.0272284	0.19219	non-syn	C	S	G	G	| Symbols: | unknown protein | chr2:17873998-17874820 FORWARD
scaffold_1	30953849	Eucgr.A02022	678	36	0.0504	714	78	18	0.1875	96	0.0389724	0	3.12342e-21	syn	G	S	C	C	| Symbols: PDS1, HPD | PDS1 (PHYTOENE DESATURATION 1); 4-hydroxyphenylpyruvate dioxygenase | chr1:2012015-2013543 REVERSE
scaffold_1	31048864	Eucgr.A02030	17	35	0.6731	52	66	36	0.3529	102	1	0.00778032	0.335629	non-syn	A	R	G	G	| Symbols: | phytoene synthase (PSY) / geranylgeranyl-diphosphate geranylgeranyl transferase | chr5:5659839-5662087 REVERSE
scaffold_1	31130386	Eucgr.A02039	683	16	0.0229	699	2597	137	0.0501	2734	1	0.0500392	0.0130251	syn	A	R	G	G	| Symbols: PSBP-1, OEE2, PSII-P, OE23 | PSBP-1 (PHOTOSYSTEM II SUBUNIT P-1); poly(U) binding | chr1:2047940-2049186 FORWARD
scaffold_1	31131077	Eucgr.A02039	540	81	0.1304	621	2010	474	0.1908	2484	1	0.0170318	0.0130251	syn	G	R	A	A	| Symbols: PSBP-1, OEE2, PSII-P, OE23 | PSBP-1 (PHOTOSYSTEM II SUBUNIT P-1); poly(U) binding | chr1:2047940-2049186 FORWARD
scaffold_1	31131868	Eucgr.A02039	804	9	0.0111	813	3560	134	0.0363	3694	1	0.00932555	0.0130251	syn	G	R	A	A	| Symbols: PSBP-1, OEE2, PSII-P, OE23 | PSBP-1 (PHOTOSYSTEM II SUBUNIT P-1); poly(U) binding | chr1:2047940-2049186 FORWARD
scaffold_1	31131897	Eucgr.A02039	317	206	0.3939	523	1752	825	0.3201	2577	1	0.0341747	0.0130251	5'UTR	C	Y	T	T	| Symbols: PSBP-1, OEE2, PSII-P, OE23 | PSBP-1 (PHOTOSYSTEM II SUBUNIT P-1); poly(U) binding | chr1:2047940-2049186 FORWARD
scaffold_1	31143905	Eucgr.A02040	34	5	0.1282	39	13	20	0.6061	33	1	0.00149405	0.121563	3'UTR	T	Y	C	C	| Symbols: | reticulon family protein | chr3:3171413-3172568 REVERSE
scaffold_1	31143935	Eucgr.A02040	17	9	0.3462	26	11	36	0.766	47	1	0.0160727	0.548979	3'UTR	G	K	T	T	| Symbols: | reticulon family protein | chr3:3171413-3172568 REVERSE
scaffold_1	31468900	Eucgr.A02065	3	24	0.8889	27	11	9	0.45	20	1	0.0351866	0.394398	syn	T	C	C	C	| Symbols: ARF6 | ARF6 (AUXIN RESPONSE FACTOR 6); transcription factor | chr1:10686125-10690036 REVERSE
scaffold_1	31479693	Eucgr.A02066	218	101	0.3166	319	27	47	0.6351	74	0.0316464	0	2.01882e-08	syn	C	Y	T	T	| Symbols: SIP1;2, SIP1B | SIP1;2; water channel | chr5:6055198-6056407 REVERSE
scaffold_1	31517571	Eucgr.A02072	126	42	0.25	168	17	25	0.5952	42	1	0.00123482	0.00206114	syn	C	Y	T	T	| Symbols: | hydroxyproline-rich glycoprotein family protein | chr2:16303427-16305336 FORWARD
scaffold_1	31517591	Eucgr.A02072	118	44	0.2716	162	18	21	0.5385	39	1	0.0405305	0.00206114	syn	C	Y	T	T	| Symbols: | hydroxyproline-rich glycoprotein family protein | chr2:16303427-16305336 FORWARD
scaffold_1	31568814	Eucgr.A02077	435	177	0.2892	612	22	24	0.5217	46	1	0.0308436	3.08342e-39	non-syn	G	S	C	C	| Symbols: ACHT4 | ACHT4 (ATYPICAL CYS HIS RICH THIOREDOXIN 4); oxidoreductase, acting on sulfur group of donors, disulfide as acceptor | chr1:2713059-2714312 FORWARD
scaffold_1	31665943	Eucgr.A02091	24	9	0.2727	33	9	35	0.7955	44	0.407886	0.00038049	0.427412	syn	A	R	G	G	| Symbols: ING2 | PHD finger protein-related | chr1:20305061-20306510 REVERSE
scaffold_1	31797688	Eucgr.A02107	9	18	0.6667	27	23	8	0.2581	31	1	0.0489622	0.0633809	syn	C	Y	T	T	| Symbols: CSD3 | CSD3 (copper/zinc superoxide dismutase 3); superoxide dismutase | chr5:5987221-5988706 FORWARD
scaffold_1	31803277	Eucgr.A02108	17	6	0.2609	23	3	11	0.7857	14	1	0.0508013	0.0609818	syn	G	R	A	A	| Symbols: TUA5 | TUA5; structural constituent of cytoskeleton | chr5:6687212-6688926 FORWARD
scaffold_1	31949851	Eucgr.A02126	38	50	0.5682	88	84	35	0.2941	119	1	0.00410415	2.68192e-10	syn	A	R	G	G	| Symbols: ATCIMS | ATMS1; 5-methyltetrahydropteroyltriglutamate-homocysteine S-methyltransferase/ methionine synthase | chr5:5935771-5939195 FORWARD
scaffold_1	32038070	Eucgr.A02135	97	8	0.0762	105	15	7	0.3182	22	1	0.040594	0.00586811	non-syn	A	W	T	T	| Symbols: CAT2 | CAT2 (CATIONIC AMINO ACID TRANSPORTER 2); amino acid transmembrane transporter | chr1:21464185-21468141 REVERSE
scaffold_1	32038072	Eucgr.A02135	93	8	0.0792	101	15	7	0.3182	22	1	0.0511165	0.00586811	non-syn	T	W	A	A	| Symbols: CAT2 | CAT2 (CATIONIC AMINO ACID TRANSPORTER 2); amino acid transmembrane transporter | chr1:21464185-21468141 REVERSE
scaffold_1	32040025	Eucgr.A02135	102	27	0.2093	129	19	24	0.5581	43	1	0.00104208	0.00586811	syn	A	R	G	G	| Symbols: CAT2 | CAT2 (CATIONIC AMINO ACID TRANSPORTER 2); amino acid transmembrane transporter | chr1:21464185-21468141 REVERSE
scaffold_1	32051504	Eucgr.A02137	90	9	0.0909	99	13	8	0.381	21	1	0.0198291	0.0986461	non-syn	A	W	T	T	| Symbols: CAT2 | CAT2 (CATIONIC AMINO ACID TRANSPORTER 2); amino acid transmembrane transporter | chr1:21464185-21468141 REVERSE
scaffold_1	32051506	Eucgr.A02137	88	8	0.0833	96	14	8	0.3636	22	1	0.0197336	0.0044707	non-syn	T	W	A	A	| Symbols: CAT2 | CAT2 (CATIONIC AMINO ACID TRANSPORTER 2); amino acid transmembrane transporter | chr1:21464185-21468141 REVERSE
scaffold_1	32181331	Eucgr.A02151	4	8	0.6667	12	37	9	0.1957	46	1	0.0412725	0.80081	non-syn	T	K	G	G	| Symbols: VAR3 | VAR3 (VARIEGATED 3); binding / zinc ion binding | chr5:5869810-5872671 REVERSE
scaffold_1	32392935	Eucgr.A02177	724	44	0.0573	768	1947	213	0.0986	2160	1	0.0190425	0.153953	syn	C	Y	T	T	| Symbols: CRD1, CHL27, ACSF | CRD1 (COPPER RESPONSE DEFECT 1); DNA binding / magnesium-protoporphyrin IX monomethyl ester (oxidative) cyclase | chr3:21076594-21078269 FORWARD
scaffold_1	32393112	Eucgr.A02177	253	41	0.1395	294	942	78	0.0765	1020	1	0.0296738	0.153953	syn	G	K	T	T	| Symbols: CRD1, CHL27, ACSF | CRD1 (COPPER RESPONSE DEFECT 1); DNA binding / magnesium-protoporphyrin IX monomethyl ester (oxidative) cyclase | chr3:21076594-21078269 FORWARD
scaffold_1	32393192	Eucgr.A02177	37	143	0.7944	180	60	496	0.8921	556	1	0.0259594	0.153953	non-syn	C	T	T	T	| Symbols: CRD1, CHL27, ACSF | CRD1 (COPPER RESPONSE DEFECT 1); DNA binding / magnesium-protoporphyrin IX monomethyl ester (oxidative) cyclase | chr3:21076594-21078269 FORWARD
scaffold_1	32393235	Eucgr.A02177	82	38	0.3167	120	362	74	0.1697	436	1	0.0151358	0.153953	syn	C	Y	T	T	| Symbols: CRD1, CHL27, ACSF | CRD1 (COPPER RESPONSE DEFECT 1); DNA binding / magnesium-protoporphyrin IX monomethyl ester (oxidative) cyclase | chr3:21076594-21078269 FORWARD
scaffold_1	32393260	Eucgr.A02177	181	30	0.1422	211	700	55	0.0728	755	1	0.0464569	0.153953	5'UTR	A	R	G	G	| Symbols: CRD1, CHL27, ACSF | CRD1 (COPPER RESPONSE DEFECT 1); DNA binding / magnesium-protoporphyrin IX monomethyl ester (oxidative) cyclase | chr3:21076594-21078269 FORWARD
scaffold_1	32412469	Eucgr.A02178	29	63	0.6848	92	11	4	0.2667	15	1	0.0511564	0.00824062	syn	A	R	G	G	| Symbols: ASD1, ARAF1, ARAF, ATASD1 | ASD1 (ALPHA-L-ARABINOFURANOSIDASE 1); alpha-N-arabinofuranosidase/ hydrolase, acting on glycosyl bonds / xylan 1,4-beta-xylosidase | chr3:3361031-3364573 REVERSE
scaffold_1	32414151	Eucgr.A02178	128	17	0.1172	145	30	19	0.3878	49	1	0.00168709	0.00824062	syn	T	Y	C	C	| Symbols: ASD1, ARAF1, ARAF, ATASD1 | ASD1 (ALPHA-L-ARABINOFURANOSIDASE 1); alpha-N-arabinofuranosidase/ hydrolase, acting on glycosyl bonds / xylan 1,4-beta-xylosidase | chr3:3361031-3364573 REVERSE
scaffold_1	32414166	Eucgr.A02178	167	19	0.1022	186	40	27	0.403	67	0.0039858	0	0.00824062	syn	C	M	A	A	| Symbols: ASD1, ARAF1, ARAF, ATASD1 | ASD1 (ALPHA-L-ARABINOFURANOSIDASE 1); alpha-N-arabinofuranosidase/ hydrolase, acting on glycosyl bonds / xylan 1,4-beta-xylosidase | chr3:3361031-3364573 REVERSE
scaffold_1	32507478	Eucgr.A02187	427	237	0.3569	664	46	55	0.5446	101	1	0.0125514	6.34763e-07	syn	G	R	A	A	| Symbols: ATCYSB | cysteine protease inhibitor, putative / cystatin, putative | chr3:3960523-3961777 REVERSE
scaffold_1	32536924	Eucgr.A02189	435	255	0.3696	690	48	55	0.534	103	1	0.0414905	1.68534e-09	syn	G	R	A	A	| Symbols: ATCYSB | cysteine protease inhibitor, putative / cystatin, putative | chr3:3960523-3961777 REVERSE
scaffold_1	32537764	Eucgr.A02189	1	146	0.9932	147	1	5	0.8333	6	1	0.0250633	1.68534e-09	intron	T	G	G	G	| Symbols: ATCYSB | cysteine protease inhibitor, putative / cystatin, putative | chr3:3960523-3961777 REVERSE
scaffold_1	32539829	Eucgr.A02190	175	8	0.0437	183	40	11	0.2157	51	1	0.00390366	0.00385788	syn	G	R	A	A	| Symbols: CYP98A3 | CYP98A3 (cytochrome P450, family 98, subfamily A, polypeptide 3); monooxygenase/ p-coumarate 3-hydroxylase | chr2:17058291-17060532 REVERSE
scaffold_1	32542816	Eucgr.A02190	104	5	0.0459	109	18	23	0.561	41	0	0	0.00385788	non-syn	A	M	C	C	| Symbols: CYP98A3 | CYP98A3 (cytochrome P450, family 98, subfamily A, polypeptide 3); monooxygenase/ p-coumarate 3-hydroxylase | chr2:17058291-17060532 REVERSE
scaffold_1	32542866	Eucgr.A02190	26	68	0.7234	94	30	10	0.25	40	0.0334442	0	0.00385788	syn	C	Y	T	T	| Symbols: CYP98A3 | CYP98A3 (cytochrome P450, family 98, subfamily A, polypeptide 3); monooxygenase/ p-coumarate 3-hydroxylase | chr2:17058291-17060532 REVERSE
scaffold_1	33208525	Eucgr.A02249	236	5	0.0207	241	539	47	0.0802	586	1	0.0402448	0.26183	3'UTR	C	S	G	G	| Symbols: GLU1, GLS1, GLUS, FD-GOGAT | GLU1 (GLUTAMATE SYNTHASE 1); glutamate synthase (ferredoxin) | chr5:1130031-1138186 FORWARD
scaffold_1	33802919	Eucgr.A02304	41	13	0.2407	54	1	7	0.875	8	1	0.0138906	0.0135968	syn	A	R	G	G	| Symbols: | unknown protein | chr3:21193960-21195547 FORWARD
scaffold_1	34256881	Eucgr.A02348	47	12	0.2034	59	474	37	0.0724	511	1	0.0237865	1.57241e-10	syn	G	R	A	A	| Symbols: GUN5, CCH, CHLH, CCH1 | GUN5 (GENOMES UNCOUPLED 5); magnesium chelatase | chr5:4387920-4392082 REVERSE
scaffold_1	34256931	Eucgr.A02348	2	45	0.9574	47	0	349	1	349	1	0.00577206	0.000939223	non-syn	C	A	A	A	| Symbols: GUN5, CCH, CHLH, CCH1 | GUN5 (GENOMES UNCOUPLED 5); magnesium chelatase | chr5:4387920-4392082 REVERSE
scaffold_1	34259602	Eucgr.A02348	69	6	0.08	75	588	9	0.0151	597	1	0.0136643	1.57241e-10	non-syn	G	R	A	A	| Symbols: GUN5, CCH, CHLH, CCH1 | GUN5 (GENOMES UNCOUPLED 5); magnesium chelatase | chr5:4387920-4392082 REVERSE
scaffold_1	34481556	Eucgr.A02370	130	236	0.6448	366	53	187	0.7792	240	1	0.0164586	0.533031	syn	G	S	C	C	| Symbols: | 40S ribosomal protein S2 (RPS2D) | chr3:21279824-21280887 REVERSE
scaffold_1	34512226	Eucgr.A02374	818	135	0.1417	953	170	59	0.2576	229	1	0.00143322	6.08584e-16	non-syn	G	R	A	A	| Symbols: AtSIP2 | AtSIP2 (Arabidopsis thaliana seed imbibition 2); hydrolase, hydrolyzing O-glycosyl compounds | chr3:21288982-21292694 REVERSE
scaffold_1	34515341	Eucgr.A02374	2	55	0.9649	57	18	6	0.25	24	0	0	6.08584e-16	splice site	T	A	A	A	| Symbols: AtSIP2 | AtSIP2 (Arabidopsis thaliana seed imbibition 2); hydrolase, hydrolyzing O-glycosyl compounds | chr3:21288982-21292694 REVERSE
scaffold_1	35128699	Eucgr.A02447	28	10	0.2632	38	12	21	0.6364	33	1	0.0443247	0.147944	syn	G	S	C	C	| Symbols: | unknown protein | chr3:21470244-21471347 REVERSE
scaffold_1	35128713	Eucgr.A02447	32	5	0.1351	37	18	22	0.55	40	1	0.00677965	0.147944	non-syn	C	Y	T	T	| Symbols: | unknown protein | chr3:21470244-21471347 REVERSE
scaffold_1	35160424	Eucgr.A02451	5	13	0.7222	18	24	9	0.2727	33	1	0.0519163	0.897842	syn	C	Y	T	T	| Symbols: | unknown protein | chr2:17566389-17567916 FORWARD
scaffold_1	35581146	Eucgr.A02495	134	42	0.2386	176	107	11	0.0932	118	1	0.0425031	0.653971	syn	A	R	G	G	| Symbols: | 60S ribosomal protein L21 | chr1:21430034-21430827 REVERSE
scaffold_1	35692495	Eucgr.A02510	19	7	0.2692	26	8	21	0.7241	29	1	0.0257441	0.777625	syn	C	Y	T	T	| Symbols: EIF3C, ATEIF3C-1, EIF3C-1, ATTIF3C1, TIF3C1 | EIF3C (EUKARYOTIC TRANSLATION INITIATION FACTOR 3C); translation initiation factor | chr3:20833790-20836820 REVERSE
scaffold_1	35693182	Eucgr.A02510	16	5	0.2381	21	6	28	0.8235	34	1	0.00117658	0.443198	syn	C	Y	T	T	| Symbols: EIF3C, ATEIF3C-1, EIF3C-1, ATTIF3C1, TIF3C1 | EIF3C (EUKARYOTIC TRANSLATION INITIATION FACTOR 3C); translation initiation factor | chr3:20833790-20836820 REVERSE
scaffold_1	36013522	Eucgr.A02547	17	62	0.7848	79	35	39	0.527	74	1	0.0260703	0.0183436	syn	G	C	C	C	| Symbols: | sucrose-phosphatase 1 (SPP1) | chr2:15053952-15055776 FORWARD
scaffold_1	36043624	Eucgr.A02553	31	5	0.1389	36	12	15	0.5556	27	1	0.0168708	0.0272579	syn	G	R	A	A	| Symbols: | FUNCTIONS IN: molecular_function unknown; EXPRESSED IN: 24 plant structures; EXPRESSED DURING: 13 growth stages; CONTAINS InterPro DOMAIN/s: Targeting for Xklp2 (InterPro:IPR009675); BEST Arabidopsis thaliana protein match is: unknown protein (TAIR:AT4G32330.3); Has 14997 Blast hits to 8919 proteins in 586 species: Archae - 10; Bacteria - 1037; Metazoa - 6567; Fungi - 1700; Plants - …
scaffold_1	36465769	Eucgr.A02596	158	15	0.0867	173	212	63	0.2291	275	1	0.00565554	0.432359	3'UTR	T	Y	C	C	| Symbols: NHL1 | NHL1 | chr3:3679031-3679660 REVERSE
scaffold_1	37935141	Eucgr.A02734	862	135	0.1354	997	67	32	0.3232	99	0.0639979	0	0.0386014	syn	C	Y	T	T	| Symbols: HSP81-1, ATHS83, HSP81.1, HSP83, ATHSP90.1 | ATHSP90.1 (HEAT SHOCK PROTEIN 90.1); ATP binding / unfolded protein binding | chr5:21352542-21355147 FORWARD
scaffold_1	37935903	Eucgr.A02734	948	140	0.1287	1088	67	25	0.2717	92	1	0.00705163	0.0386014	non-syn	T	W	A	A	| Symbols: HSP81-1, ATHS83, HSP81.1, HSP83, ATHSP90.1 | ATHSP90.1 (HEAT SHOCK PROTEIN 90.1); ATP binding / unfolded protein binding | chr5:21352542-21355147 FORWARD
scaffold_1	38220268	Eucgr.A02773	7	16	0.6957	23	21	6	0.2222	27	1	0.0261959	0.764289	syn	T	Y	C	C	| Symbols: | lipase class 3 family protein / calmodulin-binding heat-shock protein, putative | chr3:18181498-18183613 FORWARD
scaffold_1	38275124	Eucgr.A02778	34	22	0.3929	56	26	73	0.7374	99	1	0.00157124	0.334245	syn	C	Y	T	T	| Symbols: TPP2 | TPP2 (TRIPEPTIDYL PEPTIDASE II); tripeptidyl-peptidase | chr4:11160935-11169889 REVERSE
scaffold_1	38394112	Eucgr.A02783	36	5	0.122	41	9	11	0.55	20	1	0.0145015	0.625928	5'UTR	G	S	C	C	| Symbols: | FUNCTIONS IN: molecular_function unknown; INVOLVED IN: biological_process unknown; LOCATED IN: cellular_component unknown; EXPRESSED IN: 23 plant structures; EXPRESSED DURING: 13 growth stages; CONTAINS InterPro DOMAIN/s: Lipopolysaccharide-modifying protein (InterPro:IPR006598), Protein of unknown function DUF821, CAP10-like (InterPro:IPR008539); BEST Arabidopsis thaliana protein ma…
scaffold_1	38441055	Eucgr.A02790	579	121	0.1729	700	2	8	0.8	10	0.0296858	0	3.17623e-55	non-syn	C	Y	T	T	| Symbols: RD29B, LTI65 | LTI65 (LOW-TEMPERATURE-INDUCED 65) | chr5:21237205-21239404 FORWARD
scaffold_1	38441184	Eucgr.A02790	738	31	0.0403	769	11	4	0.2667	15	1	0.00173044	3.17623e-55	non-syn	G	R	A	A	| Symbols: RD29B, LTI65 | LTI65 (LOW-TEMPERATURE-INDUCED 65) | chr5:21237205-21239404 FORWARD
scaffold_1	38922733	Eucgr.A02850	137	9	0.0616	146	28	10	0.2632	38	1	0.0117613	0.2464	non-syn	C	S	G	G	| Symbols: AtCXE20 | AtCXE20 (Arabidopsis thaliana carboxyesterase 20); carboxylesterase | chr5:24978866-24979849 REVERSE
scaffold_1	38923394	Eucgr.A02850	12	117	0.907	129	8	16	0.6667	24	1	0.0395975	0.2464	non-syn	C	T	G	G	| Symbols: AtCXE20 | AtCXE20 (Arabidopsis thaliana carboxyesterase 20); carboxylesterase | chr5:24978866-24979849 REVERSE
scaffold_1	38995428	Eucgr.A02854	155	10	0.0606	165	33	12	0.2667	45	1	0.00358203	0.055493	non-syn	C	S	G	G	| Symbols: AtCXE20 | AtCXE20 (Arabidopsis thaliana carboxyesterase 20); carboxylesterase | chr5:24978866-24979849 REVERSE
scaffold_1	39084732	Eucgr.A02865	3	14	0.8235	17	18	7	0.28	25	1	0.0200679	0.0346818	3'UTR	A	G	G	G	| Symbols: | peptidase M48 family protein | chr5:21017110-21018987 FORWARD
scaffold_1	39146498	Eucgr.A02874	10	7	0.4118	17	11	50	0.8197	61	1	0.0267238	0.0626592	5'UTR	T	Y	C	C	| Symbols: | Clp amino terminal domain-containing protein | chr4:12972747-12974580 FORWARD
scaffold_1	39436796	Eucgr.A02903	200	8	0.0385	208	118	18	0.1324	136	1	0.0381366	0.552457	syn	G	R	A	A	| Symbols: | 60S ribosomal protein L15 (RPL15A) | chr4:9400156-9401315 REVERSE
scaffold_1	39444432	Eucgr.A02904	15	14	0.4828	29	0	18	1	18	1	0.0097334	4.23232e-05	non-syn	C	Y	T	T	| Symbols: | FUNCTIONS IN: molecular_function unknown; INVOLVED IN: biological_process unknown; EXPRESSED IN: 23 plant structures; EXPRESSED DURING: 13 growth stages; CONTAINS InterPro DOMAIN/s: Uncharacterised conserved protein UCP012943 (InterPro:IPR016606); BEST Arabidopsis thaliana protein match is: unknown protein (TAIR:AT5G61490.1). | chr4:12909740-12911389 FORWARD
scaffold_1	39488260	Eucgr.A02908	33	34	0.5075	67	67	18	0.2118	85	1	0.00671319	1.58128e-19	non-syn	C	S	G	G	| Symbols: | NADP-dependent oxidoreductase, putative | chr5:24737084-24738975 REVERSE
scaffold_1	39507091	Eucgr.A02910	76	7	0.0843	83	48	20	0.2941	68	1	0.0272133	0.418041	non-syn	C	S	G	G	| Symbols: | NADP-dependent oxidoreductase, putative | chr5:24737084-24738975 REVERSE
scaffold_1	39507095	Eucgr.A02910	82	8	0.0889	90	55	22	0.2857	77	1	0.0307762	0.418041	syn	A	W	T	T	| Symbols: | NADP-dependent oxidoreductase, putative | chr5:24737084-24738975 REVERSE
scaffold_1	39507134	Eucgr.A02910	90	7	0.0722	97	78	31	0.2844	109	1	0.00475204	0.418041	syn	T	K	G	G	| Symbols: | NADP-dependent oxidoreductase, putative | chr5:24737084-24738975 REVERSE
scaffold_1	39750446	Eucgr.A02931	57	24	0.2963	81	8	22	0.7333	30	1	0.00210678	2.24302e-09	non-syn	A	R	G	G	| Symbols: | Encodes a close homolog of the Cauliflower OR (Orange) protein. The function of OR is to induce the differentiation of proplastids or other noncolored plastids into chromoplasts for carotenoid accumulation. Both proteins contain a Cysteine-rich zinc finger domain that is highly specific to DnaJ-like molecular chaperons. | chr5:24783629-24785201 FORWARD
scaffold_1	40199831	Eucgr.A02987	74	14	0.1591	88	47	30	0.3896	77	1	0.0276898	0.0325206	syn	C	Y	T	T	| Symbols: | pfkB-type carbohydrate kinase family protein | chr4:13782753-13785005 REVERSE
scaffold_1	4969488	Eucgr.A00356	131	33	0.2012	164	41	40	0.4938	81	0.223577	0.000222908	0.0078255	non-syn	G	R	A	A	| Symbols: UBC32 | UBC32 (ubiquitin-conjugating enzyme 32); ubiquitin-protein ligase | chr3:5797296-5799467 FORWARD
scaffold_1	5264300	Eucgr.A00378	14	123	0.8978	137	25	66	0.7253	91	1	0.0244445	0.841516	syn	A	G	G	G	| Symbols: | 60S acidic ribosomal protein P2 (RPP2A) | chr2:11818696-11819370 FORWARD
scaffold_1	5264375	Eucgr.A00378	372	32	0.0792	404	210	39	0.1566	249	1	0.0532139	0.841516	syn	G	R	A	A	| Symbols: | 60S acidic ribosomal protein P2 (RPP2A) | chr2:11818696-11819370 FORWARD
scaffold_1	5265181	Eucgr.A00378	215	86	0.2857	301	180	35	0.1628	215	1	0.0354917	0.841516	5'UTR	C	Y	T	T	| Symbols: | 60S acidic ribosomal protein P2 (RPP2A) | chr2:11818696-11819370 FORWARD
scaffold_1	5265184	Eucgr.A00378	291	7	0.0235	298	197	18	0.0837	215	1	0.0483803	0.841516	5'UTR	G	R	A	A	| Symbols: | 60S acidic ribosomal protein P2 (RPP2A) | chr2:11818696-11819370 FORWARD
scaffold_1	5295696	Eucgr.A00382	5	24	0.8276	29	14	7	0.3333	21	1	0.0151439	0.68366	non-syn	G	C	C	C	| Symbols: ECHIA, E-COAH-2 | ECHIA (ENOYL-COA HYDRATASE/ISOMERASE A); catalytic | chr4:9176864-9177978 REVERSE
scaffold_1	5342776	Eucgr.A00390	17	5	0.2273	22	1	8	0.8889	9	1	0.0244205	0.000298174	non-syn	C	Y	T	T	| Symbols: | NADP-dependent oxidoreductase, putative | chr5:15141810-15143367 FORWARD
scaffold_1	5768184	Eucgr.A00409	53	9	0.1452	62	14	18	0.5625	32	1	0.00152749	0.0102451	syn	T	Y	C	C	| Symbols: | FUNCTIONS IN: molecular_function unknown; INVOLVED IN: biological_process unknown; LOCATED IN: cellular_component unknown; EXPRESSED IN: 23 plant structures; EXPRESSED DURING: 15 growth stages; CONTAINS InterPro DOMAIN/s: Ankyrin (InterPro:IPR002110); BEST Arabidopsis thaliana protein match is: unknown protein (TAIR:AT3G59910.1); Has 61 Blast hits to 61 proteins in 14 species: Archae…
scaffold_1	5768205	Eucgr.A00409	34	37	0.5211	71	30	6	0.1667	36	1	0.0160295	0.0102451	syn	G	R	A	A	| Symbols: | FUNCTIONS IN: molecular_function unknown; INVOLVED IN: biological_process unknown; LOCATED IN: cellular_component unknown; EXPRESSED IN: 23 plant structures; EXPRESSED DURING: 15 growth stages; CONTAINS InterPro DOMAIN/s: Ankyrin (InterPro:IPR002110); BEST Arabidopsis thaliana protein match is: unknown protein (TAIR:AT3G59910.1); Has 61 Blast hits to 61 proteins in 14 species: Archae…
scaffold_1	8967728	Eucgr.A00549	113	21	0.1567	134	32	19	0.3725	51	1	0.0418236	0.0114623	non-syn	A	W	T	T	| Symbols: PDC2 | PDC2 (pyruvate decarboxylase-2); carboxy-lyase/ catalytic/ magnesium ion binding / pyruvate decarboxylase/ thiamin pyrophosphate binding | chr5:22310858-22312681 REVERSE
scaffold_1	8968974	Eucgr.A00549	127	8	0.0593	135	56	17	0.2329	73	1	0.0104689	0.000449358	non-syn	A	W	T	T	| Symbols: PDC2 | PDC2 (pyruvate decarboxylase-2); carboxy-lyase/ catalytic/ magnesium ion binding / pyruvate decarboxylase/ thiamin pyrophosphate binding | chr5:22310858-22312681 REVERSE
scaffold_10	10144554	Eucgr.J00929	28	8	0.2222	36	16	56	0.7778	72	0.00275643	0	0.00957869	3'UTR	T	Y	C	C	| Symbols: | unknown protein | chr5:763070-763258 REVERSE
scaffold_10	10501092	Eucgr.J00965	66	12	0.1538	78	43	26	0.3768	69	1	0.0538324	0.00907781	5'UTR	G	R	A	A	| Symbols: APX1, CS1 | APX1 (ascorbate peroxidase 1); L-ascorbate peroxidase | chr1:2438005-2439349 FORWARD
scaffold_10	11331829	Eucgr.J01037	88	34	0.2787	122	70	65	0.4815	135	1	0.0280181	0.708523	syn	G	R	A	A	| Symbols: | malate dehydrogenase (NADP), chloroplast, putative | chr5:23580010-23582287 REVERSE
scaffold_10	1145759	Eucgr.J00084	1	56	0.9825	57	7	17	0.7083	24	1	0.00761137	0.151292	syn	T	C	C	C	| Symbols: CYP72A10 | CYP72A10; electron carrier/ heme binding / iron ion binding / monooxygenase/ oxygen binding | chr3:4919856-4921787 FORWARD
scaffold_10	1148908	Eucgr.J00085	76	14	0.1556	90	11	15	0.5769	26	1	0.000914955	0.00699703	3'UTR	T	W	A	A	| Symbols: ATCYSB | cysteine protease inhibitor, putative / cystatin, putative | chr3:3960523-3961777 REVERSE
scaffold_10	11878166	Eucgr.J01087	28	5	0.1515	33	35	31	0.4697	66	1	0.0512943	1.2751e-08	syn	G	R	A	A	| Symbols: TMP-C, PIP1;4, PIP1E | PIP1;4 (PLASMA MEMBRANE INTRINSIC PROTEIN 1;4); water channel | chr4:186143-187531 REVERSE
scaffold_10	11878364	Eucgr.J01087	201	100	0.3322	301	550	129	0.19	679	0.109602	0.000117725	1.2751e-08	syn	T	K	G	G	| Symbols: TMP-C, PIP1;4, PIP1E | PIP1;4 (PLASMA MEMBRANE INTRINSIC PROTEIN 1;4); water channel | chr4:186143-187531 REVERSE
scaffold_10	11880744	Eucgr.J01087	155	18	0.104	173	351	95	0.213	446	1	0.0457535	1.2751e-08	syn	C	Y	T	T	| Symbols: TMP-C, PIP1;4, PIP1E | PIP1;4 (PLASMA MEMBRANE INTRINSIC PROTEIN 1;4); water channel | chr4:186143-187531 REVERSE
scaffold_10	11896391	Eucgr.J01088	20	78	0.7959	98	21	22	0.5116	43	1	0.0222214	0.0225641	syn	A	G	G	G	| Symbols: VMA10, AVMA10 | VMA10 (VACUOLAR MEMBRANE ATPASE 10); hydrogen ion transporting ATP synthase, rotational mechanism | chr3:150265-150922 REVERSE
scaffold_10	1189914	Eucgr.J00087	230	5	0.0213	235	43	12	0.2182	55	0.00199069	0	9.39271e-05	non-syn	T	Y	C	C	| Symbols: | unknown protein | chr1:5430446-5435921 REVERSE
scaffold_10	12085241	Eucgr.J01096	344	102	0.2287	446	977	447	0.3139	1424	1	0.0206796	0.111174	3'UTR	C	Y	T	T	| Symbols: LHCA1 | LHCA1; chlorophyll binding | chr3:20339881-20340922 REVERSE
scaffold_10	12085455	Eucgr.J01096	311	37	0.1063	348	1164	48	0.0396	1212	0.121787	0.000129423	0.111174	syn	A	W	T	T	| Symbols: LHCA1 | LHCA1; chlorophyll binding | chr3:20339881-20340922 REVERSE
scaffold_10	12085664	Eucgr.J01096	695	65	0.0855	760	2433	121	0.0474	2554	1	0.00346193	0.111174	syn	G	R	A	A	| Symbols: LHCA1 | LHCA1; chlorophyll binding | chr3:20339881-20340922 REVERSE
scaffold_10	12085745	Eucgr.J01096	657	32	0.0464	689	2030	221	0.0982	2251	1	0.00152948	0.111174	syn	C	Y	T	T	| Symbols: LHCA1 | LHCA1; chlorophyll binding | chr3:20339881-20340922 REVERSE
scaffold_10	12086182	Eucgr.J01096	305	194	0.3888	499	1309	421	0.2434	1730	0	0	0.111174	syn	C	M	A	A	| Symbols: LHCA1 | LHCA1; chlorophyll binding | chr3:20339881-20340922 REVERSE
scaffold_10	12086215	Eucgr.J01096	345	28	0.0751	373	964	189	0.1639	1153	1	0.00134341	0.111174	syn	G	R	A	A	| Symbols: LHCA1 | LHCA1; chlorophyll binding | chr3:20339881-20340922 REVERSE
scaffold_10	12086224	Eucgr.J01096	298	30	0.0915	328	799	178	0.1822	977	1	0.00538619	0.111174	syn	G	R	A	A	| Symbols: LHCA1 | LHCA1; chlorophyll binding | chr3:20339881-20340922 REVERSE
scaffold_10	12086230	Eucgr.J01096	228	19	0.0769	247	618	128	0.1716	746	1	0.0119856	0.111174	syn	A	R	G	G	| Symbols: LHCA1 | LHCA1; chlorophyll binding | chr3:20339881-20340922 REVERSE
scaffold_10	12086411	Eucgr.J01096	470	48	0.0927	518	1607	62	0.0371	1669	0.0399857	0	0.111174	syn	G	R	A	A	| Symbols: LHCA1 | LHCA1; chlorophyll binding | chr3:20339881-20340922 REVERSE
scaffold_10	12086423	Eucgr.J01096	220	23	0.0947	243	884	30	0.0328	914	1	0.00256564	0.111174	syn	G	R	A	A	| Symbols: LHCA1 | LHCA1; chlorophyll binding | chr3:20339881-20340922 REVERSE
scaffold_10	12191545	Eucgr.J01112	358	220	0.3806	578	157	191	0.5489	348	0.0546444	0	0.253843	3'UTR	G	S	C	C	| Symbols: | elongation factor 1-alpha / EF-1-alpha | chr5:24289226-24290675 FORWARD
scaffold_10	12191565	Eucgr.J01112	584	212	0.2663	796	287	195	0.4046	482	0.0247753	0	0.253843	3'UTR	C	M	A	A	| Symbols: | elongation factor 1-alpha / EF-1-alpha | chr5:24289226-24290675 FORWARD
scaffold_10	12191850	Eucgr.J01112	180	7	0.0374	187	92	248	0.7294	340	0	0	0.253843	intron	A	W	G	G	| Symbols: | elongation factor 1-alpha / EF-1-alpha | chr5:24289226-24290675 FORWARD
scaffold_10	12191863	Eucgr.J01112	441	26	0.0557	467	195	32	0.141	227	1	0.00682656	0.253843	intron	G	S	C	C	| Symbols: | elongation factor 1-alpha / EF-1-alpha | chr5:24289226-24290675 FORWARD
scaffold_10	12192150	Eucgr.J01112	34	576	0.9443	610	44	247	0.8488	291	0.171162	0.000177003	0.253843	syn	A	G	G	G	| Symbols: | elongation factor 1-alpha / EF-1-alpha | chr5:24289226-24290675 FORWARD
scaffold_10	12192272	Eucgr.J01112	1249	150	0.1072	1399	738	30	0.0391	768	0.00346071	0	0.253843	non-syn	C	M	A	A	| Symbols: | elongation factor 1-alpha / EF-1-alpha | chr5:24289226-24290675 FORWARD
scaffold_10	12192291	Eucgr.J01112	304	1040	0.7738	1344	235	461	0.6624	696	0.00562388	0	0.253843	syn	G	C	C	C	| Symbols: | elongation factor 1-alpha / EF-1-alpha | chr5:24289226-24290675 FORWARD
scaffold_10	12192327	Eucgr.J01112	1090	376	0.2565	1466	465	232	0.3329	697	1	0.00990062	0.253843	syn	G	R	A	A	| Symbols: | elongation factor 1-alpha / EF-1-alpha | chr5:24289226-24290675 FORWARD
scaffold_10	12192348	Eucgr.J01112	1435	138	0.0877	1573	798	30	0.0362	828	0.233729	0.000230729	0.253843	syn	G	R	A	A	| Symbols: | elongation factor 1-alpha / EF-1-alpha | chr5:24289226-24290675 FORWARD
scaffold_10	12192360	Eucgr.J01112	1514	40	0.0257	1554	856	46	0.051	902	1	0.0325093	0.253843	syn	T	Y	C	C	| Symbols: | elongation factor 1-alpha / EF-1-alpha | chr5:24289226-24290675 FORWARD
scaffold_10	12192543	Eucgr.J01112	1163	56	0.0459	1219	690	10	0.0143	700	1	0.0108741	0.253843	syn	A	R	G	G	| Symbols: | elongation factor 1-alpha / EF-1-alpha | chr5:24289226-24290675 FORWARD
scaffold_10	12192546	Eucgr.J01112	1088	52	0.0456	1140	650	10	0.0152	660	1	0.0226784	0.253843	syn	A	R	G	G	| Symbols: | elongation factor 1-alpha / EF-1-alpha | chr5:24289226-24290675 FORWARD
scaffold_10	12198633	Eucgr.J01112	179	10	0.0529	189	38	10	0.2083	48	1	0.0199811	0.253843	intron	A	W	T	T	| Symbols: | elongation factor 1-alpha / EF-1-alpha | chr5:24289226-24290675 FORWARD
scaffold_10	12198894	Eucgr.J01112	20	119	0.8561	139	10	14	0.5833	24	1	0.0419715	0.253843	intron	A	G	G	G	| Symbols: | elongation factor 1-alpha / EF-1-alpha | chr5:24289226-24290675 FORWARD
scaffold_10	12198906	Eucgr.J01112	83	9	0.0978	92	10	8	0.4444	18	1	0.00907431	0.253843	intron	C	M	A	A	| Symbols: | elongation factor 1-alpha / EF-1-alpha | chr5:24289226-24290675 FORWARD
scaffold_10	12198909	Eucgr.J01112	79	9	0.1023	88	9	8	0.4706	17	1	0.00764708	0.253843	intron	G	R	A	A	| Symbols: | elongation factor 1-alpha / EF-1-alpha | chr5:24289226-24290675 FORWARD
scaffold_10	12199026	Eucgr.J01112	937	320	0.2546	1257	389	195	0.3339	584	1	0.0162278	0.253843	intron	G	R	A	A	| Symbols: | elongation factor 1-alpha / EF-1-alpha | chr5:24289226-24290675 FORWARD
scaffold_10	12199047	Eucgr.J01112	1435	138	0.0877	1573	798	30	0.0362	828	0.233729	0.000230502	0.253843	intron	G	R	A	A	| Symbols: | elongation factor 1-alpha / EF-1-alpha | chr5:24289226-24290675 FORWARD
scaffold_10	12199059	Eucgr.J01112	1514	40	0.0257	1554	856	46	0.051	902	1	0.032498	0.253843	intron	T	Y	C	C	| Symbols: | elongation factor 1-alpha / EF-1-alpha | chr5:24289226-24290675 FORWARD
scaffold_10	12199242	Eucgr.J01112	1163	56	0.0459	1219	690	10	0.0143	700	1	0.0108689	0.253843	intron	A	R	G	G	| Symbols: | elongation factor 1-alpha / EF-1-alpha | chr5:24289226-24290675 FORWARD
scaffold_10	12199245	Eucgr.J01112	1088	52	0.0456	1140	650	10	0.0152	660	1	0.0226695	0.253843	intron	A	R	G	G	| Symbols: | elongation factor 1-alpha / EF-1-alpha | chr5:24289226-24290675 FORWARD
scaffold_10	12199440	Eucgr.J01112	110	99	0.4737	209	21	54	0.72	75	1	0.0106123	0.253843	syn	A	R	G	G	| Symbols: | elongation factor 1-alpha / EF-1-alpha | chr5:24289226-24290675 FORWARD
scaffold_10	12199629	Eucgr.J01112	1109	75	0.0633	1184	614	15	0.0238	629	1	0.0101134	0.253843	syn	G	R	A	A	| Symbols: | elongation factor 1-alpha / EF-1-alpha | chr5:24289226-24290675 FORWARD
scaffold_10	12199713	Eucgr.J01112	695	98	0.1236	793	419	26	0.0584	445	1	0.0108306	0.253843	intron	A	R	G	G	| Symbols: | elongation factor 1-alpha / EF-1-alpha | chr5:24289226-24290675 FORWARD
scaffold_10	12199728	Eucgr.J01112	157	544	0.776	701	31	361	0.9209	392	0.000104074	0	0.253843	intron	G	A	A	A	| Symbols: | elongation factor 1-alpha / EF-1-alpha | chr5:24289226-24290675 FORWARD
scaffold_10	12199746	Eucgr.J01112	111	276	0.7132	387	25	213	0.895	238	0.0080559	0	0.253843	intron	A	W	T	T	| Symbols: | elongation factor 1-alpha / EF-1-alpha | chr5:24289226-24290675 FORWARD
scaffold_10	12206550	Eucgr.J01112	796	94	0.1056	890	313	66	0.1741	379	1	0.0259839	0.253843	intron	G	R	A	A	| Symbols: | elongation factor 1-alpha / EF-1-alpha | chr5:24289226-24290675 FORWARD
scaffold_10	12206877	Eucgr.J01112	616	60	0.0888	676	325	5	0.0152	330	0.748307	0.000641223	0.253843	intron	A	M	C	C	| Symbols: | elongation factor 1-alpha / EF-1-alpha | chr5:24289226-24290675 FORWARD
scaffold_10	12206904	Eucgr.J01112	931	85	0.0837	1016	562	12	0.0209	574	0.0464762	0	0.253843	intron	A	R	G	G	| Symbols: | elongation factor 1-alpha / EF-1-alpha | chr5:24289226-24290675 FORWARD
scaffold_10	12206981	Eucgr.J01112	1327	168	0.1124	1495	793	32	0.0388	825	0.000135337	0	0.253843	intron	C	M	A	A	| Symbols: | elongation factor 1-alpha / EF-1-alpha | chr5:24289226-24290675 FORWARD
scaffold_10	12207036	Eucgr.J01112	1090	376	0.2565	1466	465	232	0.3329	697	1	0.00989575	0.253843	intron	G	R	A	A	| Symbols: | elongation factor 1-alpha / EF-1-alpha | chr5:24289226-24290675 FORWARD
scaffold_10	12207057	Eucgr.J01112	925	92	0.0905	1017	448	15	0.0324	463	1	0.00360261	0.253843	intron	G	R	A	A	| Symbols: | elongation factor 1-alpha / EF-1-alpha | chr5:24289226-24290675 FORWARD
scaffold_10	12207252	Eucgr.J01112	1124	51	0.0434	1175	676	9	0.0131	685	1	0.0147166	0.253843	intron	A	R	G	G	| Symbols: | elongation factor 1-alpha / EF-1-alpha | chr5:24289226-24290675 FORWARD
scaffold_10	12207255	Eucgr.J01112	1055	46	0.0418	1101	636	9	0.014	645	1	0.0389545	0.601053	intron	A	R	G	G	| Symbols: | elongation factor 1-alpha / EF-1-alpha | chr5:24289226-24290675 FORWARD
scaffold_10	12207599	Eucgr.J01113	222	262	0.5413	484	160	106	0.3985	266	1	0.00845618	0.578059	non-syn	G	R	A	A	| Symbols: | elongation factor 1-alpha / EF-1-alpha | chr5:24289226-24290675 FORWARD
scaffold_10	12318887	Eucgr.J01121	149	102	0.4064	251	141	48	0.254	189	1	0.027853	0.306858	syn	C	Y	T	T	| Symbols: | elongation factor 1-alpha / EF-1-alpha | chr5:24289226-24290675 FORWARD
scaffold_10	12318894	Eucgr.J01121	167	103	0.3815	270	146	33	0.1844	179	0.776032	0.000662144	0.306858	non-syn	T	K	G	G	| Symbols: | elongation factor 1-alpha / EF-1-alpha | chr5:24289226-24290675 FORWARD
scaffold_10	12318956	Eucgr.J01121	150	222	0.5968	372	134	115	0.4618	249	1	0.0303188	0.306858	syn	T	Y	C	C	| Symbols: | elongation factor 1-alpha / EF-1-alpha | chr5:24289226-24290675 FORWARD
scaffold_10	12552850	Eucgr.J01142	6	29	0.8286	35	1	90	0.989	91	1	0.0165562	0.000165136	non-syn	T	C	C	C	| Symbols: | In2-1 protein, putative | chr5:630957-632485 FORWARD
scaffold_10	12553366	Eucgr.J01142	39	23	0.371	62	45	78	0.6341	123	1	0.0240675	0.000165136	syn	G	R	A	A	| Symbols: | In2-1 protein, putative | chr5:630957-632485 FORWARD
scaffold_10	12991185	Eucgr.J01191	45	11	0.1964	56	15	20	0.5714	35	1	0.0105649	0.107217	non-syn	C	M	A	A	| Symbols: | FUNCTIONS IN: molecular_function unknown; INVOLVED IN: biological_process unknown; LOCATED IN: cellular_component unknown; EXPRESSED IN: 22 plant structures; EXPRESSED DURING: 13 growth stages; BEST Arabidopsis thaliana protein match is: dentin sialophosphoprotein-related (TAIR:AT5G64170.2); Has 108 Blast hits to 102 proteins in 33 species: Archae - 0; Bacteria - 4; Metazoa - 36; Fun…
scaffold_10	13234818	Eucgr.J01211	5	15	0.75	20	26	7	0.2121	33	1	0.0059914	0.375143	syn	C	T	T	T	| Symbols: ATAB2 | ATAB2; RNA binding | chr3:2556046-2557426 FORWARD
scaffold_10	13486072	Eucgr.J01216	39	5	0.1136	44	9	13	0.5909	22	1	0.00250346	1	3'UTR	C	Y	T	T	| Symbols: | RNA recognition motif (RRM)-containing protein | chr1:4897709-4898776 FORWARD
scaffold_10	13607043	Eucgr.J01225	54	22	0.2895	76	12	22	0.6471	34	1	0.0158487	0.300702	5'UTR	G	K	T	T	| Symbols: | regulator of chromosome condensation (RCC1) family protein | chr3:20612766-20615730 FORWARD
scaffold_10	13931942	Eucgr.J01234	671	55	0.0758	726	1106	154	0.1222	1260	1	0.0354672	0.299499	syn	C	Y	T	T	| Symbols: RCA | RCA (RUBISCO ACTIVASE); ADP binding / ATP binding / enzyme regulator/ ribulose-1,5-bisphosphate carboxylase/oxygenase activator | chr2:16571174-16573345 REVERSE
scaffold_10	13932196	Eucgr.J01234	2	4	0.6667	6	1	2024	0.9995	2025	0	0	0.299499	non-syn	T	A	A	A	| Symbols: RCA | RCA (RUBISCO ACTIVASE); ADP binding / ATP binding / enzyme regulator/ ribulose-1,5-bisphosphate carboxylase/oxygenase activator | chr2:16571174-16573345 REVERSE
scaffold_10	1558611	Eucgr.J00129	117	6	0.0488	123	442	93	0.1738	535	1	0.0178206	1.03487e-07	syn	C	M	A	A	| Symbols: | unknown protein | chr3:20878743-20879541 REVERSE
scaffold_10	1559300	Eucgr.J00129	39	10	0.2041	49	96	80	0.4545	176	1	0.0440764	1.03487e-07	syn	A	R	G	G	| Symbols: | unknown protein | chr3:20878743-20879541 REVERSE
scaffold_10	169151	Eucgr.J00008	248	49	0.165	297	222	14	0.0593	236	1	0.00819184	1	3'UTR	T	W	A	A	| Symbols: ATCTIMC, TPI | TPI (TRIOSEPHOSPHATE ISOMERASE); triose-phosphate isomerase | chr3:20553794-20556078 FORWARD
scaffold_10	173323	Eucgr.J00008	434	106	0.1963	540	446	58	0.1151	504	1	0.0130138	1	syn	G	R	A	A	| Symbols: ATCTIMC, TPI | TPI (TRIOSEPHOSPHATE ISOMERASE); triose-phosphate isomerase | chr3:20553794-20556078 FORWARD
scaffold_10	173815	Eucgr.J00008	211	151	0.4171	362	248	70	0.2201	318	0.00402251	0	1	syn	T	W	A	A	| Symbols: ATCTIMC, TPI | TPI (TRIOSEPHOSPHATE ISOMERASE); triose-phosphate isomerase | chr3:20553794-20556078 FORWARD
scaffold_10	1771181	Eucgr.J00164	50	5	0.0909	55	29	68	0.701	97	0	0	0.502384	syn	T	Y	C	C	| Symbols: | biotin/lipoyl attachment domain-containing protein | chr3:20827887-20829007 FORWARD
scaffold_10	18087638	Eucgr.J01447	452	605	0.5724	1057	99	232	0.7009	331	1	0.00196176	1	syn	C	S	G	G	| Symbols: | adenosylmethionine decarboxylase family protein | chr5:5206706-5207794 FORWARD
scaffold_10	18088972	Eucgr.J01448	460	6	0.0129	466	113	9	0.0738	122	1	0.00708157	0.000449156	syn	C	Y	G	G	| Symbols: | adenosylmethionine decarboxylase family protein | chr5:5206706-5207794 FORWARD
scaffold_10	18160521	Eucgr.J01450	7	12	0.6316	19	59	6	0.0923	65	0.0423603	0	0.874933	non-syn	C	Y	T	T	| Symbols: | 2,3-biphosphoglycerate-independent phosphoglycerate mutase-related / phosphoglyceromutase-related | chr3:12591595-12593401 FORWARD
scaffold_10	18738365	Eucgr.J01462	13	67	0.8375	80	18	23	0.561	41	1	0.0310804	0.496653	syn	C	T	T	T	| Symbols: LINC1 | LINC1 (LITTLE NUCLEI1) | chr1:25151561-25156032 REVERSE
scaffold_10	19441789	Eucgr.J01502	56	202	0.7829	258	778	1263	0.6188	2041	0.0216347	0	4.13537e-09	5'UTR	C	G	G	G	| Symbols: RBCS1A | RBCS1A (RIBULOSE BISPHOSPHATE CARBOXYLASE SMALL CHAIN 1A); copper ion binding / ribulose-bisphosphate carboxylase | chr1:25048465-25049249 REVERSE
scaffold_10	19441829	Eucgr.J01502	770	501	0.3942	1271	5865	1950	0.2495	7815	0	0	4.13537e-09	5'UTR	G	R	A	A	| Symbols: RBCS1A | RBCS1A (RIBULOSE BISPHOSPHATE CARBOXYLASE SMALL CHAIN 1A); copper ion binding / ribulose-bisphosphate carboxylase | chr1:25048465-25049249 REVERSE
scaffold_10	19441912	Eucgr.J01502	1627	694	0.299	2321	5680	2017	0.2621	7697	1	0.0170256	4.13537e-09	non-syn	G	R	A	A	| Symbols: RBCS1A | RBCS1A (RIBULOSE BISPHOSPHATE CARBOXYLASE SMALL CHAIN 1A); copper ion binding / ribulose-bisphosphate carboxylase | chr1:25048465-25049249 REVERSE
scaffold_10	19441938	Eucgr.J01502	1985	490	0.198	2475	4314	1528	0.2616	5842	0	0	4.13537e-09	syn	C	M	A	A	| Symbols: RBCS1A | RBCS1A (RIBULOSE BISPHOSPHATE CARBOXYLASE SMALL CHAIN 1A); copper ion binding / ribulose-bisphosphate carboxylase | chr1:25048465-25049249 REVERSE
scaffold_10	19442410	Eucgr.J01502	2231	120	0.051	2351	7550	219	0.0282	7769	0.00618642	0	4.13537e-09	non-syn	G	R	A	A	| Symbols: RBCS1A | RBCS1A (RIBULOSE BISPHOSPHATE CARBOXYLASE SMALL CHAIN 1A); copper ion binding / ribulose-bisphosphate carboxylase | chr1:25048465-25049249 REVERSE
scaffold_10	19442826	Eucgr.J01502	3400	1511	0.3077	4911	4015	3790	0.4856	7805	0	0	4.13537e-09	non-syn	C	M	A	A	| Symbols: RBCS1A | RBCS1A (RIBULOSE BISPHOSPHATE CARBOXYLASE SMALL CHAIN 1A); copper ion binding / ribulose-bisphosphate carboxylase | chr1:25048465-25049249 REVERSE
scaffold_10	19442892	Eucgr.J01502	3532	1626	0.3152	5158	4766	2990	0.3855	7756	0	0	4.13537e-09	non-syn	T	Y	C	C	| Symbols: RBCS1A | RBCS1A (RIBULOSE BISPHOSPHATE CARBOXYLASE SMALL CHAIN 1A); copper ion binding / ribulose-bisphosphate carboxylase | chr1:25048465-25049249 REVERSE
scaffold_10	19442900	Eucgr.J01502	3393	1556	0.3144	4949	4773	3104	0.3941	7877	0	0	4.13537e-09	non-syn	C	S	G	G	| Symbols: RBCS1A | RBCS1A (RIBULOSE BISPHOSPHATE CARBOXYLASE SMALL CHAIN 1A); copper ion binding / ribulose-bisphosphate carboxylase | chr1:25048465-25049249 REVERSE
scaffold_10	19442927	Eucgr.J01502	181	2550	0.9337	2731	117	6771	0.983	6888	0	0	4.13537e-09	non-syn	G	A	A	A	| Symbols: RBCS1A | RBCS1A (RIBULOSE BISPHOSPHATE CARBOXYLASE SMALL CHAIN 1A); copper ion binding / ribulose-bisphosphate carboxylase | chr1:25048465-25049249 REVERSE
scaffold_10	19442969	Eucgr.J01502	1798	660	0.2685	2458	5314	2622	0.3304	7936	0.000729751	0	4.13537e-09	syn	C	S	G	G	| Symbols: RBCS1A | RBCS1A (RIBULOSE BISPHOSPHATE CARBOXYLASE SMALL CHAIN 1A); copper ion binding / ribulose-bisphosphate carboxylase | chr1:25048465-25049249 REVERSE
scaffold_10	19442975	Eucgr.J01502	2280	110	0.046	2390	7368	578	0.0727	7946	0.393961	0.000369569	4.13537e-09	non-syn	A	W	T	T	| Symbols: RBCS1A | RBCS1A (RIBULOSE BISPHOSPHATE CARBOXYLASE SMALL CHAIN 1A); copper ion binding / ribulose-bisphosphate carboxylase | chr1:25048465-25049249 REVERSE
scaffold_10	19443036	Eucgr.J01502	169	2943	0.9457	3112	149	7772	0.9812	7921	0	0	4.13537e-09	3'UTR	G	T	T	T	| Symbols: RBCS1A | RBCS1A (RIBULOSE BISPHOSPHATE CARBOXYLASE SMALL CHAIN 1A); copper ion binding / ribulose-bisphosphate carboxylase | chr1:25048465-25049249 REVERSE
scaffold_10	19443046	Eucgr.J01502	2721	546	0.1671	3267	7176	757	0.0954	7933	0	0	4.13537e-09	3'UTR	G	R	A	A	| Symbols: RBCS1A | RBCS1A (RIBULOSE BISPHOSPHATE CARBOXYLASE SMALL CHAIN 1A); copper ion binding / ribulose-bisphosphate carboxylase | chr1:25048465-25049249 REVERSE
scaffold_10	19871019	Eucgr.J01541	125	9	0.0672	134	65	24	0.2697	89	1	0.00196281	0.15207	non-syn	C	S	G	G	| Symbols: CLPP3, NCLPP3 | CLPP3; serine-type endopeptidase | chr1:24863995-24865646 REVERSE
scaffold_10	19871023	Eucgr.J01541	121	5	0.0397	126	66	22	0.25	88	0.465183	0.000425992	0.454875	non-syn	T	K	G	G	| Symbols: CLPP3, NCLPP3 | CLPP3; serine-type endopeptidase | chr1:24863995-24865646 REVERSE
scaffold_10	20878921	Eucgr.J01597	42	65	0.6075	107	4	55	0.9322	59	0.695265	0.000602483	6.201e-06	non-syn	G	R	A	A	| Symbols: | unknown protein | chr5:5494309-5496562 FORWARD
scaffold_10	20895282	Eucgr.J01599	6	12	0.6667	18	55	13	0.1912	68	1	0.00429436	4.45224e-12	syn	G	R	A	A	| Symbols: HMGA | HMGA (HIGH MOBILITY GROUP A); DNA binding | chr1:5138665-5139353 REVERSE
scaffold_10	20905145	Eucgr.J01600	49	7	0.125	56	19	37	0.6607	56	0.00058608	0	0.302155	5'UTR	T	W	A	A	| Symbols: | RNA and export factor-binding protein, putative | chr5:14981805-14983978 REVERSE
scaffold_10	20986781	Eucgr.J01606	224	8	0.0345	232	26	11	0.2973	37	0.000620954	0	3.30133e-10	syn	C	Y	T	T	| Symbols: ATGSR1, GLN1;1, GSR 1 | ATGSR1; copper ion binding / glutamate-ammonia ligase | chr5:14933574-14935656 REVERSE
scaffold_10	21124732	Eucgr.J01620	570	6	0.0104	576	60	28	0.3182	88	0	0	1.15949e-25	syn	G	R	A	A	| Symbols: | aspartyl protease family protein | chr5:14912862-14914190 FORWARD
scaffold_10	21125535	Eucgr.J01620	865	17	0.0193	882	52	5	0.0877	57	1	0.0300368	1.15949e-25	syn	G	R	A	A	| Symbols: | aspartyl protease family protein | chr5:14912862-14914190 FORWARD
scaffold_10	21125781	Eucgr.J01620	362	20	0.0524	382	26	10	0.2778	36	0.049493	0	1.15949e-25	syn	G	K	T	T	| Symbols: | aspartyl protease family protein | chr5:14912862-14914190 FORWARD
scaffold_10	21171738	Eucgr.J01625	70	57	0.4488	127	15	41	0.7321	56	1	0.0157212	0.0097901	syn	A	R	G	G	| Symbols: | unknown protein | chr5:5405526-5406641 FORWARD
scaffold_10	21631973	Eucgr.J01663	0	12	1	12	64	52	0.4483	116	1	0.0116734	8.01048e-21	syn	C	T	T	T	| Symbols: EXGT-A4 | EXGT-A4 (ENDOXYLOGLUCAN TRANSFERASE A4); hydrolase, acting on glycosyl bonds / hydrolase, hydrolyzing O-glycosyl compounds / xyloglucan:xyloglucosyl transferase | chr5:4475089-4476217 REVERSE
scaffold_10	22088080	Eucgr.J01695	587	27	0.044	614	35	9	0.2045	44	0.549592	0.000491146	3.55506e-22	syn	C	Y	T	T	| Symbols: ERF1-3 | ERF1-3 (eukaryotic release factor 1-3); translation release factor | chr3:9788854-9790161 FORWARD
scaffold_10	22442902	Eucgr.J01724	2	38	0.95	40	8	9	0.5294	17	1	0.00665259	0.642186	syn	A	G	G	G	| Symbols: | unknown protein | chr3:4362149-4364032 REVERSE
scaffold_10	22443034	Eucgr.J01724	41	33	0.4459	74	45	8	0.1509	53	1	0.0173739	0.642186	syn	C	Y	T	T	| Symbols: | unknown protein | chr3:4362149-4364032 REVERSE
scaffold_10	24006804	Eucgr.J01799	151	11	0.0679	162	30	31	0.5082	61	0	0	0.0379702	non-syn	C	M	A	A	| Symbols: | unknown protein | chr5:6714533-6715837 REVERSE
scaffold_10	2422584	Eucgr.J00233	11	7	0.3889	18	4	32	0.8889	36	1	0.00570184	0.00154602	non-syn	G	S	C	C	| Symbols: | protein binding / structural molecule | chr2:16726564-16728001 FORWARD
scaffold_10	24486989	Eucgr.J01843	29	7	0.1944	36	2	6	0.75	8	1	0.0496355	5.70901e-20	non-syn	G	R	A	A	| Symbols: WNK5, ZIK1, ATWNK5 | WNK5 (WITH NO LYSINE (K) KINASE 5); protein kinase | chr3:19149487-19151924 FORWARD
scaffold_10	2449347	Eucgr.J00237	95	71	0.4277	166	34	75	0.6881	109	1	0.00155947	0.478099	3'UTR	C	Y	T	T	| Symbols: PIP1B, TMP-A, ATHH2, PIP1;2 | PIP1B (NAMED PLASMA MEMBRANE INTRINSIC PROTEIN 1B); water channel | chr2:18910450-18911703 FORWARD
scaffold_10	24500411	Eucgr.J01844	414	6	0.0143	420	104	12	0.1034	116	0.215273	0.000216354	0.385809	syn	A	R	G	G	| Symbols: ATC4H, C4H, CYP73A5 | C4H (CINNAMATE-4-HYDROXYLASE); trans-cinnamate 4-monooxygenase | chr2:12993861-12995683 REVERSE
scaffold_10	24809596	Eucgr.J01869	15	37	0.7115	52	26	14	0.35	40	1	0.0200285	0.442651	non-syn	C	Y	T	T	| Symbols: | UDP-glucoronosyl/UDP-glucosyl transferase family protein | chr2:12872200-12873691 FORWARD
scaffold_10	25211915	Eucgr.J01907	319	12	0.0363	331	21	7	0.25	28	0.111437	0.000119312	0.0133743	non-syn	C	S	G	G	| Symbols: ATUBA1, MOS5 | ATUBA1; ubiquitin activating enzyme/ ubiquitin-protein ligase | chr2:12852632-12857369 REVERSE
scaffold_10	25211919	Eucgr.J01907	12	322	0.9641	334	6	21	0.7778	27	1	0.0013092	6.23851e-05	syn	A	G	G	G	| Symbols: ATUBA1, MOS5 | ATUBA1; ubiquitin activating enzyme/ ubiquitin-protein ligase | chr2:12852632-12857369 REVERSE
scaffold_10	2541796	Eucgr.J00241	65	24	0.2697	89	17	29	0.6304	46	1	0.00284568	9.26757e-05	non-syn	A	M	C	C	| Symbols: | C2 domain-containing protein | chr1:2247775-2248833 REVERSE
scaffold_10	2541803	Eucgr.J00241	70	29	0.2929	99	18	29	0.617	47	1	0.00855553	9.26757e-05	syn	C	S	G	G	| Symbols: | C2 domain-containing protein | chr1:2247775-2248833 REVERSE
scaffold_10	25554430	Eucgr.J01935	49	8	0.1404	57	209	6	0.0279	215	1	0.0226236	0.000975692	5'UTR	T	Y	C	C	| Symbols: | unknown protein | chr3:17337205-17337507 REVERSE
scaffold_10	25673066	Eucgr.J01947	39	665	0.9446	704	0	172	1	172	1	0.0448297	0.00155242	non-syn	G	T	T	T	| Symbols: | transformer serine/arginine-rich ribonucleoprotein, putative | chr1:2258816-2259586 REVERSE
scaffold_10	25673067	Eucgr.J01947	613	95	0.1342	708	130	40	0.2353	170	1	0.0325102	0.00155242	non-syn	T	Y	C	C	| Symbols: | transformer serine/arginine-rich ribonucleoprotein, putative | chr1:2258816-2259586 REVERSE
scaffold_10	25745064	Eucgr.J01957	791	35	0.0424	826	59	9	0.1324	68	1	0.0311849	4.07521e-14	5'UTR	G	K	T	T	| Symbols: HSP18.2 | HSP18.2 (heat shock protein 18.2) | chr5:24062632-24063117 FORWARD
scaffold_10	25745542	Eucgr.J01957	1989	35	0.0173	2024	110	7	0.0598	117	1	0.0377031	4.07521e-14	non-syn	T	K	G	G	| Symbols: HSP18.2 | HSP18.2 (heat shock protein 18.2) | chr5:24062632-24063117 FORWARD
scaffold_10	25926413	Eucgr.J01986	1884	154	0.0756	2038	6	4	0.4	10	1	0.006309	3.2882e-19	non-syn	C	S	G	G	| Symbols: HSP18.2 | HSP18.2 (heat shock protein 18.2) | chr5:24062632-24063117 FORWARD
scaffold_10	2600699	Eucgr.J00247	263	14	0.0505	277	130	25	0.1613	155	1	0.00598264	0.577294	syn	G	R	A	A	| Symbols: | 60S ribosomal protein L35a (RPL35aC) | chr1:27928415-27929466 REVERSE
scaffold_10	2600807	Eucgr.J00247	526	61	0.1039	587	232	66	0.2215	298	0.219938	0.0002206	0.577294	syn	G	R	A	A	| Symbols: | 60S ribosomal protein L35a (RPL35aC) | chr1:27928415-27929466 REVERSE
scaffold_10	26375905	Eucgr.J02030	243	34	0.1227	277	1182	43	0.0351	1225	0.000211058	0	0.652675	5'UTR	A	R	G	G	| Symbols: RCA | RCA (RUBISCO ACTIVASE); ADP binding / ATP binding / enzyme regulator/ ribulose-1,5-bisphosphate carboxylase/oxygenase activator | chr2:16570951-16573345 REVERSE
scaffold_10	26375970	Eucgr.J02030	262	90	0.2557	352	1495	263	0.1496	1758	0.102614	0.000111054	0.652675	syn	A	R	G	G	| Symbols: RCA | RCA (RUBISCO ACTIVASE); ADP binding / ATP binding / enzyme regulator/ ribulose-1,5-bisphosphate carboxylase/oxygenase activator | chr2:16570951-16573345 REVERSE
scaffold_10	26376485	Eucgr.J02030	1412	74	0.0498	1486	5233	122	0.0228	5355	0.00301865	0	0.652675	syn	T	Y	C	C	| Symbols: RCA | RCA (RUBISCO ACTIVASE); ADP binding / ATP binding / enzyme regulator/ ribulose-1,5-bisphosphate carboxylase/oxygenase activator | chr2:16570951-16573345 REVERSE
scaffold_10	26376611	Eucgr.J02030	192	392	0.6712	584	467	1542	0.7675	2009	0.229541	0.00022772	0.652675	syn	G	S	C	C	| Symbols: RCA | RCA (RUBISCO ACTIVASE); ADP binding / ATP binding / enzyme regulator/ ribulose-1,5-bisphosphate carboxylase/oxygenase activator | chr2:16570951-16573345 REVERSE
scaffold_10	26377110	Eucgr.J02030	1	29	0.9667	30	42	54	0.5625	96	1	0.00277502	0.652675	intron	T	A	A	A	| Symbols: RCA | RCA (RUBISCO ACTIVASE); ADP binding / ATP binding / enzyme regulator/ ribulose-1,5-bisphosphate carboxylase/oxygenase activator | chr2:16570951-16573345 REVERSE
scaffold_10	26377114	Eucgr.J02030	1	105	0.9906	106	41	316	0.8852	357	1	0.0294551	0.652675	splice-site	G	A	A	A	| Symbols: RCA | RCA (RUBISCO ACTIVASE); ADP binding / ATP binding / enzyme regulator/ ribulose-1,5-bisphosphate carboxylase/oxygenase activator | chr2:16570951-16573345 REVERSE
scaffold_10	26378092	Eucgr.J02030	1684	85	0.048	1769	6452	155	0.0235	6607	0.00333036	0	0.652675	syn	G	R	A	A	| Symbols: RCA | RCA (RUBISCO ACTIVASE); ADP binding / ATP binding / enzyme regulator/ ribulose-1,5-bisphosphate carboxylase/oxygenase activator | chr2:16570951-16573345 REVERSE
scaffold_10	26378140	Eucgr.J02030	155	1289	0.8927	1444	347	4710	0.9314	5057	0.10547	0.000113776	0.652675	syn	A	G	G	G	| Symbols: RCA | RCA (RUBISCO ACTIVASE); ADP binding / ATP binding / enzyme regulator/ ribulose-1,5-bisphosphate carboxylase/oxygenase activator | chr2:16570951-16573345 REVERSE
scaffold_10	26378318	Eucgr.J02030	21	19	0.475	40	49	148	0.7513	197	1	0.018119	0.652675	3'UTR	C	S	G	G	| Symbols: RCA | RCA (RUBISCO ACTIVASE); ADP binding / ATP binding / enzyme regulator/ ribulose-1,5-bisphosphate carboxylase/oxygenase activator | chr2:16570951-16573345 REVERSE
scaffold_10	26378455	Eucgr.J02030	145	472	0.765	617	778	1566	0.6681	2344	0.342039	0.000325752	0.652675	3'UTR	A	G	G	G	| Symbols: RCA | RCA (RUBISCO ACTIVASE); ADP binding / ATP binding / enzyme regulator/ ribulose-1,5-bisphosphate carboxylase/oxygenase activator | chr2:16570951-16573345 REVERSE
scaffold_10	26378466	Eucgr.J02030	56	653	0.921	709	100	2933	0.967	3033	0.00309764	0	0.652675	3'UTR	A	G	G	G	| Symbols: RCA | RCA (RUBISCO ACTIVASE); ADP binding / ATP binding / enzyme regulator/ ribulose-1,5-bisphosphate carboxylase/oxygenase activator | chr2:16570951-16573345 REVERSE
scaffold_10	26378489	Eucgr.J02030	512	13	0.0248	525	2024	157	0.072	2181	1	0.00354938	0.652675	3'UTR	T	W	A	A	| Symbols: RCA | RCA (RUBISCO ACTIVASE); ADP binding / ATP binding / enzyme regulator/ ribulose-1,5-bisphosphate carboxylase/oxygenase activator | chr2:16570951-16573345 REVERSE
scaffold_10	26546568	Eucgr.J02054	292	114	0.2808	406	406	245	0.3763	651	1	0.0414322	0.392206	3'UTR	A	R	G	G	| Symbols: | NADH-ubiquinone oxidoreductase-related | chr2:19551263-19551991 FORWARD
scaffold_10	26546627	Eucgr.J02054	217	21	0.0882	238	343	8	0.0228	351	1	0.0130624	0.392206	3'UTR	C	Y	T	T	| Symbols: | NADH-ubiquinone oxidoreductase-related | chr2:19551263-19551991 FORWARD
scaffold_10	26546660	Eucgr.J02054	258	54	0.1731	312	298	113	0.2749	411	1	0.038366	0.392206	3'UTR	G	R	A	A	| Symbols: | NADH-ubiquinone oxidoreductase-related | chr2:19551263-19551991 FORWARD
scaffold_10	26546691	Eucgr.J02054	710	55	0.0719	765	1110	26	0.0229	1136	0.0192729	0	0.392206	3'UTR	A	R	G	G	| Symbols: | NADH-ubiquinone oxidoreductase-related | chr2:19551263-19551991 FORWARD
scaffold_10	26546703	Eucgr.J02054	312	492	0.6119	804	632	592	0.4837	1224	0.00133192	0	0.392206	3'UTR	T	Y	C	C	| Symbols: | NADH-ubiquinone oxidoreductase-related | chr2:19551263-19551991 FORWARD
scaffold_10	26546738	Eucgr.J02054	919	205	0.1824	1124	1390	435	0.2384	1825	1	0.0139043	0.392206	non-syn	A	W	T	T	| Symbols: | NADH-ubiquinone oxidoreductase-related | chr2:19551263-19551991 FORWARD
scaffold_10	26547041	Eucgr.J02054	68	376	0.8468	444	53	602	0.9191	655	1	0.00816774	0.392206	syn	A	G	G	G	| Symbols: | NADH-ubiquinone oxidoreductase-related | chr2:19551263-19551991 FORWARD
scaffold_10	27758421	Eucgr.J02172	359	49	0.1201	408	118	58	0.3295	176	0.000174913	0	2.04883e-05	3'UTR	A	R	G	G	| Symbols: | ferredoxin thioredoxin reductase catalytic beta chain family protein | chr2:1646961-1648345 FORWARD
scaffold_10	27758445	Eucgr.J02172	292	64	0.1798	356	116	71	0.3797	187	0.0275309	0	2.04883e-05	3'UTR	T	Y	C	C	| Symbols: | ferredoxin thioredoxin reductase catalytic beta chain family protein | chr2:1646961-1648345 FORWARD
scaffold_10	2801165	Eucgr.J00269	50	5	0.0909	55	13	9	0.4091	22	1	0.0335632	0.000423719	3'UTR	T	Y	C	C	| Symbols: | unknown protein | chr3:19369580-19370980 REVERSE
scaffold_10	28124165	Eucgr.J02218	31	170	0.8458	201	49	54	0.5243	103	0.000153238	0	0.102288	syn	A	G	G	G	| Symbols: ATARFA1B | ATARFA1B (ADP-ribosylation factor A1B); GTP binding / phospholipase activator/ protein binding | chr5:4729319-4730495 FORWARD
scaffold_10	29078215	Eucgr.J02307	51	29	0.3625	80	11	40	0.7843	51	0.219347	0.000220228	0.0831744	syn	G	R	A	A	| Symbols: GTE8 | GTE8; DNA binding | chr3:10068411-10072403 FORWARD
scaffold_10	2939099	Eucgr.J00283	91	16	0.1495	107	19	13	0.4062	32	1	0.0473079	1.71537e-06	5'UTR	T	W	A	A	| Symbols: | uricase / urate oxidase / nodulin 35, putative | chr2:11164956-11166968 FORWARD
scaffold_10	29833355	Eucgr.J02394	0	23	1	23	3	5	0.625	8	1	0.0528207	0.0837705	syn	G	T	T	T	| Symbols: | unknown protein | chr4:17130354-17134302 FORWARD
scaffold_10	3012547	Eucgr.J00292	16	39	0.7091	55	5	64	0.9275	69	1	0.0380758	0.983558	5'UTR	A	W	T	T	| Symbols: ATJ3, ATJ | ATJ3; protein binding | chr3:15869179-15871059 REVERSE
scaffold_10	3012577	Eucgr.J00292	41	5	0.1087	46	27	39	0.5909	66	0.0248245	0	0.983558	5'UTR	G	S	C	C	| Symbols: ATJ3, ATJ | ATJ3; protein binding | chr3:15869179-15871059 REVERSE
scaffold_10	3013724	Eucgr.J00292	117	259	0.6888	376	25	167	0.8698	192	0.222991	0.000222546	0.983558	non-syn	G	K	T	T	| Symbols: ATJ3, ATJ | ATJ3; protein binding | chr3:15869179-15871059 REVERSE
scaffold_10	3013781	Eucgr.J00292	260	31	0.1065	291	112	32	0.2222	144	1	0.0376307	0.983558	non-syn	A	R	G	G	| Symbols: ATJ3, ATJ | ATJ3; protein binding | chr3:15869179-15871059 REVERSE
scaffold_10	3014004	Eucgr.J00292	154	411	0.7274	565	45	241	0.8427	286	1	0.00823584	0.983558	non-syn	C	Y	T	T	| Symbols: ATJ3, ATJ | ATJ3; protein binding | chr3:15869179-15871059 REVERSE
scaffold_10	30312581	Eucgr.J02422	312	101	0.2446	413	141	20	0.1242	161	1	0.0428426	0.294012	syn	A	R	G	G	| Symbols: | 60S ribosomal protein L8 (RPL8C) | chr4:17097613-17098656 FORWARD
scaffold_10	30446983	Eucgr.J02435	21	7	0.25	28	15	51	0.7727	66	0.168813	0.000174754	0.704924	syn	T	Y	C	C	| Symbols: ATIRE1-1, IRE1-1 | IRE1-1 (INOSITOL REQUIRING 1-1); ATP binding / endoribonuclease, producing 5'-phosphomonoesters / kinase/ protein kinase/ protein serine/threonine kinase | chr5:8316627-8319827 FORWARD
scaffold_10	30821187	Eucgr.J02467	21	28	0.5714	49	4	38	0.9048	42	1	0.0152547	3.25754e-07	non-syn	G	S	C	C	| Symbols: | 3-dehydroquinate synthase, putative | chr5:26431516-26433649 REVERSE
scaffold_10	30838627	Eucgr.J02469	0	12	1	12	19	7	0.2692	26	1	0.00184326	0.00414723	3'UTR	T	G	G	G	| Symbols: | family II extracellular lipase 3 (EXL3) | chr1:28499179-28500943 FORWARD
scaffold_10	30862898	Eucgr.J02472	163	18	0.0994	181	229	79	0.2565	308	1	0.00172535	0.365991	syn	T	Y	C	C	| Symbols: | family II extracellular lipase 3 (EXL3) | chr1:28499179-28500943 FORWARD
scaffold_10	30863238	Eucgr.J02472	20	50	0.7143	70	55	35	0.3889	90	1	0.00261118	0.365991	syn	A	R	G	G	| Symbols: | family II extracellular lipase 3 (EXL3) | chr1:28499179-28500943 FORWARD
scaffold_10	31087221	Eucgr.J02514	34	6	0.15	40	2	5	0.7143	7	1	0.0351747	7.02438e-12	non-syn	G	K	T	T	| Symbols: | F-box family protein | chr5:24188600-24189724 REVERSE
scaffold_10	31087233	Eucgr.J02514	45	6	0.1176	51	5	6	0.5455	11	1	0.0347315	0.0384735	non-syn	C	Y	T	T	| Symbols: | F-box family protein | chr5:24188600-24189724 REVERSE
scaffold_10	31462364	Eucgr.J02557	27	27	0.5	54	4	52	0.9286	56	0.0534094	0	1	syn	C	Y	T	T	| Symbols: | RNA recognition motif (RRM)-containing protein | chr1:28686932-28688506 REVERSE
scaffold_10	31605357	Eucgr.J02574	72	42	0.3684	114	8	31	0.7949	39	0.378527	0.000357438	1.36716e-13	syn	T	Y	C	C	| Symbols: | subtilase family protein | chr3:4658421-4660754 REVERSE
scaffold_10	31937289	Eucgr.J02620	23	44	0.6567	67	32	17	0.3469	49	1	0.0309319	0.00305206	non-syn	T	Y	C	C	| Symbols: | ATPP2-A2; carbohydrate binding | chr4:10776954-10777509 FORWARD
scaffold_10	3273907	Eucgr.J00327	94	66	0.4125	160	88	21	0.1927	109	1	0.00740944	0.936636	syn	G	R	A	A	| Symbols: | pyruvate kinase, putative | chr5:2778433-2780300 FORWARD
scaffold_10	34020355	Eucgr.J02719	84	91	0.52	175	77	35	0.3125	112	1	0.0202339	0.00170203	non-syn	G	K	T	T	| Symbols: ATPP2-A2, PP2A2, PP2-A2 | ATPP2-A2; carbohydrate binding | chr4:10776925-10777509 FORWARD
scaffold_10	34020501	Eucgr.J02719	31	94	0.752	125	42	45	0.5172	87	1	0.015808	0.00170203	non-syn	T	C	C	C	| Symbols: ATPP2-A2, PP2A2, PP2-A2 | ATPP2-A2; carbohydrate binding | chr4:10776925-10777509 FORWARD
scaffold_10	34020535	Eucgr.J02719	232	8	0.0333	240	128	23	0.1523	151	1	0.00151636	0.00170203	syn	C	M	A	A	| Symbols: ATPP2-A2, PP2A2, PP2-A2 | ATPP2-A2; carbohydrate binding | chr4:10776925-10777509 FORWARD
scaffold_10	34020552	Eucgr.J02719	138	118	0.4609	256	119	42	0.2609	161	1	0.00262378	0.00170203	non-syn	A	R	G	G	| Symbols: ATPP2-A2, PP2A2, PP2-A2 | ATPP2-A2; carbohydrate binding | chr4:10776925-10777509 FORWARD
scaffold_10	34020553	Eucgr.J02719	234	16	0.064	250	135	27	0.1667	162	1	0.0285985	0.00170203	syn	T	Y	C	C	| Symbols: ATPP2-A2, PP2A2, PP2-A2 | ATPP2-A2; carbohydrate binding | chr4:10776925-10777509 FORWARD
scaffold_10	34020634	Eucgr.J02719	186	22	0.1058	208	106	38	0.2639	144	1	0.00548164	0.00170203	syn	T	K	G	G	| Symbols: ATPP2-A2, PP2A2, PP2-A2 | ATPP2-A2; carbohydrate binding | chr4:10776925-10777509 FORWARD
scaffold_10	34020642	Eucgr.J02719	83	77	0.4812	160	107	14	0.1157	121	0	0	0.00170203	syn	T	K	G	G	| Symbols: ATPP2-A2, PP2A2, PP2-A2 | ATPP2-A2; carbohydrate binding | chr4:10776925-10777509 FORWARD
scaffold_10	34020656	Eucgr.J02719	59	52	0.4685	111	84	19	0.1845	103	0.942866	0.000784414	0.00170203	non-syn	T	Y	C	C	| Symbols: ATPP2-A2, PP2A2, PP2-A2 | ATPP2-A2; carbohydrate binding | chr4:10776925-10777509 FORWARD
scaffold_10	34024382	Eucgr.J02719	48	79	0.622	127	68	34	0.3333	102	1	0.00101653	0.00170203	syn	T	Y	C	C	| Symbols: ATPP2-A2, PP2A2, PP2-A2 | ATPP2-A2; carbohydrate binding | chr4:10776925-10777509 FORWARD
scaffold_10	35077928	Eucgr.J02805	11	8	0.4211	19	2	26	0.9286	28	1	0.00668747	0.750268	syn	T	Y	C	C	| Symbols: | subtilase family protein | chr3:4658421-4660754 REVERSE
scaffold_10	35424932	Eucgr.J02846	29	11	0.275	40	11	20	0.6452	31	1	0.049169	1	non-syn	C	Y	T	T	| Symbols: | unknown protein | chr1:27361223-27361745 FORWARD
scaffold_10	35554990	Eucgr.J02860	19	37	0.6607	56	27	14	0.3415	41	1	0.0502849	0.831565	syn	A	M	C	C	| Symbols: RHD3 | RHD3 (ROOT HAIR DEFECTIVE 3); GTP binding | chr3:4565762-4571109 REVERSE
scaffold_10	35809022	Eucgr.J02870	0	68	1	68	2	10	0.8333	12	1	0.0230607	1.17194e-06	syn	T	G	G	G	| Symbols: | unknown protein | chr1:20580578-20581706 FORWARD
scaffold_10	35985218	Eucgr.J02888	352	18	0.0486	370	225	30	0.1176	255	1	0.0420449	0.93391	syn	G	S	C	C	| Symbols: | 60S ribosomal protein L28 (RPL28C) | chr4:14468439-14469964 REVERSE
scaffold_10	35985257	Eucgr.J02888	374	21	0.0532	395	218	35	0.1383	253	1	0.00790212	0.93391	syn	A	R	G	G	| Symbols: | 60S ribosomal protein L28 (RPL28C) | chr4:14468439-14469964 REVERSE
scaffold_10	36638971	Eucgr.J02936	93	8	0.0792	101	23	13	0.3611	36	1	0.0032338	1	syn	C	Y	T	T	| Symbols: | electron carrier/ oxidoreductase | chr3:7522865-7524036 FORWARD
scaffold_10	36790044	Eucgr.J02955	23	5	0.1786	28	16	27	0.6279	43	1	0.0091288	1.0864e-07	syn	T	Y	C	C	| Symbols: | acyl-activating enzyme 13 (AAE13) | chr3:5476490-5480128 FORWARD
scaffold_10	36810352	Eucgr.J02958	122	14	0.1029	136	332	11	0.0321	343	1	0.0462825	0.00749995	syn	G	R	A	A	| Symbols: ATROPGEF12, ROPGEF12, MEE64 | ROPGEF12 (RHO GUANYL-NUCLEOTIDE EXCHANGE FACTOR 12); Rho guanyl-nucleotide exchange factor | chr1:30042172-30044092 REVERSE
scaffold_10	36811168	Eucgr.J02958	286	30	0.0949	316	740	180	0.1957	920	1	0.00241877	0.00749995	non-syn	T	W	A	A	| Symbols: ATROPGEF12, ROPGEF12, MEE64 | ROPGEF12 (RHO GUANYL-NUCLEOTIDE EXCHANGE FACTOR 12); Rho guanyl-nucleotide exchange factor | chr1:30042172-30044092 REVERSE
scaffold_10	36811276	Eucgr.J02958	158	9	0.0539	167	389	90	0.1879	479	1	0.00219449	0.00749995	3'UTR	T	K	G	G	| Symbols: ATROPGEF12, ROPGEF12, MEE64 | ROPGEF12 (RHO GUANYL-NUCLEOTIDE EXCHANGE FACTOR 12); Rho guanyl-nucleotide exchange factor | chr1:30042172-30044092 REVERSE
scaffold_10	37071352	Eucgr.J02983	110	5	0.0435	115	33	13	0.2826	46	1	0.000992286	0.0814703	3'UTR	T	K	C	C	| Symbols: | FUNCTIONS IN: molecular_function unknown; INVOLVED IN: biological_process unknown; LOCATED IN: plasma membrane; EXPRESSED IN: 24 plant structures; EXPRESSED DURING: 15 growth stages; CONTAINS InterPro DOMAIN/s: Translation machinery associated TMA7 (InterPro:IPR015157); BEST Arabidopsis thaliana protein match is: unknown protein (TAIR:AT3G16040.1); Has 263 Blast hits to 263 proteins …
scaffold_10	37071434	Eucgr.J02983	197	144	0.4223	341	42	69	0.6216	111	1	0.0111571	0.0814703	3'UTR	T	W	A	A	| Symbols: | FUNCTIONS IN: molecular_function unknown; INVOLVED IN: biological_process unknown; LOCATED IN: plasma membrane; EXPRESSED IN: 24 plant structures; EXPRESSED DURING: 15 growth stages; CONTAINS InterPro DOMAIN/s: Translation machinery associated TMA7 (InterPro:IPR015157); BEST Arabidopsis thaliana protein match is: unknown protein (TAIR:AT3G16040.1); Has 263 Blast hits to 263 proteins …
scaffold_10	37071505	Eucgr.J02983	637	793	0.5545	1430	181	375	0.6745	556	0.0986825	0.000107264	0.0814703	syn	C	Y	T	T	| Symbols: | FUNCTIONS IN: molecular_function unknown; INVOLVED IN: biological_process unknown; LOCATED IN: plasma membrane; EXPRESSED IN: 24 plant structures; EXPRESSED DURING: 15 growth stages; CONTAINS InterPro DOMAIN/s: Translation machinery associated TMA7 (InterPro:IPR015157); BEST Arabidopsis thaliana protein match is: unknown protein (TAIR:AT3G16040.1); Has 263 Blast hits to 263 proteins …
scaffold_10	37072528	Eucgr.J02983	349	134	0.2774	483	133	87	0.3955	220	1	0.0484653	0.0814703	syn	A	M	C	C	| Symbols: | FUNCTIONS IN: molecular_function unknown; INVOLVED IN: biological_process unknown; LOCATED IN: plasma membrane; EXPRESSED IN: 24 plant structures; EXPRESSED DURING: 15 growth stages; CONTAINS InterPro DOMAIN/s: Translation machinery associated TMA7 (InterPro:IPR015157); BEST Arabidopsis thaliana protein match is: unknown protein (TAIR:AT3G16040.1); Has 263 Blast hits to 263 proteins …
scaffold_10	37072779	Eucgr.J02983	41	49	0.5444	90	5	31	0.8611	36	1	0.0280626	0.0814703	5'UTR	G	K	T	T	| Symbols: | FUNCTIONS IN: molecular_function unknown; INVOLVED IN: biological_process unknown; LOCATED IN: plasma membrane; EXPRESSED IN: 24 plant structures; EXPRESSED DURING: 15 growth stages; CONTAINS InterPro DOMAIN/s: Translation machinery associated TMA7 (InterPro:IPR015157); BEST Arabidopsis thaliana protein match is: unknown protein (TAIR:AT3G16040.1); Has 263 Blast hits to 263 proteins …
scaffold_10	37119266	Eucgr.J02991	217	26	0.107	243	54	22	0.2895	76	1	0.00539599	0.00190376	non-syn	G	R	A	A	| Symbols: HSP91 | HSP91; ATP binding | chr1:30063924-30067067 REVERSE
scaffold_10	37931006	Eucgr.J03087	130	12	0.0845	142	6	5	0.4545	11	1	0.00796294	1.01115e-10	non-syn	A	R	G	G	| Symbols: | leucine-rich repeat family protein | chr1:5411509-5414544 FORWARD
scaffold_10	37931408	Eucgr.J03087	77	5	0.061	82	10	5	0.3333	15	1	0.0415157	1.01115e-10	syn	T	Y	C	C	| Symbols: | leucine-rich repeat family protein | chr1:5411509-5414544 FORWARD
scaffold_10	37931439	Eucgr.J03087	89	14	0.1359	103	9	10	0.5263	19	1	0.00454341	1.01115e-10	non-syn	G	R	A	A	| Symbols: | leucine-rich repeat family protein | chr1:5411509-5414544 FORWARD
scaffold_10	37931565	Eucgr.J03087	50	55	0.5238	105	44	6	0.12	50	0.136487	0.000144126	1.01115e-10	non-syn	A	R	G	G	| Symbols: | leucine-rich repeat family protein | chr1:5411509-5414544 FORWARD
scaffold_10	37934624	Eucgr.J03087	63	12	0.16	75	3	8	0.7273	11	1	0.00204458	1.01115e-10	non-syn	A	R	G	G	| Symbols: | leucine-rich repeat family protein | chr1:5411509-5414544 FORWARD
scaffold_10	37934807	Eucgr.J03087	72	19	0.2088	91	10	13	0.5652	23	1	0.0237777	1.01115e-10	syn	C	Y	T	T	| Symbols: | leucine-rich repeat family protein | chr1:5411509-5414544 FORWARD
scaffold_10	37935870	Eucgr.J03087	43	17	0.2833	60	3	11	0.7857	14	1	0.0182001	1.01115e-10	non-syn	T	W	A	A	| Symbols: | leucine-rich repeat family protein | chr1:5411509-5414544 FORWARD
scaffold_10	37938495	Eucgr.J03087	280	116	0.2929	396	29	35	0.5469	64	1	0.00344609	1.01115e-10	non-syn	A	R	G	G	| Symbols: | leucine-rich repeat family protein | chr1:5411509-5414544 FORWARD
scaffold_10	37938503	Eucgr.J03087	307	86	0.2188	393	36	32	0.4706	68	1	0.000838853	1.01115e-10	non-syn	T	K	G	G	| Symbols: | leucine-rich repeat family protein | chr1:5411509-5414544 FORWARD
scaffold_10	37938508	Eucgr.J03087	455	25	0.0521	480	77	24	0.2376	101	0	0	1.01115e-10	non-syn	G	R	A	A	| Symbols: | leucine-rich repeat family protein | chr1:5411509-5414544 FORWARD
scaffold_10	38347135	Eucgr.J03127	331	5	0.0149	336	5	5	0.5	10	0	0	1.862e-26	non-syn	T	Y	A	A	| Symbols: HSP70 | HSP70 (heat shock protein 70); ATP binding | chr3:3991487-3993689 REVERSE
scaffold_10	38347136	Eucgr.J03127	358	5	0.0138	363	5	5	0.5	10	0	0	1.862e-26	non-syn	G	K	C	C	| Symbols: HSP70 | HSP70 (heat shock protein 70); ATP binding | chr3:3991487-3993689 REVERSE
scaffold_10	38347176	Eucgr.J03127	856	328	0.277	1184	423	10	0.0231	433	0	0	1.862e-26	syn	G	S	C	C	| Symbols: HSP70 | HSP70 (heat shock protein 70); ATP binding | chr3:3991487-3993689 REVERSE
scaffold_10	38347185	Eucgr.J03127	1194	17	0.014	1211	409	20	0.0466	429	1	0.00500271	1.862e-26	syn	G	R	A	A	| Symbols: HSP70 | HSP70 (heat shock protein 70); ATP binding | chr3:3991487-3993689 REVERSE
scaffold_10	38347203	Eucgr.J03127	467	387	0.4532	854	39	295	0.8832	334	0	0	1.862e-26	syn	G	R	A	A	| Symbols: HSP70 | HSP70 (heat shock protein 70); ATP binding | chr3:3991487-3993689 REVERSE
scaffold_10	38347209	Eucgr.J03127	257	343	0.5717	600	0	251	1	251	0	0	1.862e-26	syn	G	K	T	T	| Symbols: HSP70 | HSP70 (heat shock protein 70); ATP binding | chr3:3991487-3993689 REVERSE
scaffold_10	38473719	Eucgr.J03144	4	10	0.7143	14	32	10	0.2381	42	1	0.0382189	0.995124	syn	T	Y	C	C	| Symbols: CAX2, atcax2 | CAX2 (CATION EXCHANGER 2); calcium:cation antiporter/ calcium:hydrogen antiporter | chr3:4315418-4317997 FORWARD
scaffold_10	38489341	Eucgr.J03147	76	7	0.0843	83	32	17	0.3469	49	1	0.00753106	0.0258468	3'UTR	G	R	A	A	| Symbols: | small nuclear ribonucleoprotein E, putative / snRNP-E, putative / Sm protein E, putative | chr4:14836773-14837919 REVERSE
scaffold_10	38592613	Eucgr.J03161	28	10	0.2632	38	6	15	0.7143	21	1	0.0264213	0.928845	non-syn	G	K	T	T	| Symbols: ACA9, ATACA9 | ACA9 (AUTOINHIBITED CA(2+)-ATPASE 9); calcium-transporting ATPase/ calmodulin binding | chr3:7425770-7431941 FORWARD
scaffold_10	4239177	Eucgr.J00422	283	20	0.066	303	39	20	0.339	59	0	0	9.93249e-05	syn	C	M	A	A	| Symbols: | FUNCTIONS IN: molecular_function unknown; EXPRESSED IN: 22 plant structures; EXPRESSED DURING: 13 growth stages; BEST Arabidopsis thaliana protein match is: pentatricopeptide (PPR) repeat-containing protein (TAIR:AT4G22760.1); Has 68 Blast hits to 68 proteins in 11 species: Archae - 0; Bacteria - 0; Metazoa - 0; Fungi - 0; Plants - 68; Viruses - 0; Other Eukaryotes - 0 (source: NCBI …
scaffold_10	4313562	Eucgr.J00431	10	6	0.375	16	72	5	0.0649	77	1	0.0180051	0.682646	non-syn	G	S	C	C	| Symbols: | phosphoglycerate/bisphosphoglycerate mutase family protein | chr5:7517731-7520223 REVERSE
scaffold_10	455933	Eucgr.J00023	772	573	0.426	1345	103	558	0.8442	661	0	0	0.811536	syn	C	Y	T	T	| Symbols: HSC70-1, HSP70-1, AT-HSC70-1, HSC70 | HSC70-1 (HEAT SHOCK COGNATE PROTEIN 70-1); ATP binding | chr5:554055-556334 REVERSE
scaffold_10	455957	Eucgr.J00023	701	776	0.5254	1477	667	18	0.0263	685	0	0	0.811536	syn	C	S	G	G	| Symbols: HSC70-1, HSP70-1, AT-HSC70-1, HSC70 | HSC70-1 (HEAT SHOCK COGNATE PROTEIN 70-1); ATP binding | chr5:554055-556334 REVERSE
scaffold_10	455960	Eucgr.J00023	1063	772	0.4207	1835	890	18	0.0198	908	0	0	0.811536	syn	C	S	G	G	| Symbols: HSC70-1, HSP70-1, AT-HSC70-1, HSC70 | HSC70-1 (HEAT SHOCK COGNATE PROTEIN 70-1); ATP binding | chr5:554055-556334 REVERSE
scaffold_10	456780	Eucgr.J00023	358	94	0.208	452	196	100	0.3378	296	1	0.00409866	0.811536	syn	C	M	A	A	| Symbols: HSC70-1, HSP70-1, AT-HSC70-1, HSC70 | HSC70-1 (HEAT SHOCK COGNATE PROTEIN 70-1); ATP binding | chr5:554055-556334 REVERSE
scaffold_10	456900	Eucgr.J00023	274	6	0.0214	280	175	20	0.1026	195	1	0.00653894	0.811536	syn	C	M	A	A	| Symbols: HSC70-1, HSP70-1, AT-HSC70-1, HSC70 | HSC70-1 (HEAT SHOCK COGNATE PROTEIN 70-1); ATP binding | chr5:554055-556334 REVERSE
scaffold_10	456921	Eucgr.J00023	763	204	0.211	967	97	113	0.5381	210	0	0	0.811536	syn	C	Y	T	T	| Symbols: HSC70-1, HSP70-1, AT-HSC70-1, HSC70 | HSC70-1 (HEAT SHOCK COGNATE PROTEIN 70-1); ATP binding | chr5:554055-556334 REVERSE
scaffold_10	456939	Eucgr.J00023	385	945	0.7105	1330	224	12	0.0508	236	0	0	0.811536	syn	C	S	G	G	| Symbols: HSC70-1, HSP70-1, AT-HSC70-1, HSC70 | HSC70-1 (HEAT SHOCK COGNATE PROTEIN 70-1); ATP binding | chr5:554055-556334 REVERSE
scaffold_10	456948	Eucgr.J00023	1104	189	0.1462	1293	123	97	0.4409	220	0	0	0.811536	syn	C	Y	T	T	| Symbols: HSC70-1, HSP70-1, AT-HSC70-1, HSC70 | HSC70-1 (HEAT SHOCK COGNATE PROTEIN 70-1); ATP binding | chr5:554055-556334 REVERSE
scaffold_10	456984	Eucgr.J00023	553	114	0.1709	667	110	53	0.3252	163	0.966885	0.000801064	0.811536	syn	C	Y	T	T	| Symbols: HSC70-1, HSP70-1, AT-HSC70-1, HSC70 | HSC70-1 (HEAT SHOCK COGNATE PROTEIN 70-1); ATP binding | chr5:554055-556334 REVERSE
scaffold_10	457458	Eucgr.J00023	801	76	0.0867	877	576	26	0.0432	602	1	0.036196	0.811536	syn	C	Y	T	T	| Symbols: HSC70-1, HSP70-1, AT-HSC70-1, HSC70 | HSC70-1 (HEAT SHOCK COGNATE PROTEIN 70-1); ATP binding | chr5:554055-556334 REVERSE
scaffold_10	457935	Eucgr.J00023	707	34	0.0459	741	448	69	0.1335	517	0.00225486	0	0.811536	syn	C	S	G	G	| Symbols: HSC70-1, HSP70-1, AT-HSC70-1, HSC70 | HSC70-1 (HEAT SHOCK COGNATE PROTEIN 70-1); ATP binding | chr5:554055-556334 REVERSE
scaffold_10	507177	Eucgr.J00025	1532	461	0.2313	1993	1080	12	0.011	1092	0	0	0.223444	syn	C	S	G	G	| Symbols: HSP70 | HSP70 (heat shock protein 70); ATP binding | chr3:3991487-3993689 REVERSE
scaffold_10	507210	Eucgr.J00025	2707	424	0.1354	3131	1149	414	0.2649	1563	0	0	0.223444	syn	C	S	G	G	| Symbols: HSP70 | HSP70 (heat shock protein 70); ATP binding | chr3:3991487-3993689 REVERSE
scaffold_10	507219	Eucgr.J00025	2315	1032	0.3083	3347	819	774	0.4859	1593	0	0	0.223444	syn	G	R	A	A	| Symbols: HSP70 | HSP70 (heat shock protein 70); ATP binding | chr3:3991487-3993689 REVERSE
scaffold_10	507225	Eucgr.J00025	2059	1435	0.4107	3494	367	1197	0.7653	1564	0	0	0.223444	syn	C	Y	T	T	| Symbols: HSP70 | HSP70 (heat shock protein 70); ATP binding | chr3:3991487-3993689 REVERSE
scaffold_10	507243	Eucgr.J00025	3115	36	0.0114	3151	1369	35	0.0249	1404	1	0.023862	0.223444	syn	C	Y	T	T	| Symbols: HSP70 | HSP70 (heat shock protein 70); ATP binding | chr3:3991487-3993689 REVERSE
scaffold_10	507249	Eucgr.J00025	1082	1179	0.5215	2261	913	30	0.0318	943	0	0	0.223444	syn	C	S	G	G	| Symbols: HSP70 | HSP70 (heat shock protein 70); ATP binding | chr3:3991487-3993689 REVERSE
scaffold_10	507252	Eucgr.J00025	1539	1140	0.4255	2679	1201	30	0.0244	1231	0	0	0.223444	syn	C	S	G	G	| Symbols: HSP70 | HSP70 (heat shock protein 70); ATP binding | chr3:3991487-3993689 REVERSE
scaffold_10	507292	Eucgr.J00025	490	40	0.0755	530	436	11	0.0246	447	1	0.0148315	0.223444	non-syn	A	R	G	G	| Symbols: HSP70 | HSP70 (heat shock protein 70); ATP binding | chr3:3991487-3993689 REVERSE
scaffold_10	508315	Eucgr.J00025	535	334	0.3843	869	450	7	0.0153	457	0	0	0.223444	syn	C	S	G	G	| Symbols: HSP70 | HSP70 (heat shock protein 70); ATP binding | chr3:3991487-3993689 REVERSE
scaffold_10	508345	Eucgr.J00025	695	336	0.3259	1031	575	6	0.0103	581	0	0	0.223444	syn	C	S	G	G	| Symbols: HSP70 | HSP70 (heat shock protein 70); ATP binding | chr3:3991487-3993689 REVERSE
scaffold_10	508558	Eucgr.J00025	532	108	0.1688	640	424	6	0.014	430	0	0	0.223444	syn	T	Y	C	C	| Symbols: HSP70 | HSP70 (heat shock protein 70); ATP binding | chr3:3991487-3993689 REVERSE
scaffold_10	508567	Eucgr.J00025	561	110	0.1639	671	466	6	0.0127	472	0	0	0.223444	syn	T	Y	C	C	| Symbols: HSP70 | HSP70 (heat shock protein 70); ATP binding | chr3:3991487-3993689 REVERSE
scaffold_10	509695	Eucgr.J00025	655	135	0.1709	790	547	50	0.0838	597	0.207685	0.000209995	0.223444	syn	C	Y	T	T	| Symbols: HSP70 | HSP70 (heat shock protein 70); ATP binding | chr3:3991487-3993689 REVERSE
scaffold_10	509875	Eucgr.J00025	563	50	0.0816	613	423	6	0.014	429	0.174851	0.000179703	0.223444	3'UTR	T	K	G	G	| Symbols: HSP70 | HSP70 (heat shock protein 70); ATP binding | chr3:3991487-3993689 REVERSE
scaffold_10	509916	Eucgr.J00025	901	40	0.0425	941	704	11	0.0154	715	1	0.0441218	0.223444	3'UTR	T	Y	C	C	| Symbols: HSP70 | HSP70 (heat shock protein 70); ATP binding | chr3:3991487-3993689 REVERSE
scaffold_10	5305688	Eucgr.J00493	0	73	1	73	2	7	0.7778	9	1	0.00274918	1.68567e-43	5'UTR	A	T	T	T	| Symbols: ATFD3 | ATFD3 (ferredoxin 3); 2 iron, 2 sulfur cluster binding / electron carrier/ iron-sulfur cluster binding | chr2:11758281-11758748 REVERSE
scaffold_10	5323726	Eucgr.J00494	6	34	0.85	40	38	40	0.5128	78	1	0.0137217	0.992257	syn	T	A	A	A	| Symbols: | glycosyl hydrolase family 17 protein | chr2:11752615-11753844 REVERSE
scaffold_10	5340709	Eucgr.J00497	11	30	0.7317	41	32	22	0.4074	54	1	0.0462045	0.308273	syn	C	Y	T	T	| Symbols: | glycosyl hydrolase family 17 protein | chr2:11752615-11753844 REVERSE
scaffold_10	5340895	Eucgr.J00497	6	34	0.85	40	38	40	0.5128	78	1	0.0137155	0.725852	syn	T	A	A	A	| Symbols: | glycosyl hydrolase family 17 protein | chr2:11752615-11753844 REVERSE
scaffold_10	584136	Eucgr.J00032	1	25	0.9615	26	8	8	0.5	16	1	0.0157546	0.0971212	3'UTR	G	T	T	T	| Symbols: UBC14 | UBC14 (ubiquitin-conjugating enzyme 14); ubiquitin-protein ligase | chr3:20531520-20532895 FORWARD
scaffold_10	5891346	Eucgr.J00529	80	5	0.0588	85	21	8	0.2759	29	1	0.0428346	6.41631e-06	syn	C	Y	T	T	| Symbols: NIT4 | NIT4 (NITRILASE 4); 3-cyanoalanine hydratase/ cyanoalanine nitrilase/ indole-3-acetonitrile nitrilase/ nitrilase/ nitrile hydratase | chr5:7379401-7381764 FORWARD
scaffold_10	5929748	Eucgr.J00538	23	77	0.77	100	50	65	0.5652	115	1	0.0443079	0.652254	syn	C	T	T	T	| Symbols: | unknown protein | chr2:11678586-11679765 REVERSE
scaffold_10	6556230	Eucgr.J00583	79	164	0.6749	243	48	36	0.4286	84	1	0.00367745	0.0240228	syn	T	Y	C	C	| Symbols: ATJ3, ATJ | ATJ3; protein binding | chr3:15869115-15871059 REVERSE
scaffold_10	6558143	Eucgr.J00584	28	17	0.3778	45	7	24	0.7742	31	1	0.023196	1	non-syn	G	K	T	T	| Symbols: ATJ3, ATJ | ATJ3; protein binding | chr3:15869115-15871059 REVERSE
scaffold_10	6697884	Eucgr.J00598	8	8	0.5	16	4	39	0.907	43	1	0.0203873	1	non-syn	T	K	G	G	| Symbols: | zinc knuckle (CCHC-type) family protein | chr3:15509753-15512255 FORWARD
scaffold_10	673490	Eucgr.J00040	15	17	0.5312	32	31	5	0.1389	36	1	0.0204152	0.0453373	syn	G	R	A	A	| Symbols: UXS6 | NAD-dependent epimerase/dehydratase family protein | chr2:12336469-12338642 REVERSE
scaffold_10	674797	Eucgr.J00040	50	37	0.4253	87	8	26	0.7647	34	1	0.0263234	0.0453373	non-syn	T	K	G	G	| Symbols: UXS6 | NAD-dependent epimerase/dehydratase family protein | chr2:12336469-12338642 REVERSE
scaffold_10	674900	Eucgr.J00040	74	12	0.1395	86	30	18	0.375	48	1	0.047352	0.0453373	3'UTR	T	Y	C	C	| Symbols: UXS6 | NAD-dependent epimerase/dehydratase family protein | chr2:12336469-12338642 REVERSE
scaffold_10	6860483	Eucgr.J00617	4	10	0.7143	14	0	41	1	41	1	0.0151314	0.130704	syn	G	R	A	A	| Symbols: | forkhead-associated domain-containing protein / FHA domain-containing protein | chr2:9219372-9220464 FORWARD
scaffold_10	6928350	Eucgr.J00625	38	9	0.1915	47	13	15	0.5357	28	1	0.0527193	0.593878	3'UTR	A	R	G	G	| Symbols: | 60S ribosomal protein L30 (RPL30B) | chr1:29304116-29305288 REVERSE
scaffold_10	6958128	Eucgr.J00631	444	33	0.0692	477	61	13	0.1757	74	1	0.0538356	3.03128e-08	non-syn	G	R	A	A	| Symbols: EIN3 | EIN3 (ETHYLENE-INSENSITIVE3); transcription factor | chr3:7260702-7262588 REVERSE
scaffold_10	6958258	Eucgr.J00631	215	256	0.5435	471	17	53	0.7571	70	1	0.0257311	3.03128e-08	non-syn	C	Y	T	T	| Symbols: EIN3 | EIN3 (ETHYLENE-INSENSITIVE3); transcription factor | chr3:7260702-7262588 REVERSE
scaffold_10	6958353	Eucgr.J00631	528	276	0.3433	804	95	21	0.181	116	1	0.0180288	3.03128e-08	non-syn	T	Y	C	C	| Symbols: EIN3 | EIN3 (ETHYLENE-INSENSITIVE3); transcription factor | chr3:7260702-7262588 REVERSE
scaffold_10	6958649	Eucgr.J00631	575	11	0.0188	586	80	7	0.0805	87	1	0.0287214	3.03128e-08	syn	T	Y	C	C	| Symbols: EIN3 | EIN3 (ETHYLENE-INSENSITIVE3); transcription factor | chr3:7260702-7262588 REVERSE
scaffold_10	6959330	Eucgr.J00631	430	7	0.016	437	75	7	0.0854	82	1	0.0150444	3.03128e-08	syn	C	Y	T	T	| Symbols: EIN3 | EIN3 (ETHYLENE-INSENSITIVE3); transcription factor | chr3:7260702-7262588 REVERSE
scaffold_10	6959651	Eucgr.J00631	177	282	0.6144	459	24	94	0.7966	118	1	0.00949218	3.03128e-08	syn	G	R	A	A	| Symbols: EIN3 | EIN3 (ETHYLENE-INSENSITIVE3); transcription factor | chr3:7260702-7262588 REVERSE
scaffold_10	6959909	Eucgr.J00631	194	96	0.331	290	23	52	0.6933	75	0.00111105	0	3.03128e-08	5'UTR	A	R	G	G	| Symbols: EIN3 | EIN3 (ETHYLENE-INSENSITIVE3); transcription factor | chr3:7260702-7262588 REVERSE
scaffold_10	6959915	Eucgr.J00631	82	157	0.6569	239	51	18	0.2609	69	0.000444607	0	3.03128e-08	5'UTR	C	Y	T	T	| Symbols: EIN3 | EIN3 (ETHYLENE-INSENSITIVE3); transcription factor | chr3:7260702-7262588 REVERSE
scaffold_10	6959937	Eucgr.J00631	144	104	0.4194	248	13	49	0.7903	62	0.0157327	0	3.03128e-08	5'UTR	G	R	A	A	| Symbols: EIN3 | EIN3 (ETHYLENE-INSENSITIVE3); transcription factor | chr3:7260702-7262588 REVERSE
scaffold_10	6959949	Eucgr.J00631	166	135	0.4485	301	16	47	0.746	63	1	0.00122908	3.03128e-08	5'UTR	A	W	T	T	| Symbols: EIN3 | EIN3 (ETHYLENE-INSENSITIVE3); transcription factor | chr3:7260702-7262588 REVERSE
scaffold_10	7028173	Eucgr.J00641	7	20	0.7407	27	16	6	0.2727	22	1	0.0340348	0.976156	3'UTR	T	Y	C	C	| Symbols: CIPK3 | CIPK3 (CBL-INTERACTING PROTEIN KINASE 3); kinase/ protein kinase/ protein serine/threonine kinase | chr2:11515458-11518205 REVERSE
scaffold_10	7085642	Eucgr.J00647	30	9	0.2308	39	4	10	0.7143	14	1	0.0366903	5.55827e-05	non-syn	T	K	G	G	| Symbols: BGLU11 | BGLU11 (BETA GLUCOSIDASE 11); catalytic/ cation binding / hydrolase, hydrolyzing O-glycosyl compounds | chr1:630569-633085 FORWARD
scaffold_10	7085781	Eucgr.J00647	29	9	0.2368	38	1	7	0.875	8	1	0.0208435	5.55827e-05	syn	G	R	A	A	| Symbols: BGLU11 | BGLU11 (BETA GLUCOSIDASE 11); catalytic/ cation binding / hydrolase, hydrolyzing O-glycosyl compounds | chr1:630569-633085 FORWARD
scaffold_10	7205725	Eucgr.J00666	18	17	0.4857	35	53	6	0.1017	59	1	0.00184935	0.368761	3'UTR	A	R	G	G	| Symbols: ATCYSB | cysteine protease inhibitor, putative / cystatin, putative | chr3:3960523-3961777 REVERSE
scaffold_10	7753049	Eucgr.J00729	17	20	0.5405	37	14	69	0.8313	83	1	0.0262374	0.0564856	3'UTR	C	S	G	G	| Symbols: PDE166, CHLD | CHLD; ATP binding / magnesium chelatase/ nucleoside-triphosphatase/ nucleotide binding | chr1:2696538-2700819 FORWARD
scaffold_10	7842403	Eucgr.J00743	127	10	0.073	137	40	15	0.2727	55	1	0.00914247	0.511952	non-syn	G	S	C	C	| Symbols: Y14 | Y14; RNA binding / protein binding | chr1:19103072-19104753 REVERSE
scaffold_10	8066872	Eucgr.J00766	90	17	0.1589	107	85	46	0.3511	131	1	0.0273485	0.808594	syn	C	Y	T	T	| Symbols: | unknown protein | chr5:6712166-6713445 REVERSE
scaffold_10	8067374	Eucgr.J00766	242	10	0.0397	252	254	33	0.115	287	1	0.0383211	0.808594	syn	T	Y	C	C	| Symbols: | unknown protein | chr5:6712166-6713445 REVERSE
scaffold_10	8067526	Eucgr.J00766	138	49	0.262	187	103	75	0.4213	178	1	0.0390286	0.808594	3'UTR	T	Y	C	C	| Symbols: | unknown protein | chr5:6712166-6713445 REVERSE
scaffold_10	8088986	Eucgr.J00769	82	7	0.0787	89	84	29	0.2566	113	1	0.0325166	0.104661	syn	C	Y	T	T	| Symbols: DiT1 | DiT1 (dicarboxylate transporter 1); oxoglutarate:malate antiporter | chr5:4059850-4061919 REVERSE
scaffold_10	8289820	Eucgr.J00782	33	8	0.1951	41	26	36	0.5806	62	1	0.00561209	4.44643e-06	syn	G	R	A	A	| Symbols: ATXDH2, XDH2 | XDH2 (XXANTHINE DEHYDROGENASE 2); FAD binding / catalytic/ electron carrier/ iron ion binding / iron-sulfur cluster binding / metal ion binding / oxidoreductase/ xanthine dehydrogenase | chr4:16625688-16631306 REVERSE
scaffold_10	8394738	Eucgr.J00790	90	20	0.1818	110	27	20	0.4255	47	1	0.0393076	0.652146	3'UTR	C	S	G	G	| Symbols: | zinc finger (AN1-like) family protein | chr1:18985690-18986211 FORWARD
scaffold_10	8525505	Eucgr.J00807	2	9	0.8182	11	46	17	0.2698	63	1	0.0169241	2.324e-11	non-syn	T	G	G	G	| Symbols: | unknown protein | chr5:4072151-4074445 REVERSE
scaffold_10	8657043	Eucgr.J00819	0	11	1	11	31	24	0.4364	55	1	0.0224317	0.0021878	non-syn	G	T	T	T	| Symbols: LOX2, ATLOX2 | LOX2 (LIPOXYGENASE 2); lipoxygenase | chr3:16525437-16529233 FORWARD
scaffold_10	8972437	Eucgr.J00836	16	19	0.5429	35	64	16	0.2	80	1	0.0104033	0.0857234	3'UTR	C	M	A	A	| Symbols: ATGSL12, gsl12 | ATGSL12 (glucan synthase-like 12); 1,3-beta-glucan synthase/ transferase, transferring glycosyl groups | chr5:4110445-4121202 REVERSE
scaffold_10	8972964	Eucgr.J00836	28	18	0.3913	46	7	23	0.7667	30	1	0.0393511	0.0435573	syn	G	R	A	A	| Symbols: ATGSL12, gsl12 | ATGSL12 (glucan synthase-like 12); 1,3-beta-glucan synthase/ transferase, transferring glycosyl groups | chr5:4110445-4121202 REVERSE
scaffold_10	9221479	Eucgr.J00857	32	21	0.3962	53	14	34	0.7083	48	1	0.0462177	2.03887e-05	non-syn	T	Y	C	C	| Symbols: ATGCN4 | ATGCN4; transporter | chr3:20190393-20192564 FORWARD
scaffold_10	9251622	Eucgr.J00859	74	7	0.0864	81	14	9	0.3913	23	1	0.0141087	0.00117388	3'UTR	A	M	C	C	| Symbols: | eukaryotic translation initiation factor 4A, putative / eIF-4A, putative / DEAD box RNA helicase, putative | chr3:6863790-6866242 FORWARD
scaffold_10	9527649	Eucgr.J00880	7	13	0.65	20	0	23	1	23	1	0.051521	0.89177	intron	A	W	T	T	| Symbols: ATHX, ATX | ATHX; enzyme activator | chr1:18638606-18639464 REVERSE
scaffold_11	10657043	Eucgr.K00861	5	30	0.8571	35	7	4	0.3636	11	1	0.0352954	0.00233361	syn	G	A	A	A	| Symbols: PEX22 | PEX22 (peroxin 22); protein binding | chr3:7701308-7703218 REVERSE
scaffold_11	10661136	Eucgr.K00862	4	27	0.871	31	15	11	0.4231	26	1	0.0142774	0.0425669	non-syn	C	G	G	G	| Symbols: CYCP2;1 | CYCP2;1 (cyclin p2;1); cyclin-dependent protein kinase | chr3:7703927-7704813 REVERSE
scaffold_11	10661150	Eucgr.K00862	3	24	0.8889	27	14	10	0.4167	24	1	0.0143786	0.0425669	syn	T	C	C	C	| Symbols: CYCP2;1 | CYCP2;1 (cyclin p2;1); cyclin-dependent protein kinase | chr3:7703927-7704813 REVERSE
scaffold_11	10866677	Eucgr.K00881	239	118	0.3305	357	378	65	0.1467	443	0	0	9.15157e-09	3'UTR	T	Y	C	C	| Symbols: | lyase/ magnesium ion binding | chr4:9403119-9406003 FORWARD
scaffold_11	10866682	Eucgr.K00881	48	262	0.8452	310	143	312	0.6857	455	0.0513928	0	9.15157e-09	syn	T	C	C	C	| Symbols: | lyase/ magnesium ion binding | chr4:9403119-9406003 FORWARD
scaffold_11	10866961	Eucgr.K00881	50	121	0.7076	171	90	51	0.3617	141	0	0	9.15157e-09	syn	T	Y	C	C	| Symbols: | lyase/ magnesium ion binding | chr4:9403119-9406003 FORWARD
scaffold_11	10867532	Eucgr.K00881	404	8	0.0194	412	348	40	0.1031	388	0.0574897	0	9.15157e-09	syn	G	S	C	C	| Symbols: | lyase/ magnesium ion binding | chr4:9403119-9406003 FORWARD
scaffold_11	10867613	Eucgr.K00881	178	170	0.4885	348	113	224	0.6647	337	0.281782	0.000273045	9.15157e-09	syn	A	M	C	C	| Symbols: | lyase/ magnesium ion binding | chr4:9403119-9406003 FORWARD
scaffold_11	10868812	Eucgr.K00881	234	6	0.025	240	257	27	0.0951	284	1	0.0318095	9.15157e-09	syn	C	Y	T	T	| Symbols: | lyase/ magnesium ion binding | chr4:9403119-9406003 FORWARD
scaffold_11	10869229	Eucgr.K00881	32	6	0.1579	38	5	8	0.6154	13	1	0.0414278	9.15157e-09	intron	A	R	G	G	| Symbols: | lyase/ magnesium ion binding | chr4:9403119-9406003 FORWARD
scaffold_11	10869984	Eucgr.K00881	31	6	0.1622	37	6	9	0.6	15	1	0.0448964	9.15157e-09	intron	C	M	A	A	| Symbols: | lyase/ magnesium ion binding | chr4:9403119-9406003 FORWARD
scaffold_11	10870028	Eucgr.K00881	157	35	0.1823	192	125	60	0.3243	185	1	0.0428416	9.15157e-09	non-syn	G	K	T	T	| Symbols: | lyase/ magnesium ion binding | chr4:9403119-9406003 FORWARD
scaffold_11	10870110	Eucgr.K00881	127	41	0.244	168	138	13	0.0861	151	1	0.00812069	9.15157e-09	syn	C	S	G	G	| Symbols: | lyase/ magnesium ion binding | chr4:9403119-9406003 FORWARD
scaffold_11	10870142	Eucgr.K00881	115	54	0.3195	169	73	76	0.5101	149	1	0.0206256	9.15157e-09	non-syn	A	W	T	T	| Symbols: | lyase/ magnesium ion binding | chr4:9403119-9406003 FORWARD
scaffold_11	11088734	Eucgr.K00904	15	17	0.5312	32	3	43	0.9348	46	1	0.00203149	0.0187012	syn	A	R	G	G	| Symbols: DGK5, ATDGK5 | diacylglycerol kinase, putative | chr2:8989794-8992798 REVERSE
scaffold_11	11114905	Eucgr.K00912	194	233	0.5457	427	36	86	0.7049	122	1	0.0463022	1.55288e-21	syn	G	S	C	C	| Symbols: | wound-responsive protein-related | chr4:13997979-13998239 REVERSE
scaffold_11	11367662	Eucgr.K00936	6	11	0.6471	17	46	7	0.1321	53	1	0.0015871	0.796501	non-syn	A	W	T	T	| Symbols: | folic acid binding / transferase | chr2:8968370-8969798 REVERSE
scaffold_11	11367679	Eucgr.K00936	6	12	0.6667	18	43	8	0.1569	51	1	0.00255337	0.796501	syn	T	Y	C	C	| Symbols: | folic acid binding / transferase | chr2:8968370-8969798 REVERSE
scaffold_11	12988090	Eucgr.K01031	46	8	0.1481	54	9	12	0.5714	21	1	0.00904891	0.222201	syn	T	Y	C	C	| Symbols: ATTPC1, TPC1, ATCCH1, FOU2 | ATTPC1 (TWO-PORE CHANNEL 1); calcium channel/ voltage-gated calcium channel | chr4:1580253-1585691 FORWARD
scaffold_11	13261087	Eucgr.K01053	74	16	0.1778	90	18	16	0.4706	34	1	0.0289509	0.164838	syn	A	R	G	G	| Symbols: RPN1A, ATRPN1A | RPN1A (26S PROTEASOME REGULATORY SUBUNIT S2 1A); binding / enzyme regulator | chr2:8859211-8864699 FORWARD
scaffold_11	13287479	Eucgr.K01055	193	7	0.035	200	27	6	0.1818	33	1	0.0233905	1.13488e-19	non-syn	G	R	A	A	| Symbols: | unknown protein | chr3:3091131-3091674 REVERSE
scaffold_11	13291116	Eucgr.K01056	36	36	0.5	72	45	9	0.1667	54	1	0.00575432	0.373646	syn	G	R	A	A	| Symbols: GLK2, ATGLK2, GPRI2 | GLK2 (GOLDEN2-LIKE 2); DNA binding / transcription factor/ transcription regulator | chr5:17798435-17800647 FORWARD
scaffold_11	13891240	Eucgr.K01105	128	11	0.0791	139	105	62	0.3713	167	0.000215574	0	0.00537308	syn	T	Y	C	C	| Symbols: | ketol-acid reductoisomerase | chr3:21671561-21674639 FORWARD
scaffold_11	14869414	Eucgr.K01170	9	5	0.3571	14	3	23	0.8846	26	1	0.0192423	1	5'UTR	T	W	A	A	| Symbols: | peroxisomal membrane 22 kDa family protein | chr2:17798635-17799927 REVERSE
scaffold_11	14869440	Eucgr.K01170	9	5	0.3571	14	3	24	0.8889	27	1	0.0153702	1	5'UTR	T	Y	C	C	| Symbols: | peroxisomal membrane 22 kDa family protein | chr2:17798635-17799927 REVERSE
scaffold_11	14869441	Eucgr.K01170	9	5	0.3571	14	3	24	0.8889	27	1	0.0153635	1	5'UTR	G	R	A	A	| Symbols: | peroxisomal membrane 22 kDa family protein | chr2:17798635-17799927 REVERSE
scaffold_11	1549346	Eucgr.K00092	13	6	0.3158	19	3	23	0.8846	26	1	0.00447549	0.373308	syn	C	Y	T	T	| Symbols: RSH1, AT-RSH1, ATRSH1 | RSH1 (RELA-SPOT HOMOLOG 1); catalytic | chr4:985451-991178 FORWARD
scaffold_11	15617692	Eucgr.K01243	10	15	0.6	25	4	41	0.9111	45	1	0.049275	0.47514	intron	G	K	T	T	| Symbols: | 29 kDa ribonucleoprotein, chloroplast, putative / RNA-binding protein cp29, putative | chr2:15634980-15636331 REVERSE
scaffold_11	15617693	Eucgr.K01243	10	15	0.6	25	4	42	0.913	46	1	0.0439206	0.47514	intron	G	S	C	C	| Symbols: | 29 kDa ribonucleoprotein, chloroplast, putative / RNA-binding protein cp29, putative | chr2:15634980-15636331 REVERSE
scaffold_11	15617695	Eucgr.K01243	11	15	0.5769	26	4	43	0.9149	47	1	0.0222197	0.47514	intron	C	Y	T	T	| Symbols: | 29 kDa ribonucleoprotein, chloroplast, putative / RNA-binding protein cp29, putative | chr2:15634980-15636331 REVERSE
scaffold_11	15661427	Eucgr.K01249	103	6	0.055	109	92	45	0.3285	137	0.0134232	0	0.000646005	non-syn	A	R	G	G	| Symbols: ADK2 | ADK2 (ADENOSINE KINASE 2); adenosine kinase/ copper ion binding / kinase | chr5:796573-798997 FORWARD
scaffold_11	15697469	Eucgr.K01256	106	23	0.1783	129	41	29	0.4143	70	1	0.0124651	0.0494073	syn	T	Y	C	C	| Symbols: | cell division cycle protein 48, putative / CDC48, putative | chr5:810091-813133 REVERSE
scaffold_11	15698609	Eucgr.K01256	112	6	0.0508	118	47	13	0.2167	60	1	0.02454	0.0494073	syn	T	W	A	A	| Symbols: | cell division cycle protein 48, putative / CDC48, putative | chr5:810091-813133 REVERSE
scaffold_11	15698753	Eucgr.K01256	17	79	0.8229	96	21	21	0.5	42	1	0.00496528	0.0494073	syn	A	G	G	G	| Symbols: | cell division cycle protein 48, putative / CDC48, putative | chr5:810091-813133 REVERSE
scaffold_11	15700083	Eucgr.K01256	82	15	0.1546	97	15	37	0.7115	52	0	0	0.0494073	syn	A	M	C	C	| Symbols: | cell division cycle protein 48, putative / CDC48, putative | chr5:810091-813133 REVERSE
scaffold_11	15743935	Eucgr.K01260	1	24	0.96	25	6	7	0.5385	13	1	0.0424185	0.79159	syn	G	C	C	C	| Symbols: | cell division cycle protein 48, putative / CDC48, putative | chr3:19723416-19726489 FORWARD
scaffold_11	16027723	Eucgr.K01282	1979	104	0.0499	2083	626	13	0.0203	639	1	0.0377205	0.00114749	5'UTR	T	Y	C	C	| Symbols: LP1, LTP1, ATLTP1 | LP1; calmodulin binding | chr2:16130418-16130893 FORWARD
scaffold_11	16027820	Eucgr.K01282	1574	27	0.0169	1601	481	31	0.0605	512	0.0126537	0	0.00114749	syn	A	W	T	T	| Symbols: LP1, LTP1, ATLTP1 | LP1; calmodulin binding | chr2:16130418-16130893 FORWARD
scaffold_11	16027823	Eucgr.K01282	1193	321	0.212	1514	304	180	0.3719	484	0	0	0.00114749	syn	G	R	A	A	| Symbols: LP1, LTP1, ATLTP1 | LP1; calmodulin binding | chr2:16130418-16130893 FORWARD
scaffold_11	16027997	Eucgr.K01282	2483	46	0.0182	2529	733	52	0.0662	785	0	0	0.00114749	syn	G	R	A	A	| Symbols: LP1, LTP1, ATLTP1 | LP1; calmodulin binding | chr2:16130418-16130893 FORWARD
scaffold_11	16028305	Eucgr.K01282	98	1447	0.9366	1545	61	366	0.8571	427	0.00862436	0	0.00114749	3'UTR	A	C	C	C	| Symbols: LP1, LTP1, ATLTP1 | LP1; calmodulin binding | chr2:16130418-16130893 FORWARD
scaffold_11	16028452	Eucgr.K01282	364	72	0.1651	436	49	25	0.3378	74	1	0.0176985	0.00114749	3'UTR	A	R	G	G	| Symbols: LP1, LTP1, ATLTP1 | LP1; calmodulin binding | chr2:16130418-16130893 FORWARD
scaffold_11	16033581	Eucgr.K01283	1576	251	0.1374	1827	1055	107	0.0921	1162	1	0.00913944	0.856468	5'UTR	A	R	G	G	| Symbols: LTP3 | LTP3 (LIPID TRANSFER PROTEIN 3); lipid binding | chr5:23929051-23929492 FORWARD
scaffold_11	16033583	Eucgr.K01283	355	1503	0.8089	1858	148	1026	0.8739	1174	0.251541	0.000246851	0.856468	5'UTR	C	T	T	T	| Symbols: LTP3 | LTP3 (LIPID TRANSFER PROTEIN 3); lipid binding | chr5:23929051-23929492 FORWARD
scaffold_11	16033628	Eucgr.K01283	3357	402	0.1069	3759	2076	172	0.0765	2248	1	0.00541126	0.856468	5'UTR	A	R	G	G	| Symbols: LTP3 | LTP3 (LIPID TRANSFER PROTEIN 3); lipid binding | chr5:23929051-23929492 FORWARD
scaffold_11	16033639	Eucgr.K01283	2985	230	0.0715	3215	1561	283	0.1535	1844	0	0	0.856468	non-syn	T	Y	C	C	| Symbols: LTP3 | LTP3 (LIPID TRANSFER PROTEIN 3); lipid binding | chr5:23929051-23929492 FORWARD
scaffold_11	16033741	Eucgr.K01283	742	1045	0.5848	1787	669	550	0.4512	1219	0	0	0.856468	non-syn	G	K	T	T	| Symbols: LTP3 | LTP3 (LIPID TRANSFER PROTEIN 3); lipid binding | chr5:23929051-23929492 FORWARD
scaffold_11	16033761	Eucgr.K01283	2882	151	0.0498	3033	2029	64	0.0306	2093	1	0.025627	0.856468	syn	C	Y	T	T	| Symbols: LTP3 | LTP3 (LIPID TRANSFER PROTEIN 3); lipid binding | chr5:23929051-23929492 FORWARD
scaffold_11	16033839	Eucgr.K01283	4741	346	0.068	5087	2847	126	0.0424	2973	0.204291	0.000206772	0.856468	syn	G	K	T	T	| Symbols: LTP3 | LTP3 (LIPID TRANSFER PROTEIN 3); lipid binding | chr5:23929051-23929492 FORWARD
scaffold_11	16033878	Eucgr.K01283	4904	309	0.0593	5213	2894	105	0.035	2999	0.118603	0.000126443	0.856468	syn	C	Y	T	T	| Symbols: LTP3 | LTP3 (LIPID TRANSFER PROTEIN 3); lipid binding | chr5:23929051-23929492 FORWARD
scaffold_11	16033879	Eucgr.K01283	4859	332	0.064	5191	2557	440	0.1468	2997	0	0	0.856468	non-syn	G	R	A	A	| Symbols: LTP3 | LTP3 (LIPID TRANSFER PROTEIN 3); lipid binding | chr5:23929051-23929492 FORWARD
scaffold_11	16033884	Eucgr.K01283	5047	124	0.024	5171	2904	109	0.0362	3013	1	0.0403547	0.856468	syn	C	Y	T	T	| Symbols: LTP3 | LTP3 (LIPID TRANSFER PROTEIN 3); lipid binding | chr5:23929051-23929492 FORWARD
scaffold_11	16033901	Eucgr.K01283	917	4184	0.8202	5101	741	2250	0.7523	2991	0	0	0.856468	non-syn	T	A	A	A	| Symbols: LTP3 | LTP3 (LIPID TRANSFER PROTEIN 3); lipid binding | chr5:23929051-23929492 FORWARD
scaffold_11	16033941	Eucgr.K01283	3915	652	0.1428	4567	2319	64	0.0269	2383	0	0	0.856468	syn	C	Y	T	T	| Symbols: LTP3 | LTP3 (LIPID TRANSFER PROTEIN 3); lipid binding | chr5:23929051-23929492 FORWARD
scaffold_11	16033947	Eucgr.K01283	3617	627	0.1477	4244	2108	62	0.0286	2170	0	0	0.856468	syn	C	M	A	A	| Symbols: LTP3 | LTP3 (LIPID TRANSFER PROTEIN 3); lipid binding | chr5:23929051-23929492 FORWARD
scaffold_11	16034103	Eucgr.K01283	2527	620	0.197	3147	1522	65	0.041	1587	0	0	0.856468	3'UTR	A	R	G	G	| Symbols: LTP3 | LTP3 (LIPID TRANSFER PROTEIN 3); lipid binding | chr5:23929051-23929492 FORWARD
scaffold_11	16034104	Eucgr.K01283	2900	289	0.0906	3189	1594	36	0.0221	1630	0	0	0.856468	3'UTR	G	R	A	A	| Symbols: LTP3 | LTP3 (LIPID TRANSFER PROTEIN 3); lipid binding | chr5:23929051-23929492 FORWARD
scaffold_11	16034110	Eucgr.K01283	2745	74	0.0263	2819	1562	110	0.0658	1672	0	0	0.856468	3'UTR	G	R	A	A	| Symbols: LTP3 | LTP3 (LIPID TRANSFER PROTEIN 3); lipid binding | chr5:23929051-23929492 FORWARD
scaffold_11	16034130	Eucgr.K01283	3109	67	0.0211	3176	1819	99	0.0516	1918	0.000251821	0	0.856468	3'UTR	G	R	A	A	| Symbols: LTP3 | LTP3 (LIPID TRANSFER PROTEIN 3); lipid binding | chr5:23929051-23929492 FORWARD
scaffold_11	16034255	Eucgr.K01283	304	6	0.0194	310	165	47	0.2217	212	0	0	0.856468	3'UTR	A	M	C	C	| Symbols: LTP3 | LTP3 (LIPID TRANSFER PROTEIN 3); lipid binding | chr5:23929051-23929492 FORWARD
scaffold_11	16189351	Eucgr.K01303	27	12	0.3077	39	5	16	0.7619	21	1	0.0260834	0.0170044	3'UTR	G	R	A	A	| Symbols: | auxin efflux carrier family protein | chr5:377373-379600 REVERSE
scaffold_11	1622590	Eucgr.K00099	92	12	0.1154	104	273	7	0.025	280	1	0.0120487	0.0481975	non-syn	C	S	G	G	| Symbols: ENH1 | ENH1 (enhancer of sos3-1); electron carrier/ metal ion binding / protein binding | chr5:5649335-5650975 FORWARD
scaffold_11	16248227	Eucgr.K01312	0	72	1	72	5	6	0.5455	11	0.000327035	0	7.06262e-07	non-syn	A	G	G	G	Late embryogenesis abundant (LEA) hydroxyproline-rich glycoprotein family
scaffold_11	16487579	Eucgr.K01338	0	72	1	72	3	10	0.7692	13	1	0.00211023	2.63493e-05	syn	T	C	C	C	| Symbols: | integral membrane transporter family protein | chr1:24109752-24111165 FORWARD
scaffold_11	16564008	Eucgr.K01350	3	11	0.7857	14	24	8	0.25	32	1	0.0239712	0.637419	non-syn	C	G	G	G	| Symbols: | pentatricopeptide (PPR) repeat-containing protein | chr3:7813028-7815490 FORWARD
scaffold_11	16726985	Eucgr.K01362	287	43	0.1303	330	657	30	0.0437	687	0.0490473	0	1	non-syn	C	Y	T	T	| Symbols: LHCA3 | LHCA3; chlorophyll binding | chr1:22700493-22701149 FORWARD
scaffold_11	16727723	Eucgr.K01362	500	251	0.3342	751	1521	365	0.1935	1886	0	0	1	syn	C	Y	T	T	| Symbols: LHCA3 | LHCA3; chlorophyll binding | chr1:22700493-22701149 FORWARD
scaffold_11	16727729	Eucgr.K01362	727	12	0.0162	739	1642	84	0.0487	1726	1	0.00675725	1	syn	A	R	G	G	| Symbols: LHCA3 | LHCA3; chlorophyll binding | chr1:22700493-22701149 FORWARD
scaffold_11	16727993	Eucgr.K01362	729	14	0.0188	743	1642	76	0.0442	1718	1	0.0538538	1	syn	G	R	A	A	| Symbols: LHCA3 | LHCA3; chlorophyll binding | chr1:22700493-22701149 FORWARD
scaffold_11	16727999	Eucgr.K01362	660	154	0.1892	814	1720	169	0.0895	1889	0	0	1	syn	C	S	G	G	| Symbols: LHCA3 | LHCA3; chlorophyll binding | chr1:22700493-22701149 FORWARD
scaffold_11	16728212	Eucgr.K01362	671	31	0.0442	702	1481	31	0.0205	1512	1	0.0468392	1	syn	G	R	A	A	| Symbols: LHCA3 | LHCA3; chlorophyll binding | chr1:22700493-22701149 FORWARD
scaffold_11	16728337	Eucgr.K01362	386	440	0.5327	826	1179	933	0.4418	2112	0.812699	0.000688145	1	3'UTR	C	Y	T	T	| Symbols: LHCA3 | LHCA3; chlorophyll binding | chr1:22700493-22701149 FORWARD
scaffold_11	16728416	Eucgr.K01362	412	115	0.2182	527	957	417	0.3035	1374	1	0.00944753	1	3'UTR	T	Y	C	C	| Symbols: LHCA3 | LHCA3; chlorophyll binding | chr1:22700493-22701149 FORWARD
scaffold_11	16728421	Eucgr.K01362	448	77	0.1467	525	1066	318	0.2298	1384	1	0.00356496	1	3'UTR	A	W	T	T	| Symbols: LHCA3 | LHCA3; chlorophyll binding | chr1:22700493-22701149 FORWARD
scaffold_11	16728484	Eucgr.K01362	84	32	0.2759	116	182	163	0.4725	345	1	0.00943994	1	3'UTR	G	R	A	A	| Symbols: LHCA3 | LHCA3; chlorophyll binding | chr1:22700493-22701149 FORWARD
scaffold_11	16734797	Eucgr.K01364	32	11	0.2558	43	15	26	0.6341	41	1	0.0181209	0.452069	5'UTR	C	Y	T	T	| Symbols: | LOCATED IN: integral to membrane, Golgi apparatus, plasma membrane, vacuole; EXPRESSED IN: 25 plant structures; EXPRESSED DURING: 13 growth stages; CONTAINS InterPro DOMAIN/s: Nonaspanin (TM9SF) (InterPro:IPR004240); BEST Arabidopsis thaliana protein match is: unknown protein (TAIR:AT5G35160.1); Has 983 Blast hits to 980 proteins in 161 species: Archae - 0; Bacteria - 0; Metazoa - 43…
scaffold_11	16744098	Eucgr.K01365	60	5	0.0769	65	7	5	0.4167	12	1	0.0385922	0.000220386	5'UTR	C	Y	T	T	| Symbols: | small nuclear ribonucleoprotein, putative / snRNP, putative / Sm protein, putative | chr2:1180306-1181256 FORWARD
scaffold_11	17035852	Eucgr.K01389	1275	34	0.026	1309	53	7	0.1167	60	1	0.00324519	8.45327e-47	5'UTR	A	R	C	C	| Symbols: XERICO | XERICO; protein binding / zinc ion binding | chr2:1461816-1462304 REVERSE
scaffold_11	17035854	Eucgr.K01389	547	797	0.593	1344	34	21	0.3818	55	1	0.0496251	8.45327e-47	5'UTR	G	R	A	A	| Symbols: XERICO | XERICO; protein binding / zinc ion binding | chr2:1461816-1462304 REVERSE
scaffold_11	17036132	Eucgr.K01389	1030	259	0.2009	1289	19	49	0.7206	68	0	0	8.45327e-47	syn	G	R	A	A	| Symbols: XERICO | XERICO; protein binding / zinc ion binding | chr2:1461816-1462304 REVERSE
scaffold_11	17036141	Eucgr.K01389	386	817	0.6791	1203	51	16	0.2388	67	0	0	8.45327e-47	syn	C	M	A	A	| Symbols: XERICO | XERICO; protein binding / zinc ion binding | chr2:1461816-1462304 REVERSE
scaffold_11	17052938	Eucgr.K01392	4	26	0.8667	30	9	5	0.3571	14	1	0.0205273	0.893176	syn	A	G	G	G	| Symbols: | unknown protein | chr3:2445275-2450372 REVERSE
scaffold_11	17087428	Eucgr.K01396	13	13	0.5	26	0	20	1	20	1	0.00871189	3.1323e-14	non-syn	T	W	A	A	| Symbols: | long-chain-fatty-acid--CoA ligase family protein / long-chain acyl-CoA synthetase family protein (LACS8) | chr2:1516086-1519178 FORWARD
scaffold_11	18125340	Eucgr.K01502	157	16	0.0925	173	11	6	0.3529	17	1	0.0400657	1.54492e-12	syn	G	R	A	A	| Symbols: | unknown protein | chr5:5995634-5996389 FORWARD
scaffold_11	18184300	Eucgr.K01508	114	36	0.24	150	269	24	0.0819	293	0.380181	0.000358323	1.56833e-07	syn	G	R	A	A	| Symbols: ATCIMS | ATMS1; 5-methyltetrahydropteroyltriglutamate-homocysteine S-methyltransferase/ methionine synthase | chr5:5935771-5939195 FORWARD
scaffold_11	18184803	Eucgr.K01508	170	19	0.1005	189	321	9	0.0273	330	1	0.0151245	1.56833e-07	syn	G	R	A	A	| Symbols: ATCIMS | ATMS1; 5-methyltetrahydropteroyltriglutamate-homocysteine S-methyltransferase/ methionine synthase | chr5:5935771-5939195 FORWARD
scaffold_11	18185146	Eucgr.K01508	29	91	0.7583	120	81	116	0.5888	197	1	0.0546288	1.72301e-06	syn	A	G	G	G	| Symbols: ATCIMS | ATMS1; 5-methyltetrahydropteroyltriglutamate-homocysteine S-methyltransferase/ methionine synthase | chr5:5935771-5939195 FORWARD
scaffold_11	1853036	Eucgr.K00137	34	12	0.2609	46	86	5	0.0549	91	1	0.020394	0.0127971	non-syn	A	M	C	C	| Symbols: | unknown protein | chr5:21009645-21010227 FORWARD
scaffold_11	1910442	Eucgr.K00144	12	16	0.5714	28	40	7	0.1489	47	1	0.00626767	0.333081	non-syn	G	R	A	A	| Symbols: YLS7 | YLS7 | chr5:20975401-20977378 REVERSE
scaffold_11	19769555	Eucgr.K01618	380	21	0.0524	401	459	5	0.0108	464	1	0.0142775	3.39894e-17	syn	A	R	G	G	| Symbols: RPOC2 | RNA polymerase beta' subunit-2 | chrC:15938-20068 REVERSE
scaffold_11	19775457	Eucgr.K01619	785	8	0.0101	793	1123	41	0.0352	1164	1	0.0180263	1	5'UTR	G	K	C	C	| Symbols: NDHH | Encodes the 49KDa plastid NAD(P)H dehydrogenase subunit H protein. Its transcription is regulated by an ndhF-specific plastid sigma factor, SIG4. | chrC:122011-123192 REVERSE
scaffold_11	19852891	Eucgr.K01630	61	14	0.1867	75	23	26	0.5306	49	1	0.00351991	0.552265	syn	T	K	G	G	| Symbols: BIGYIN, FIS1A | BIGYIN; binding | chr3:21128627-21129981 FORWARD
scaffold_11	20591625	Eucgr.K01704	26	36	0.5806	62	3	29	0.9062	32	1	0.0364138	0.277804	syn	G	S	C	C	| Symbols: | unknown protein | chr3:21040061-21041711 REVERSE
scaffold_11	2093761	Eucgr.K00169	77	88	0.5333	165	28	84	0.75	112	1	0.0113632	1	syn	C	Y	T	T	| Symbols: | FUNCTIONS IN: molecular_function unknown; INVOLVED IN: biological_process unknown; EXPRESSED IN: 23 plant structures; EXPRESSED DURING: 13 growth stages; CONTAINS InterPro DOMAIN/s: Uncharacterised conserved protein UCP012943 (InterPro:IPR016606); BEST Arabidopsis thaliana protein match is: unknown protein (TAIR:AT5G61490.1). | chr4:12909740-12911389 FORWARD
scaffold_11	2236177	Eucgr.K00185	8	8	0.5	16	3	28	0.9032	31	1	0.0523321	0.931387	syn	A	R	G	G	| Symbols: PGM, ATPGMP, PGM1, STF1 | PGM (PHOSPHOGLUCOMUTASE); phosphoglucomutase | chr5:21063531-21067933 REVERSE
scaffold_11	2243482	Eucgr.K00185	70	7	0.0909	77	69	27	0.2812	96	1	0.047773	0.931387	non-syn	C	S	G	G	| Symbols: PGM, ATPGMP, PGM1, STF1 | PGM (PHOSPHOGLUCOMUTASE); phosphoglucomutase | chr5:21063531-21067933 REVERSE
scaffold_11	22514112	Eucgr.K01813	777	37	0.0455	814	163	19	0.1044	182	1	0.0490116	0.000134041	syn	C	Y	T	T	| Symbols: | zinc finger (AN1-like) family protein | chr1:18985690-18986211 FORWARD
scaffold_11	22514145	Eucgr.K01813	895	51	0.0539	946	221	30	0.1195	251	1	0.0103163	0.000134041	syn	C	Y	T	T	| Symbols: | zinc finger (AN1-like) family protein | chr1:18985690-18986211 FORWARD
scaffold_11	22519441	Eucgr.K01814	282	51	0.1532	333	52	32	0.381	84	0.269511	0.000262425	1	3'UTR	G	R	A	A	| Symbols: | zinc finger (AN1-like) family protein | chr1:18985690-18986211 FORWARD
scaffold_11	24152316	Eucgr.K01911	79	32	0.2883	111	24	32	0.5714	56	1	0.0151675	0.896065	3'UTR	A	W	T	T	| Symbols: | ABC transporter family protein | chr5:1990060-1994605 REVERSE
scaffold_11	24265375	Eucgr.K01917	185	83	0.3097	268	91	13	0.125	104	1	0.0111704	0.0873744	syn	T	Y	C	C	| Symbols: | MD-2-related lipid recognition domain-containing protein / ML domain-containing protein | chr5:1976219-1977231 REVERSE
scaffold_11	24278546	Eucgr.K01919	59	13	0.1806	72	12	15	0.5556	27	1	0.00998974	0.987329	syn	G	R	A	A	| Symbols: | unknown protein | chr3:15887617-15888728 FORWARD
scaffold_11	26295459	Eucgr.K02020	144	33	0.1864	177	49	30	0.3797	79	1	0.0295831	0.0299785	syn	C	Y	T	T	| Symbols: | calcium-binding EF hand family protein | chr3:3186436-3187134 FORWARD
scaffold_11	26360928	Eucgr.K02023	176	16	0.0833	192	74	20	0.2128	94	1	0.051706	0.862616	syn	C	Y	T	T	| Symbols: UBQ1, EMB2167, ERD16, HAP4 | UBQ1 (UBIQUITIN EXTENSION PROTEIN 1); protein binding / structural constituent of ribosome | chr3:19505668-19506681 FORWARD
scaffold_11	28067764	Eucgr.K02107	0	23	1	23	4	7	0.6364	11	1	0.0541742	0.0018274	5'UTR	T	C	C	C	| Symbols: PUB9, ATPUB9 | PUB9 (PLANT U-BOX 9); ubiquitin-protein ligase | chr3:2354884-2356613 FORWARD
scaffold_11	28143705	Eucgr.K02110	28	215	0.8848	243	31	72	0.699	103	1	0.00175565	0.582873	syn	A	G	G	G	| Symbols: ROF1, ATFKBP62, FKBP62 | ROF1 (ROTAMASE FKBP 1); FK506 binding / calmodulin binding / peptidyl-prolyl cis-trans isomerase | chr3:9188257-9191175 FORWARD
scaffold_11	28231942	Eucgr.K02114	19	16	0.4571	35	13	91	0.875	104	0.034317	0	4.02939e-07	syn	G	R	A	A	| Symbols: | alcohol oxidase-related | chr3:8382860-8386024 FORWARD
scaffold_11	28232128	Eucgr.K02114	17	12	0.4138	29	29	82	0.7387	111	1	0.0295328	4.02939e-07	syn	G	R	A	A	| Symbols: | alcohol oxidase-related | chr3:8382860-8386024 FORWARD
scaffold_11	28232268	Eucgr.K02114	39	14	0.2642	53	131	9	0.0643	140	1	0.00652985	4.02939e-07	non-syn	C	M	A	A	| Symbols: | alcohol oxidase-related | chr3:8382860-8386024 FORWARD
scaffold_11	28232287	Eucgr.K02114	34	12	0.2609	46	165	10	0.0571	175	1	0.00247953	4.02939e-07	syn	C	Y	T	T	| Symbols: | alcohol oxidase-related | chr3:8382860-8386024 FORWARD
scaffold_11	28236913	Eucgr.K02114	9	4	0.3077	13	17	59	0.7763	76	1	0.0215222	4.02939e-07	non-syn	A	R	G	G	| Symbols: | alcohol oxidase-related | chr3:8382860-8386024 FORWARD
scaffold_11	2850604	Eucgr.K00225	90	17	0.1589	107	49	28	0.3636	77	1	0.041735	0.1249	syn	C	Y	T	T	| Symbols: ATBAG1 | ATBAG1 (ARABIDOPSIS THALIANA BCL-2-ASSOCIATED ATHANOGENE 1); protein binding | chr5:21152449-21153741 REVERSE
scaffold_11	28584418	Eucgr.K02151	368	8	0.0213	376	39	7	0.1522	46	0.544969	0.000487887	0.118711	syn	T	K	G	G	| Symbols: PLL5 | PLL5; catalytic/ protein serine/threonine phosphatase | chr1:2349189-2351437 FORWARD
scaffold_11	28884018	Eucgr.K02172	80	19	0.1919	99	5	9	0.6429	14	1	0.0110311	0.954182	non-syn	C	Y	T	T	| Symbols: PRT1 | PRT1 (PROTEOLYSIS 1); ubiquitin-protein ligase | chr3:9055653-9057795 FORWARD
scaffold_11	28885465	Eucgr.K02172	30	10	0.25	40	4	20	0.8333	24	0.541612	0.000485316	1.7173e-05	syn	T	Y	C	C	| Symbols: PRT1 | PRT1 (PROTEOLYSIS 1); ubiquitin-protein ligase | chr3:9055653-9057795 FORWARD
scaffold_11	29243522	Eucgr.K02198	214	8	0.036	222	177	27	0.1324	204	1	0.0125458	0.0217745	syn	C	Y	T	T	| Symbols: CLPC, ATHSP93-V, HSP93-V, DCA1, CLPC1 | CLPC1; ATP binding / ATP-dependent peptidase/ ATPase | chr5:20715710-20719800 REVERSE
scaffold_11	29244335	Eucgr.K02198	81	30	0.2703	111	60	80	0.5714	140	0.162252	0.000168661	0.000463908	syn	T	Y	C	C	| Symbols: CLPC, ATHSP93-V, HSP93-V, DCA1, CLPC1 | CLPC1; ATP binding / ATP-dependent peptidase/ ATPase | chr5:20715710-20719800 REVERSE
scaffold_11	29281780	Eucgr.K02203	27	5	0.1562	32	4	10	0.7143	14	1	0.00923721	1	non-syn	T	Y	C	C	| Symbols: | unknown protein | chr5:16452598-16454989 FORWARD
scaffold_11	29405503	Eucgr.K02215	81	9	0.1	90	159	56	0.2605	215	1	0.0489559	1	non-syn	C	Y	T	T	| Symbols: | unknown protein | chr1:27786864-27787708 FORWARD
scaffold_11	29495506	Eucgr.K02223	1	58	0.9831	59	1	1322	0.9992	1323	1	0.0401822	1.49647e-19	3'UTR	C	T	T	T	| Symbols: RBCS1A | RBCS1A (RIBULOSE BISPHOSPHATE CARBOXYLASE SMALL CHAIN 1A); copper ion binding / ribulose-bisphosphate carboxylase | chr1:25048465-25049249 REVERSE
scaffold_11	2950389	Eucgr.K00241	2	23	0.92	25	9	7	0.4375	16	1	0.0235947	0.0298507	5'UTR	G	A	A	A	| Symbols: | unknown protein | chr5:21202818-21204719 REVERSE
scaffold_11	29596044	Eucgr.K02237	15	18	0.5455	33	36	9	0.2	45	1	0.0436838	0.25918	5'UTR	G	S	C	C	| Symbols: | glycosyl transferase family 28 protein | chr1:27734451-27736008 FORWARD
scaffold_11	2970849	Eucgr.K00245	52	52	0.5	104	38	8	0.1739	46	1	0.00804221	0.556839	3'UTR	T	Y	C	C	| Symbols: ATMP2, ATMAPR3, MSBP2, MAPR3 | ATMP2; heme binding | chr3:18129669-18131353 FORWARD
scaffold_11	29960930	Eucgr.K02283	158	127	0.4456	285	83	119	0.5891	202	1	0.0489998	0.0793196	syn	G	S	C	C	| Symbols: ATGSR1, GLN1;1, GSR 1 | ATGSR1; copper ion binding / glutamate-ammonia ligase | chr5:14933574-14935656 REVERSE
scaffold_11	30004289	Eucgr.K02288	38	21	0.3559	59	2	24	0.9231	26	0.125659	0.000133254	9.36898e-07	non-syn	A	R	G	G	| Symbols: | hydrolase, alpha/beta fold family protein | chr1:27629266-27632486 FORWARD
scaffold_11	30232029	Eucgr.K02304	2	47	0.9592	49	11	11	0.5	22	0.337436	0.000322288	0.847327	non-syn	T	A	A	A	| Symbols: ZLL, PNH, AGO10 | ZLL (ZWILLE); translation initiation factor | chr5:17611939-17616562 FORWARD
scaffold_11	30521584	Eucgr.K02346	65	81	0.5548	146	53	20	0.274	73	1	0.00459343	1	syn	T	Y	C	C	| Symbols: GHBDH, ATGHBDH, GLYR1, GR1 | GLYR1 (GLYOXYLATE REDUCTASE 1); 3-hydroxybutyrate dehydrogenase/ phosphogluconate dehydrogenase (decarboxylating) | chr3:9271949-9273514 REVERSE
scaffold_11	30634473	Eucgr.K02358	36	114	0.76	150	45	53	0.5408	98	1	0.0132095	0.366488	syn	C	T	T	T	| Symbols: | FUNCTIONS IN: molecular_function unknown; INVOLVED IN: biological_process unknown; LOCATED IN: cellular_component unknown; CONTAINS InterPro DOMAIN/s: Frigida-like (InterPro:IPR012474); BEST Arabidopsis thaliana protein match is: hydroxyproline-rich glycoprotein family protein (TAIR:AT3G22440.1); Has 987 Blast hits to 921 proteins in 78 species: Archae - 0; Bacteria - 16; Metazoa - 5…
scaffold_11	30653253	Eucgr.K02362	479	449	0.4838	928	976	1187	0.5488	2163	1	0.02968	0.873912	syn	C	S	G	G	| Symbols: PSAL | PSAL (photosystem I subunit L) | chr4:7521469-7522493 FORWARD
scaffold_11	30653256	Eucgr.K02362	916	18	0.0193	934	2075	91	0.042	2166	1	0.0452267	0.873912	syn	A	R	G	G	| Symbols: PSAL | PSAL (photosystem I subunit L) | chr4:7521469-7522493 FORWARD
scaffold_11	30653373	Eucgr.K02362	657	83	0.1122	740	1590	28	0.0173	1618	0	0	0.873912	syn	C	S	G	G	| Symbols: PSAL | PSAL (photosystem I subunit L) | chr4:7521469-7522493 FORWARD
scaffold_11	30653382	Eucgr.K02362	501	9	0.0176	510	1010	54	0.0508	1064	1	0.0473073	0.873912	syn	T	Y	C	C	| Symbols: PSAL | PSAL (photosystem I subunit L) | chr4:7521469-7522493 FORWARD
scaffold_11	30654147	Eucgr.K02362	1069	237	0.1815	1306	2417	729	0.2317	3146	1	0.00956126	0.873912	non-syn	G	R	A	A	| Symbols: PSAL | PSAL (photosystem I subunit L) | chr4:7521469-7522493 FORWARD
scaffold_11	30654242	Eucgr.K02362	1376	172	0.1111	1548	2837	566	0.1663	3403	0.0386524	0	0.873912	syn	C	S	G	G	| Symbols: PSAL | PSAL (photosystem I subunit L) | chr4:7521469-7522493 FORWARD
scaffold_11	30654317	Eucgr.K02362	297	649	0.686	946	530	1643	0.7561	2173	1	0.002786	0.873912	syn	T	Y	C	C	| Symbols: PSAL | PSAL (photosystem I subunit L) | chr4:7521469-7522493 FORWARD
scaffold_11	30654329	Eucgr.K02362	864	86	0.0905	950	1929	85	0.0422	2014	0.0126766	0	0.873912	syn	C	Y	T	T	| Symbols: PSAL | PSAL (photosystem I subunit L) | chr4:7521469-7522493 FORWARD
scaffold_11	30654347	Eucgr.K02362	222	848	0.7925	1070	665	1620	0.709	2285	0.0285238	0	0.873912	syn	G	C	C	C	| Symbols: PSAL | PSAL (photosystem I subunit L) | chr4:7521469-7522493 FORWARD
scaffold_11	30654377	Eucgr.K02362	489	533	0.5215	1022	1307	972	0.4265	2279	0.0364659	0	0.873912	syn	C	Y	T	T	| Symbols: PSAL | PSAL (photosystem I subunit L) | chr4:7521469-7522493 FORWARD
scaffold_11	30654467	Eucgr.K02362	1060	188	0.1506	1248	2253	292	0.1147	2545	1	0.0484791	0.873912	syn	G	S	C	C	| Symbols: PSAL | PSAL (photosystem I subunit L) | chr4:7521469-7522493 FORWARD
scaffold_11	30654533	Eucgr.K02362	1089	27	0.0242	1116	2155	117	0.0515	2272	1	0.00959208	0.873912	syn	C	Y	T	T	| Symbols: PSAL | PSAL (photosystem I subunit L) | chr4:7521469-7522493 FORWARD
scaffold_11	30654536	Eucgr.K02362	1119	59	0.0501	1178	2372	35	0.0145	2407	0	0	0.873912	syn	C	Y	T	T	| Symbols: PSAL | PSAL (photosystem I subunit L) | chr4:7521469-7522493 FORWARD
scaffold_11	30654542	Eucgr.K02362	1050	54	0.0489	1104	2245	32	0.0141	2277	0.000142223	0	0.873912	syn	G	R	A	A	| Symbols: PSAL | PSAL (photosystem I subunit L) | chr4:7521469-7522493 FORWARD
scaffold_11	30654566	Eucgr.K02362	659	42	0.0599	701	1381	15	0.0107	1396	0	0	0.873912	syn	G	S	C	C	| Symbols: PSAL | PSAL (photosystem I subunit L) | chr4:7521469-7522493 FORWARD
scaffold_11	30654674	Eucgr.K02362	454	55	0.1081	509	904	197	0.1789	1101	1	0.0116726	0.873912	3'UTR	A	W	T	T	| Symbols: PSAL | PSAL (photosystem I subunit L) | chr4:7521469-7522493 FORWARD
scaffold_11	30654887	Eucgr.K02362	0	7	1	7	17	7	0.2917	24	1	0.0298488	0.873912	3'UTR	C	T	T	T	| Symbols: PSAL | PSAL (photosystem I subunit L) | chr4:7521469-7522493 FORWARD
scaffold_11	31505601	Eucgr.K02416	33	7	0.175	40	5	9	0.6429	14	1	0.0309853	0.000316606	syn	G	S	C	C	| Symbols: | EXPRESSED IN: 25 plant structures; EXPRESSED DURING: 13 growth stages; CONTAINS InterPro DOMAIN/s: Cactin, central region (InterPro:IPR018816); BEST Arabidopsis thaliana protein match is: unknown protein (TAIR:AT2G36815.2); Has 11516 Blast hits to 6722 proteins in 356 species: Archae - 23; Bacteria - 259; Metazoa - 6122; Fungi - 1009; Plants - 493; Viruses - 33; Other Eukaryotes - 35…
scaffold_11	31527472	Eucgr.K02419	69	7	0.0921	76	6	5	0.4545	11	1	0.0346379	1.23857e-09	non-syn	A	R	G	G	| Symbols: | nucleobase:cation symporter | chr5:900673-902719 REVERSE
scaffold_11	31712132	Eucgr.K02438	95	10	0.0952	105	589	6	0.0101	595	0.00664438	0	2.87197e-24	non-syn	A	M	C	C	| Symbols: GAMMA-TIP, TIP1;1, GAMMA-TIP1 | GAMMA-TIP (GAMMA TONOPLAST INTRINSIC PROTEIN); water channel | chr2:15445490-15446336 FORWARD
scaffold_11	32038815	Eucgr.K02467	422	5	0.0117	427	187	27	0.1262	214	0	0	0.633917	syn	G	S	A	A	| Symbols: | 40S ribosomal protein S9 (RPS9C) | chr5:15950053-15951171 FORWARD
scaffold_11	32039646	Eucgr.K02467	19	353	0.9489	372	24	124	0.8378	148	1	0.00211033	0.633917	syn	G	A	A	A	| Symbols: | 40S ribosomal protein S9 (RPS9C) | chr5:15950053-15951171 FORWARD
scaffold_11	32092887	Eucgr.K02475	73	5	0.0641	78	34	12	0.2609	46	1	0.0543276	0.143319	syn	C	Y	T	T	| Symbols: MDH | MDH (MALATE DEHYDROGENASE); L-malate dehydrogenase/ binding / catalytic/ malate dehydrogenase/ oxidoreductase/ oxidoreductase, acting on the CH-OH group of donors, NAD or NADP as acceptor | chr3:17513657-17514868 FORWARD
scaffold_11	32362280	Eucgr.K02522	38	12	0.24	50	5	12	0.7059	17	1	0.0198956	0.0193521	5'UTR	C	S	G	G	| Symbols: | transmembrane protein, putative | chr3:1389603-1391462 FORWARD
scaffold_11	34393313	Eucgr.K02642	3	27	0.9	30	0	163	1	163	1	0.00283991	2.0527e-08	syn	G	A	A	A	| Symbols: CaS | CaS (Calcium sensing receptor) | chr5:7736760-7738412 REVERSE
scaffold_11	3460877	Eucgr.K00276	23	9	0.2812	32	7	17	0.7083	24	1	0.0432955	0.601053	3'UTR	A	R	G	G	| Symbols: | 60S ribosomal protein L36 (RPL36A) | chr2:15774410-15775203 REVERSE
scaffold_11	35537129	Eucgr.K02734	14	8	0.3636	22	1	13	0.9286	14	1	0.0268296	7.60537e-15	syn	C	Y	T	T	| Symbols: KING1 | KING1 (SNF1-RELATED PROTEIN KINASE REGULATORY SUBUNIT GAMMA 1) | chr3:17987559-17989592 FORWARD
scaffold_11	35586848	Eucgr.K02739	73	5	0.0641	78	38	16	0.2963	54	1	0.0137208	0.871656	syn	G	R	A	A	| Symbols: | nucleolar protein Nop56, putative | chr3:4091678-4093921 FORWARD
scaffold_11	35663204	Eucgr.K02747	4	76	0.95	80	5	10	0.6667	15	1	0.0212257	0.020571	syn	G	A	A	A	| Symbols: | protein kinase family protein | chr1:25327727-25330965 REVERSE
scaffold_11	35713385	Eucgr.K02753	20	30	0.6	50	19	103	0.8443	122	1	0.0191343	0.000940713	non-syn	C	Y	T	T	| Symbols: NDPK2, NDPK1A, NDPK IA IA, NDPK IA, ATNDPK2 | NDPK2 (NUCLEOSIDE DIPHOSPHATE KINASE 2); ATP binding / nucleoside diphosphate kinase/ protein binding | chr5:25372122-25373838 REVERSE
scaffold_11	35772518	Eucgr.K02765	6	24	0.8	30	78	76	0.4935	154	1	0.0537157	1.87664e-06	syn	A	G	G	G	| Symbols: | haloacid dehalogenase-like hydrolase family protein | chr3:17929743-17931551 FORWARD
scaffold_11	35799674	Eucgr.K02768	5	58	0.9206	63	18	29	0.617	47	1	0.00557897	0.915928	non-syn	G	A	A	A	| Symbols: BT2, ATBT2 | BT2 (BTB AND TAZ DOMAIN PROTEIN 2); protein binding / transcription factor/ transcription regulator | chr3:17908482-17910471 REVERSE
scaffold_11	35950045	Eucgr.K02786	149	19	0.1131	168	515	164	0.2415	679	1	0.012321	0.00236983	syn	T	K	G	G	| Symbols: ATRAB8D, ATRABE1B | ATRABE1B (ARABIDOPSIS RAB GTPASE HOMOLOG E1B); GTP binding / GTPase/ translation elongation factor | chr4:10990036-10991466 FORWARD
scaffold_11	35950870	Eucgr.K02786	28	71	0.7172	99	148	153	0.5083	301	1	0.0119544	0.00236983	syn	T	Y	C	C	| Symbols: ATRAB8D, ATRABE1B | ATRABE1B (ARABIDOPSIS RAB GTPASE HOMOLOG E1B); GTP binding / GTPase/ translation elongation factor | chr4:10990036-10991466 FORWARD
scaffold_11	35951308	Eucgr.K02786	152	62	0.2897	214	433	301	0.4101	734	1	0.041767	0.00236983	syn	C	M	A	A	| Symbols: ATRAB8D, ATRABE1B | ATRABE1B (ARABIDOPSIS RAB GTPASE HOMOLOG E1B); GTP binding / GTPase/ translation elongation factor | chr4:10990036-10991466 FORWARD
scaffold_11	36034100	Eucgr.K02796	105	79	0.4293	184	43	8	0.1569	51	1	0.0145817	0.000237931	syn	A	R	G	G	| Symbols: UBP5, ATUBP5, PDE323 | UBP5 (UBIQUITIN-SPECIFIC PROTEASE 5); ubiquitin-specific protease | chr2:17076714-17082192 REVERSE
scaffold_11	36067880	Eucgr.K02800	233	12	0.049	245	23	6	0.2069	29	1	0.0357968	5.79336e-07	syn	G	R	A	A	| Symbols: | ubiquitin-associated (UBA)/TS-N domain-containing protein / octicosapeptide/Phox/Bemp1 (PB1) domain-containing protein | chr4:12741191-12744202 FORWARD
scaffold_11	36137120	Eucgr.K02812	32	20	0.3846	52	5	30	0.8571	35	1	0.000912352	0.546642	3'UTR	T	Y	C	C	| Symbols: | proline-rich family protein | chr5:4687333-4689624 REVERSE
scaffold_11	36387619	Eucgr.K02840	17	27	0.6136	44	38	6	0.1364	44	0.34122	0.000325281	0.311573	syn	G	R	A	A	| Symbols: ATPANK2 | ATPANK2 (PANTOTHENATE KINASE 2); pantothenate kinase | chr4:15538340-15543715 REVERSE
scaffold_11	36645141	Eucgr.K02871	20	9	0.3103	29	5	22	0.8148	27	1	0.00716445	0.0696788	non-syn	C	Y	T	T	| Symbols: | DNA binding / protein binding / transcription regulator | chr3:17734270-17739412 REVERSE
scaffold_11	37097224	Eucgr.K02917	1	33	0.9706	34	7	5	0.4167	12	1	0.000983423	0.213694	syn	C	T	T	T	| Symbols: | proton-dependent oligopeptide transport (POT) family protein | chr5:25165430-25167822 REVERSE
scaffold_11	37601491	Eucgr.K02950	101	107	0.5144	208	85	41	0.3254	126	1	0.0256797	1	non-syn	G	R	A	A	| Symbols: | macrophage migration inhibitory factor family protein / MIF family protein | chr5:243067-244033 REVERSE
scaffold_11	3793198	Eucgr.K00320	58	6	0.0938	64	35	41	0.5395	76	0.00239963	0	0.249562	syn	C	M	A	A	| Symbols: UBC10 | UBC10 (ubiquitin-conjugating enzyme 10); ubiquitin-protein ligase | chr5:21632802-21633989 REVERSE
scaffold_11	37962386	Eucgr.K02983	137	19	0.1218	156	844	39	0.0442	883	1	0.00521646	0.135784	5'UTR	C	S	G	G	| Symbols: | chlorophyll A-B binding protein CP29 (LHCB4) | chr5:209084-210243 FORWARD
scaffold_11	37962458	Eucgr.K02983	193	23	0.1065	216	1058	39	0.0356	1097	0.638885	0.000558466	0.135784	syn	C	Y	T	T	| Symbols: | chlorophyll A-B binding protein CP29 (LHCB4) | chr5:209084-210243 FORWARD
scaffold_11	37962581	Eucgr.K02983	716	40	0.0529	756	3143	366	0.1043	3509	1	0.000926375	0.135784	syn	C	Y	T	T	| Symbols: | chlorophyll A-B binding protein CP29 (LHCB4) | chr5:209084-210243 FORWARD
scaffold_11	37963414	Eucgr.K02983	423	50	0.1057	473	1385	283	0.1697	1668	1	0.0244721	0.135784	syn	C	S	G	G	| Symbols: | chlorophyll A-B binding protein CP29 (LHCB4) | chr5:209084-210243 FORWARD
scaffold_11	37963498	Eucgr.K02983	571	56	0.0893	627	2575	37	0.0142	2612	0	0	0.135784	syn	C	Y	T	T	| Symbols: | chlorophyll A-B binding protein CP29 (LHCB4) | chr5:209084-210243 FORWARD
scaffold_11	38112780	Eucgr.K02996	11	45	0.8036	56	13	9	0.4091	22	1	0.0238921	0.00135883	syn	C	A	A	A	| Symbols: IRX12, LAC4 | IRX12 (IRREGULAR XYLEM 12); laccase | chr2:15934540-15937352 FORWARD
scaffold_11	38746895	Eucgr.K03055	39	7	0.1522	46	3	8	0.7273	11	1	0.00525207	0.000858932	syn	A	W	T	T	| Symbols: PRA1.A2 | PRA1.A2 (PRENYLATED RAB ACCEPTOR 1.A2) | chr5:1804881-1806559 FORWARD
scaffold_11	38893831	Eucgr.K03062	0	72	1	72	1	6	0.8571	7	1	0.0375383	2.31535e-26	3'UTR	C	T	T	T	| Symbols: | regulator of chromosome condensation (RCC1) family protein / UVB-resistance protein-related | chr3:19940814-19943592 FORWARD
scaffold_11	38895801	Eucgr.K03062	90	7	0.0722	97	12	7	0.3684	19	1	0.0121972	0.0330046	non-syn	T	W	A	A	| Symbols: | regulator of chromosome condensation (RCC1) family protein / UVB-resistance protein-related | chr3:19940814-19943592 FORWARD
scaffold_11	39087308	Eucgr.K03081	53	24	0.3117	77	24	37	0.6066	61	1	0.019734	0.20242	syn	T	Y	C	C	| Symbols: OHP | OHP (ONE HELIX PROTEIN) | chr5:419144-419633 FORWARD
scaffold_11	40396496	Eucgr.K03171	7	15	0.6818	22	38	8	0.1739	46	1	0.00218023	0.000906618	syn	G	R	A	A	| Symbols: | diaminopimelate epimerase family protein | chr3:19864784-19866907 FORWARD
scaffold_11	40448686	Eucgr.K03177	56	13	0.1884	69	5	17	0.7727	22	0.0348193	0	1.12818e-08	non-syn	C	M	A	A	| Symbols: | ankyrin repeat family protein | chr1:2386275-2387986 REVERSE
scaffold_11	40450398	Eucgr.K03177	95	6	0.0594	101	11	5	0.3125	16	1	0.0380126	0.0126515	3'UTR	C	Y	T	T	| Symbols: | ankyrin repeat family protein | chr1:2386275-2387986 REVERSE
scaffold_11	40605613	Eucgr.K03195	67	6	0.0822	73	26	38	0.5938	64	0	0	0.0302933	syn	G	R	A	A	| Symbols: | protein kinase family protein | chr5:635545-637374 REVERSE
scaffold_11	40747913	Eucgr.K03205	197	12	0.0574	209	109	28	0.2044	137	1	0.00188432	1	syn	A	W	C	C	| Symbols: | 60S ribosomal protein L4/L1 (RPL4A) | chr3:2953813-2955444 FORWARD
scaffold_11	40795649	Eucgr.K03209	25	8	0.2424	33	12	20	0.625	32	1	0.049813	0.0783594	non-syn	G	R	A	A	| Symbols: HCF152, CRM3 | HCF152 (HIGH CHLOROPHYLL FLUORESCENCE 152); mRNA binding | chr3:2958704-2961040 FORWARD
scaffold_11	40812894	Eucgr.K03211	305	6	0.0193	311	151	19	0.1118	170	1	0.000927096	0.785711	syn	C	Y	G	G	| Symbols: | 40S ribosomal protein S23 (RPS23B) | chr5:693280-694396 REVERSE
scaffold_11	40813373	Eucgr.K03211	152	64	0.2963	216	79	110	0.582	189	0.00062031	0	0.785711	syn	T	Y	C	C	| Symbols: | 40S ribosomal protein S23 (RPS23B) | chr5:693280-694396 REVERSE
scaffold_11	41215474	Eucgr.K03244	129	17	0.1164	146	4	4	0.5	8	1	0.0542343	2.9176e-20	3'UTR	G	R	A	A	| Symbols: PIP2F, PIP2;4 | PIP2;4 (PLASMA MEMBRANE INTRINSIC PROTEIN 2;4); water channel | chr5:24375673-24376939 REVERSE
scaffold_11	41215493	Eucgr.K03244	177	30	0.1449	207	5	7	0.5833	12	1	0.00444103	2.9176e-20	3'UTR	A	R	G	G	| Symbols: PIP2F, PIP2;4 | PIP2;4 (PLASMA MEMBRANE INTRINSIC PROTEIN 2;4); water channel | chr5:24375673-24376939 REVERSE
scaffold_11	41215889	Eucgr.K03244	180	8	0.0426	188	9	4	0.3077	13	1	0.005059	2.9176e-20	syn	G	R	A	A	| Symbols: PIP2F, PIP2;4 | PIP2;4 (PLASMA MEMBRANE INTRINSIC PROTEIN 2;4); water channel | chr5:24375673-24376939 REVERSE
scaffold_11	41216901	Eucgr.K03244	109	168	0.6065	277	19	8	0.2963	27	1	0.0495355	2.9176e-20	5'UTR	G	R	A	A	| Symbols: PIP2F, PIP2;4 | PIP2;4 (PLASMA MEMBRANE INTRINSIC PROTEIN 2;4); water channel | chr5:24375673-24376939 REVERSE
scaffold_11	41216943	Eucgr.K03244	89	88	0.4972	177	5	25	0.8333	30	1	0.022424	2.9176e-20	5'UTR	C	Y	T	T	| Symbols: PIP2F, PIP2;4 | PIP2;4 (PLASMA MEMBRANE INTRINSIC PROTEIN 2;4); water channel | chr5:24375673-24376939 REVERSE
scaffold_11	42058047	Eucgr.K03300	97	55	0.3618	152	79	15	0.1596	94	1	0.0225949	0.519257	non-syn	C	Y	T	T	| Symbols: | histone H1, putative | chr1:2076687-2077616 REVERSE
scaffold_11	43391856	Eucgr.K03435	31	66	0.6804	97	1	31	0.9688	32	1	0.0331413	0.858959	non-syn	A	R	G	G	| Symbols: | flavin-containing monooxygenase family protein / FMO family protein | chr1:1104623-1105988 FORWARD
scaffold_11	43464337	Eucgr.K03438	6	5	0.4545	11	87	10	0.1031	97	1	0.0410137	1	syn	C	Y	T	T	| Symbols: | kinase interacting family protein | chr2:19616003-19616761 FORWARD
scaffold_11	43466726	Eucgr.K03438	0	8	1	8	37	9	0.1957	46	0.557937	0.000496385	1	syn	G	A	A	A	| Symbols: | kinase interacting family protein | chr2:19616003-19616761 FORWARD
scaffold_11	43600915	Eucgr.K03449	86	5	0.0549	91	16	7	0.3043	23	1	0.018652	3.62199e-14	syn	G	R	A	A	| Symbols: | catalytic | chr4:1409318-1412566 FORWARD
scaffold_11	43794053	Eucgr.K03470	6	18	0.75	24	19	9	0.3214	28	1	0.0536877	0.501293	syn	G	C	C	C	| Symbols: ATMRP4, EST3 | ATMRP4 (ARABIDOPSIS THALIANA MULTIDRUG RESISTANCE-ASSOCIATED PROTEIN 4); ATPase, coupled to transmembrane movement of substances / folic acid transporter | chr2:19574944-19580383 FORWARD
scaffold_11	43794890	Eucgr.K03470	6	16	0.7273	22	37	16	0.3019	53	1	0.0242395	0.0485456	syn	T	Y	C	C	| Symbols: ATMRP4, EST3 | ATMRP4 (ARABIDOPSIS THALIANA MULTIDRUG RESISTANCE-ASSOCIATED PROTEIN 4); ATPase, coupled to transmembrane movement of substances / folic acid transporter | chr2:19574944-19580383 FORWARD
scaffold_11	43805974	Eucgr.K03471	270	8	0.0288	278	26	10	0.2778	36	0.000133605	0	2.02767e-15	3'UTR	G	S	A	A	| Symbols: | universal stress protein (USP) family protein | chr2:19555045-19555956 REVERSE
scaffold_11	43816353	Eucgr.K03474	28	32	0.5333	60	15	74	0.8315	89	1	0.00445711	1	intron	A	W	T	T	| Symbols: | RNA splicing factor-related | chr3:20745382-20746964 REVERSE
scaffold_11	43816354	Eucgr.K03474	24	33	0.5789	57	15	74	0.8315	89	1	0.0260788	1	intron	G	K	T	T	| Symbols: | RNA splicing factor-related | chr3:20745382-20746964 REVERSE
scaffold_11	43819281	Eucgr.K03474	18	40	0.6897	58	25	15	0.375	40	1	0.0534855	0.929641	syn	A	M	C	C	| Symbols: SRp34a | SRp34a (Ser/Arg-rich protein 34a); RNA binding / nucleic acid binding / nucleotide binding | chr3:18332668-18334829 FORWARD
scaffold_11	43820840	Eucgr.K03474	28	7	0.2	35	11	25	0.6944	36	1	0.00185268	1	5'UTR	C	S	G	G	| Symbols: SRp34a | SRp34a (Ser/Arg-rich protein 34a); RNA binding / nucleic acid binding / nucleotide binding | chr3:18332668-18334829 FORWARD
scaffold_11	44469965	Eucgr.K03531	27	72	0.7273	99	42	40	0.4878	82	1	0.0308333	1	3'UTR	T	K	G	G	| Symbols: ATPDIL2-1, UNE5, MEE30, PDI11, ATPDI11 | UNE5 (UNFERTILIZED EMBRYO SAC 5); protein disulfide isomerase | chr2:19481503-19483683 FORWARD
scaffold_11	44566991	Eucgr.K03545	744	32	0.0412	776	978	14	0.0141	992	1	0.0150877	1.54188e-15	3'UTR	A	R	G	G	| Symbols: CP12-1, CP12 | CP12-1 | chr2:19446889-19447263 FORWARD
scaffold_11	44567027	Eucgr.K03545	1170	70	0.0565	1240	1485	22	0.0146	1507	0.000117919	0	1.54188e-15	3'UTR	C	S	G	G	| Symbols: CP12-1, CP12 | CP12-1 | chr2:19446889-19447263 FORWARD
scaffold_11	44567091	Eucgr.K03545	1147	14	0.0121	1161	1366	47	0.0333	1413	1	0.0166848	1.54188e-15	3'UTR	A	W	T	T	| Symbols: CP12-1, CP12 | CP12-1 | chr2:19446889-19447263 FORWARD
scaffold_11	44567127	Eucgr.K03545	102	1306	0.9276	1408	16	1652	0.9904	1668	0	0	1.54188e-15	syn	T	C	C	C	| Symbols: CP12-1, CP12 | CP12-1 | chr2:19446889-19447263 FORWARD
scaffold_11	44567211	Eucgr.K03545	1467	165	0.1011	1632	1893	100	0.0502	1993	0.000418723	0	1.54188e-15	syn	C	Y	T	T	| Symbols: CP12-1, CP12 | CP12-1 | chr2:19446889-19447263 FORWARD
scaffold_11	44567351	Eucgr.K03545	521	192	0.2693	713	708	128	0.1531	836	0.00164314	0	1.54188e-15	non-syn	C	Y	T	T	| Symbols: CP12-1, CP12 | CP12-1 | chr2:19446889-19447263 FORWARD
scaffold_11	44567355	Eucgr.K03545	516	185	0.2639	701	698	125	0.1519	823	0.00556528	0	1.54188e-15	syn	C	Y	T	T	| Symbols: CP12-1, CP12 | CP12-1 | chr2:19446889-19447263 FORWARD
scaffold_11	44567415	Eucgr.K03545	973	48	0.047	1021	1110	16	0.0142	1126	0.730985	0.000628534	1.54188e-15	syn	C	Y	T	T	| Symbols: CP12-1, CP12 | CP12-1 | chr2:19446889-19447263 FORWARD
scaffold_11	44567416	Eucgr.K03545	508	490	0.491	998	720	379	0.3449	1099	0	0	1.54188e-15	non-syn	G	R	A	A	| Symbols: CP12-1, CP12 | CP12-1 | chr2:19446889-19447263 FORWARD
scaffold_11	44567424	Eucgr.K03545	972	32	0.0319	1004	1017	78	0.0712	1095	1	0.00310264	1.54188e-15	syn	C	Y	T	T	| Symbols: CP12-1, CP12 | CP12-1 | chr2:19446889-19447263 FORWARD
scaffold_11	44567456	Eucgr.K03545	1619	23	0.014	1642	1935	118	0.0575	2053	0	0	1.54188e-15	non-syn	T	Y	C	C	| Symbols: CP12-1, CP12 | CP12-1 | chr2:19446889-19447263 FORWARD
scaffold_11	44567468	Eucgr.K03545	1448	20	0.0136	1468	1811	75	0.0398	1886	0.54108	0.000485274	1.54188e-15	non-syn	T	W	A	A	| Symbols: CP12-1, CP12 | CP12-1 | chr2:19446889-19447263 FORWARD
scaffold_11	44567494	Eucgr.K03545	780	65	0.0769	845	1127	21	0.0183	1148	0	0	1.54188e-15	5'UTR	T	Y	C	C	| Symbols: CP12-1, CP12 | CP12-1 | chr2:19446889-19447263 FORWARD
scaffold_11	44777684	Eucgr.K03563	1158	141	0.1085	1299	1083	69	0.0599	1152	1	0.00122779	8.66764e-16	syn	G	K	T	T	| Symbols: AtGolS1 | AtGolS1 (Arabidopsis thaliana galactinol synthase 1); transferase, transferring glycosyl groups / transferase, transferring hexosyl groups | chr2:19369049-19370372 REVERSE
scaffold_11	44777789	Eucgr.K03563	1117	400	0.2637	1517	946	497	0.3444	1443	0.160665	0.000167534	8.66764e-16	syn	C	Y	T	T	| Symbols: AtGolS1 | AtGolS1 (Arabidopsis thaliana galactinol synthase 1); transferase, transferring glycosyl groups / transferase, transferring hexosyl groups | chr2:19369049-19370372 REVERSE
scaffold_11	44778189	Eucgr.K03563	1206	463	0.2774	1669	1214	200	0.1414	1414	0	0	8.66764e-16	non-syn	A	M	C	C	| Symbols: AtGolS1 | AtGolS1 (Arabidopsis thaliana galactinol synthase 1); transferase, transferring glycosyl groups / transferase, transferring hexosyl groups | chr2:19369049-19370372 REVERSE
scaffold_11	44778200	Eucgr.K03563	1454	121	0.0768	1575	1274	62	0.0464	1336	1	0.0257381	8.66764e-16	syn	G	R	A	A	| Symbols: AtGolS1 | AtGolS1 (Arabidopsis thaliana galactinol synthase 1); transferase, transferring glycosyl groups / transferase, transferring hexosyl groups | chr2:19369049-19370372 REVERSE
scaffold_11	44778218	Eucgr.K03563	1746	44	0.0246	1790	1449	112	0.0717	1561	0	0	8.66764e-16	syn	C	Y	T	T	| Symbols: AtGolS1 | AtGolS1 (Arabidopsis thaliana galactinol synthase 1); transferase, transferring glycosyl groups / transferase, transferring hexosyl groups | chr2:19369049-19370372 REVERSE
scaffold_11	44778257	Eucgr.K03563	1602	632	0.2829	2234	1473	358	0.1955	1831	0	0	8.66764e-16	syn	G	R	A	A	| Symbols: AtGolS1 | AtGolS1 (Arabidopsis thaliana galactinol synthase 1); transferase, transferring glycosyl groups / transferase, transferring hexosyl groups | chr2:19369049-19370372 REVERSE
scaffold_11	44778538	Eucgr.K03563	1747	33	0.0185	1780	1533	58	0.0365	1591	1	0.0399161	8.66764e-16	syn	G	R	A	A	| Symbols: AtGolS1 | AtGolS1 (Arabidopsis thaliana galactinol synthase 1); transferase, transferring glycosyl groups / transferase, transferring hexosyl groups | chr2:19369049-19370372 REVERSE
scaffold_11	44778551	Eucgr.K03563	706	854	0.5474	1560	745	601	0.4465	1346	0.0052262	0	8.66764e-16	non-syn	C	S	G	G	| Symbols: AtGolS1 | AtGolS1 (Arabidopsis thaliana galactinol synthase 1); transferase, transferring glycosyl groups / transferase, transferring hexosyl groups | chr2:19369049-19370372 REVERSE
scaffold_11	44778777	Eucgr.K03563	777	1119	0.5902	1896	916	646	0.4136	1562	0	0	8.66764e-16	non-syn	C	Y	T	T	| Symbols: AtGolS1 | AtGolS1 (Arabidopsis thaliana galactinol synthase 1); transferase, transferring glycosyl groups / transferase, transferring hexosyl groups | chr2:19369049-19370372 REVERSE
scaffold_11	44778842	Eucgr.K03563	871	320	0.2687	1191	756	372	0.3298	1128	1	0.0388154	8.66764e-16	syn	C	Y	T	T	| Symbols: AtGolS1 | AtGolS1 (Arabidopsis thaliana galactinol synthase 1); transferase, transferring glycosyl groups / transferase, transferring hexosyl groups | chr2:19369049-19370372 REVERSE
scaffold_11	44779114	Eucgr.K03563	119	341	0.7413	460	164	238	0.592	402	0.292996	0.000282814	8.66764e-16	3'UTR	G	R	A	A	| Symbols: AtGolS1 | AtGolS1 (Arabidopsis thaliana galactinol synthase 1); transferase, transferring glycosyl groups / transferase, transferring hexosyl groups | chr2:19369049-19370372 REVERSE
scaffold_11	44779129	Eucgr.K03563	437	140	0.2426	577	519	55	0.0958	574	0	0	8.66764e-16	3'UTR	A	R	G	G	| Symbols: AtGolS1 | AtGolS1 (Arabidopsis thaliana galactinol synthase 1); transferase, transferring glycosyl groups / transferase, transferring hexosyl groups | chr2:19369049-19370372 REVERSE
scaffold_11	4514437	Eucgr.K00387	40	21	0.3443	61	30	57	0.6552	87	1	0.00886119	0.124113	non-syn	C	Y	T	T	| Symbols: SSI1, SSI, ATSS1 | SSI1 (SUPPRESSOR OF SALICYLIC ACID INSENSITIVITY 1); starch synthase/ transferase, transferring glycosyl groups | chr5:8266934-8270860 FORWARD
scaffold_11	4518230	Eucgr.K00389	734	150	0.1697	884	3168	272	0.0791	3440	0	0	0.0920252	syn	C	Y	T	T	| Symbols: PSAF | PSAF (photosystem I subunit F) | chr1:11215011-11215939 REVERSE
scaffold_11	4518566	Eucgr.K00389	288	84	0.2258	372	1229	128	0.0943	1357	0	0	0.0920252	3'UTR	A	R	G	G	| Symbols: PSAF | PSAF (photosystem I subunit F) | chr1:11215011-11215939 REVERSE
scaffold_11	4558180	Eucgr.K00396	44	26	0.3714	70	34	76	0.6909	110	1	0.00165115	0.274578	syn	G	R	A	A	| Symbols: PDE225, PTAC7 | PTAC7 | chr5:8277750-8279099 FORWARD
scaffold_11	4605250	Eucgr.K00402	102	11	0.0973	113	172	77	0.3092	249	1	0.000974476	0.261411	syn	C	Y	T	T	| Symbols: | thylakoid lumenal 17.4 kDa protein, chloroplast | chr5:21723488-21724621 REVERSE
scaffold_11	5216601	Eucgr.K00456	0	28	1	28	8	15	0.6522	23	1	0.0237779	0.450314	non-syn	A	G	G	G	| Symbols: | band 7 family protein | chr4:13766984-13769832 REVERSE
scaffold_11	6282899	Eucgr.K00564	14	11	0.44	25	9	40	0.8163	49	1	0.0302812	0.855619	non-syn	G	S	C	C	| Symbols: | protein transport protein-related | chr4:776734-779802 REVERSE
scaffold_11	6619297	Eucgr.K00588	20	17	0.4595	37	16	60	0.7895	76	1	0.0160248	1.24977e-11	3'UTR	T	Y	C	C	| Symbols: SAM1, SAM-1, MAT1 | SAM1 (S-ADENOSYLMETHIONINE SYNTHETASE 1); methionine adenosyltransferase | chr1:519037-520218 FORWARD
scaffold_11	8413831	Eucgr.K00727	8	28	0.7778	36	4	87	0.956	91	1	0.052111	0.145425	3'UTR	T	C	C	C	| Symbols: GSA2 | GSA2 (glutamate-1-semialdehyde 2,1-aminomutase 2); catalytic/ glutamate-1-semialdehyde 2,1-aminomutase/ pyridoxal phosphate binding / transaminase | chr3:18049697-18051550 FORWARD
scaffold_11	8413973	Eucgr.K00727	31	92	0.748	123	35	258	0.8805	293	1	0.0252053	0.145425	3'UTR	C	M	A	A	| Symbols: GSA2 | GSA2 (glutamate-1-semialdehyde 2,1-aminomutase 2); catalytic/ glutamate-1-semialdehyde 2,1-aminomutase/ pyridoxal phosphate binding / transaminase | chr3:18049697-18051550 FORWARD
scaffold_11	8414303	Eucgr.K00727	94	15	0.1376	109	240	8	0.0323	248	1	0.00869819	0.145425	non-syn	C	Y	T	T	| Symbols: GSA2 | GSA2 (glutamate-1-semialdehyde 2,1-aminomutase 2); catalytic/ glutamate-1-semialdehyde 2,1-aminomutase/ pyridoxal phosphate binding / transaminase | chr3:18049697-18051550 FORWARD
scaffold_11	8414427	Eucgr.K00727	91	14	0.1333	105	232	9	0.0373	241	1	0.0312883	0.145425	syn	A	M	C	C	| Symbols: GSA2 | GSA2 (glutamate-1-semialdehyde 2,1-aminomutase 2); catalytic/ glutamate-1-semialdehyde 2,1-aminomutase/ pyridoxal phosphate binding / transaminase | chr3:18049697-18051550 FORWARD
scaffold_11	8414550	Eucgr.K00727	110	9	0.0756	119	194	64	0.2481	258	1	0.00446952	0.145425	syn	A	R	G	G	| Symbols: GSA2 | GSA2 (glutamate-1-semialdehyde 2,1-aminomutase 2); catalytic/ glutamate-1-semialdehyde 2,1-aminomutase/ pyridoxal phosphate binding / transaminase | chr3:18049697-18051550 FORWARD
scaffold_11	8414680	Eucgr.K00727	55	34	0.382	89	159	15	0.0862	174	0.000502771	0	0.145425	non-syn	G	R	A	A	| Symbols: GSA2 | GSA2 (glutamate-1-semialdehyde 2,1-aminomutase 2); catalytic/ glutamate-1-semialdehyde 2,1-aminomutase/ pyridoxal phosphate binding / transaminase | chr3:18049697-18051550 FORWARD
scaffold_11	8808291	Eucgr.K00766	44	125	0.7396	169	20	18	0.4737	38	1	0.0397727	5.58715e-08	syn	A	R	G	G	| Symbols: | nitrate transporter (NTP3) | chr3:7626942-7628954 REVERSE
scaffold_11	8875031	Eucgr.K00776	8	6	0.4286	14	107	12	0.1008	119	1	0.024261	3.1644e-16	syn	G	R	A	A	| Symbols: HPL1, CYP74B2 | HPL1 (HYDROPEROXIDE LYASE 1); electron carrier/ heme binding / iron ion binding / monooxygenase | chr4:8835869-8838462 FORWARD
scaffold_11	8875356	Eucgr.K00776	4	10	0.7143	14	127	43	0.2529	170	1	0.0108317	3.1644e-16	non-syn	G	R	A	A	| Symbols: HPL1, CYP74B2 | HPL1 (HYDROPEROXIDE LYASE 1); electron carrier/ heme binding / iron ion binding / monooxygenase | chr4:8835869-8838462 FORWARD
scaffold_11	8989623	Eucgr.K00782	12	9	0.4286	21	8	50	0.8621	58	1	0.00484206	0.85339	non-syn	C	Y	T	T	| Symbols: ATCSLB03, CSLB03, ATCSLB3 | ATCSLB03; cellulose synthase/ transferase/ transferase, transferring glycosyl groups | chr2:13809283-13813487 FORWARD
scaffold_11	9038838	Eucgr.K00785	9	60	0.8696	69	9	7	0.4375	16	1	0.00678714	1.66832e-07	non-syn	G	T	T	T	| Symbols: | dienelactone hydrolase family protein | chr2:13805823-13807442 REVERSE
scaffold_11	9039989	Eucgr.K00785	60	11	0.1549	71	1	5	0.8333	6	1	0.00454852	1.7495e-05	syn	T	K	G	G	| Symbols: | dienelactone hydrolase family protein | chr2:13805823-13807442 REVERSE
scaffold_11	9042301	Eucgr.K00785	84	9	0.0968	93	16	14	0.4667	30	0.565477	0.000502647	1.7495e-05	3'UTR	C	Y	T	T	| Symbols: | dienelactone hydrolase family protein | chr2:13805823-13807442 REVERSE
scaffold_11	959918	Eucgr.K00048	2	180	0.989	182	12	112	0.9032	124	1	0.0163637	0.819663	syn	A	T	T	T	| Symbols: PGY2 | PGY2 (PIGGYBACK2); structural constituent of ribosome | chr1:12023360-12024502 FORWARD
scaffold_110	53426	Eucgr.L01040	7	5	0.4167	12	1	25	0.9615	26	1	0.00643233	2.87607e-05	syn	T	K	C	C	| Symbols: | unknown protein | chr2:5005144-5008140 REVERSE
scaffold_12	157724	Eucgr.L00008	13	5	0.2778	18	1	42	0.9767	43	0.000290534	0	0.223682	non-syn	T	C	C	C	| Symbols: SSI2, FAB2 | SSI2; acyl-[acyl-carrier-protein] desaturase/ stearoyl-CoA 9-desaturase | chr2:18120107-18122495 FORWARD
scaffold_12	161491	Eucgr.L00008	101	63	0.3841	164	95	25	0.2083	120	1	0.044103	0.223682	syn	C	S	G	G	| Symbols: SSI2, FAB2 | SSI2; acyl-[acyl-carrier-protein] desaturase/ stearoyl-CoA 9-desaturase | chr2:18120107-18122495 FORWARD
scaffold_12	185371	Eucgr.L00011	14	15	0.5172	29	64	16	0.2	80	1	0.0359229	0.808734	non-syn	A	W	T	T	| Symbols: | FUNCTIONS IN: molecular_function unknown; INVOLVED IN: biological_process unknown; LOCATED IN: nucleus, chloroplast; EXPRESSED IN: guard cell; BEST Arabidopsis thaliana protein match is: CaS (Calcium sensing receptor) (TAIR:AT5G23060.1); Has 1338 Blast hits to 316 proteins in 95 species: Archae - 0; Bacteria - 274; Metazoa - 264; Fungi - 88; Plants - 42; Viruses - 4; Other Eukaryotes…
scaffold_12	185730	Eucgr.L00011	43	10	0.1887	53	126	6	0.0455	132	1	0.0474951	0.808734	non-syn	T	W	A	A	| Symbols: | FUNCTIONS IN: molecular_function unknown; INVOLVED IN: biological_process unknown; LOCATED IN: nucleus, chloroplast; EXPRESSED IN: guard cell; BEST Arabidopsis thaliana protein match is: CaS (Calcium sensing receptor) (TAIR:AT5G23060.1); Has 1338 Blast hits to 316 proteins in 95 species: Archae - 0; Bacteria - 274; Metazoa - 264; Fungi - 88; Plants - 42; Viruses - 4; Other Eukaryotes…
scaffold_1369	5547	Eucgr.L02773	73	6	0.0759	79	454	6	0.013	460	1	0.0176567	0.00937675	syn	C	Y	T	T	| Symbols: | aminomethyltransferase, putative | chr1:4001801-4003245 FORWARD
scaffold_1369	5577	Eucgr.L02773	47	24	0.338	71	341	70	0.1703	411	1	0.0314581	0.00937675	syn	C	Y	T	T	| Symbols: | aminomethyltransferase, putative | chr1:4001801-4003245 FORWARD
scaffold_1369	5733	Eucgr.L02773	94	25	0.2101	119	660	73	0.0996	733	1	0.017466	0.000130186	syn	A	R	G	G	| Symbols: | aminomethyltransferase, putative | chr1:4001801-4003245 FORWARD
scaffold_17	500089	Eucgr.L00271	173	18	0.0942	191	375	6	0.0157	381	0.912422	0.000762894	0.178604	syn	C	Y	T	T	| Symbols: AVP1, ATAVP3, AVP-3 | AVP1; ATPase/ hydrogen-translocating pyrophosphatase | chr1:5399115-5402185 FORWARD
scaffold_17	501343	Eucgr.L00271	290	18	0.0584	308	621	12	0.019	633	1	0.036813	0.178604	syn	G	S	C	C	| Symbols: AVP1, ATAVP3, AVP-3 | AVP1; ATPase/ hydrogen-translocating pyrophosphatase | chr1:5399115-5402185 FORWARD
scaffold_17	501538	Eucgr.L00271	69	176	0.7184	245	71	406	0.8512	477	1	0.00133365	0.178604	syn	C	Y	T	T	| Symbols: AVP1, ATAVP3, AVP-3 | AVP1; ATPase/ hydrogen-translocating pyrophosphatase | chr1:5399115-5402185 FORWARD
scaffold_17	501547	Eucgr.L00271	79	17	0.1771	96	149	422	0.7391	571	0	0	0.178604	syn	G	K	A	A	| Symbols: AVP1, ATAVP3, AVP-3 | AVP1; ATPase/ hydrogen-translocating pyrophosphatase | chr1:5399115-5402185 FORWARD
scaffold_17	501970	Eucgr.L00271	276	57	0.1712	333	643	69	0.0969	712	1	0.0214667	0.178604	syn	A	R	G	G	| Symbols: AVP1, ATAVP3, AVP-3 | AVP1; ATPase/ hydrogen-translocating pyrophosphatase | chr1:5399115-5402185 FORWARD
scaffold_17	502003	Eucgr.L00271	13	268	0.9537	281	90	582	0.8661	672	1	0.00392788	0.178604	syn	C	T	T	T	| Symbols: AVP1, ATAVP3, AVP-3 | AVP1; ATPase/ hydrogen-translocating pyrophosphatase | chr1:5399115-5402185 FORWARD
scaffold_17	502036	Eucgr.L00271	113	154	0.5768	267	355	309	0.4654	664	1	0.0546301	0.178604	syn	G	R	A	A	| Symbols: AVP1, ATAVP3, AVP-3 | AVP1; ATPase/ hydrogen-translocating pyrophosphatase | chr1:5399115-5402185 FORWARD
scaffold_17	502041	Eucgr.L00271	88	179	0.6704	267	319	341	0.5167	660	1	0.00134142	0.178604	non-syn	G	R	A	A	| Symbols: AVP1, ATAVP3, AVP-3 | AVP1; ATPase/ hydrogen-translocating pyrophosphatase | chr1:5399115-5402185 FORWARD
scaffold_17	502129	Eucgr.L00271	155	25	0.1389	180	309	109	0.2608	418	1	0.0328141	0.178604	syn	C	Y	T	T	| Symbols: AVP1, ATAVP3, AVP-3 | AVP1; ATPase/ hydrogen-translocating pyrophosphatase | chr1:5399115-5402185 FORWARD
scaffold_17	502549	Eucgr.L00271	346	17	0.0468	363	786	8	0.0101	794	1	0.00371924	0.178604	syn	C	Y	T	T	| Symbols: AVP1, ATAVP3, AVP-3 | AVP1; ATPase/ hydrogen-translocating pyrophosphatase | chr1:5399115-5402185 FORWARD
scaffold_2	10390633	Eucgr.B00856	198	37	0.1574	235	106	48	0.3117	154	1	0.01313	0.433163	syn	G	R	A	A	| Symbols: RACK1B_AT | RACK1B_AT (RECEPTOR FOR ACTIVATED C KINASE 1 B); nucleotide binding | chr1:17981977-17983268 REVERSE
scaffold_2	10391014	Eucgr.B00856	26	178	0.8725	204	66	90	0.5769	156	0	0	0.433163	syn	C	T	T	T	| Symbols: RACK1B_AT | RACK1B_AT (RECEPTOR FOR ACTIVATED C KINASE 1 B); nucleotide binding | chr1:17981977-17983268 REVERSE
scaffold_2	1232592	Eucgr.B00057	0	65	1	65	2	11	0.8462	13	1	0.0399525	1.62845e-05	intron	G	A	A	A	| Symbols: | phytanoyl-CoA dioxygenase (PhyH) family protein | chr2:221316-223187 FORWARD
scaffold_2	14581343	Eucgr.B01001	84	8	0.087	92	22	11	0.3333	33	1	0.0248641	0.101566	5'UTR	G	R	A	A	| Symbols: | emp24/gp25L/p24 protein-related | chr3:8087373-8088550 FORWARD
scaffold_2	14637862	Eucgr.B01007	195	23	0.1055	218	49	24	0.3288	73	0.656474	0.000572839	0.00109483	intron	A	R	G	G	| Symbols: ELIP1, ELIP | ELIP1 (EARLY LIGHT-INDUCABLE PROTEIN); chlorophyll binding | chr3:8084628-8085445 REVERSE
scaffold_2	14637977	Eucgr.B01007	1601	571	0.2629	2172	252	37	0.128	289	0.0536517	0	0.00109483	intron	C	Y	T	T	| Symbols: ELIP1, ELIP | ELIP1 (EARLY LIGHT-INDUCABLE PROTEIN); chlorophyll binding | chr3:8084628-8085445 REVERSE
scaffold_2	14637979	Eucgr.B01007	2264	96	0.0407	2360	295	26	0.081	321	1	0.0352582	0.00109483	intron	T	Y	C	C	| Symbols: ELIP1, ELIP | ELIP1 (EARLY LIGHT-INDUCABLE PROTEIN); chlorophyll binding | chr3:8084628-8085445 REVERSE
scaffold_2	14638019	Eucgr.B01007	888	2597	0.7452	3485	210	366	0.6354	576	0.00354116	0	0.00109483	intron	C	Y	T	T	| Symbols: ELIP1, ELIP | ELIP1 (EARLY LIGHT-INDUCABLE PROTEIN); chlorophyll binding | chr3:8084628-8085445 REVERSE
scaffold_2	14638020	Eucgr.B01007	2437	1045	0.3001	3482	478	99	0.1716	577	0	0	0.00109483	intron	C	S	G	G	| Symbols: ELIP1, ELIP | ELIP1 (EARLY LIGHT-INDUCABLE PROTEIN); chlorophyll binding | chr3:8084628-8085445 REVERSE
scaffold_2	14638162	Eucgr.B01007	1314	324	0.1978	1638	156	88	0.3607	244	0.0008625	0	0.00109483	syn	G	R	A	A	| Symbols: ELIP1, ELIP | ELIP1 (EARLY LIGHT-INDUCABLE PROTEIN); chlorophyll binding | chr3:8084628-8085445 REVERSE
scaffold_2	14638192	Eucgr.B01007	1885	44	0.0228	1929	175	12	0.0642	187	1	0.0260667	0.00109483	syn	C	Y	T	T	| Symbols: ELIP1, ELIP | ELIP1 (EARLY LIGHT-INDUCABLE PROTEIN); chlorophyll binding | chr3:8084628-8085445 REVERSE
scaffold_2	14638202	Eucgr.B01007	1798	64	0.0344	1862	157	22	0.1229	179	0.00162006	0	0.00109483	non-syn	A	W	T	T	| Symbols: ELIP1, ELIP | ELIP1 (EARLY LIGHT-INDUCABLE PROTEIN); chlorophyll binding | chr3:8084628-8085445 REVERSE
scaffold_2	14638224	Eucgr.B01007	1414	37	0.0255	1451	123	11	0.0821	134	1	0.0110501	0.00109483	non-syn	C	Y	T	T	| Symbols: ELIP1, ELIP | ELIP1 (EARLY LIGHT-INDUCABLE PROTEIN); chlorophyll binding | chr3:8084628-8085445 REVERSE
scaffold_2	14638522	Eucgr.B01007	4218	48	0.0113	4266	578	41	0.0662	619	0	0	0.00109483	syn	C	Y	G	G	| Symbols: ELIP1, ELIP | ELIP1 (EARLY LIGHT-INDUCABLE PROTEIN); chlorophyll binding | chr3:8084628-8085445 REVERSE
scaffold_2	14638564	Eucgr.B01007	4082	308	0.0702	4390	638	75	0.1052	713	1	0.0315316	3.19639e-12	syn	C	Y	T	T	| Symbols: ELIP1, ELIP | ELIP1 (EARLY LIGHT-INDUCABLE PROTEIN); chlorophyll binding | chr3:8084628-8085445 REVERSE
scaffold_2	14638576	Eucgr.B01007	2790	44	0.0155	2834	507	79	0.1348	586	0	0	0.00109483	syn	T	K	C	C	| Symbols: ELIP1, ELIP | ELIP1 (EARLY LIGHT-INDUCABLE PROTEIN); chlorophyll binding | chr3:8084628-8085445 REVERSE
scaffold_2	14638582	Eucgr.B01007	2059	942	0.3139	3001	444	121	0.2142	565	0.180398	0.000184456	0.00109483	syn	G	R	A	A	| Symbols: ELIP1, ELIP | ELIP1 (EARLY LIGHT-INDUCABLE PROTEIN); chlorophyll binding | chr3:8084628-8085445 REVERSE
scaffold_2	14638624	Eucgr.B01007	5306	58	0.0108	5364	818	59	0.0673	877	0	0	0.00109483	syn	T	Y	C	C	| Symbols: ELIP1, ELIP | ELIP1 (EARLY LIGHT-INDUCABLE PROTEIN); chlorophyll binding | chr3:8084628-8085445 REVERSE
scaffold_2	14638633	Eucgr.B01007	4070	1082	0.21	5152	766	77	0.0913	843	0	0	0.00109483	syn	C	Y	T	T	| Symbols: ELIP1, ELIP | ELIP1 (EARLY LIGHT-INDUCABLE PROTEIN); chlorophyll binding | chr3:8084628-8085445 REVERSE
scaffold_2	14638726	Eucgr.B01007	4079	269	0.0619	4348	521	68	0.1154	589	0.118278	0.000126231	0.00109483	syn	G	R	A	A	| Symbols: ELIP1, ELIP | ELIP1 (EARLY LIGHT-INDUCABLE PROTEIN); chlorophyll binding | chr3:8084628-8085445 REVERSE
scaffold_2	14638735	Eucgr.B01007	3677	255	0.0649	3932	473	72	0.1321	545	0.00141208	0	0.00109483	syn	T	W	A	A	| Symbols: ELIP1, ELIP | ELIP1 (EARLY LIGHT-INDUCABLE PROTEIN); chlorophyll binding | chr3:8084628-8085445 REVERSE
scaffold_2	14638759	Eucgr.B01007	3289	1139	0.2572	4428	528	130	0.1976	658	1	0.0309804	0.00109483	syn	A	R	G	G	| Symbols: ELIP1, ELIP | ELIP1 (EARLY LIGHT-INDUCABLE PROTEIN); chlorophyll binding | chr3:8084628-8085445 REVERSE
scaffold_2	14638783	Eucgr.B01007	3932	49	0.0123	3981	567	70	0.1099	637	0	0	0.00109483	syn	C	M	A	A	| Symbols: ELIP1, ELIP | ELIP1 (EARLY LIGHT-INDUCABLE PROTEIN); chlorophyll binding | chr3:8084628-8085445 REVERSE
scaffold_2	14638861	Eucgr.B01007	469	168	0.2637	637	97	12	0.1101	109	1	0.0197091	0.00109483	3'UTR	G	R	A	A	| Symbols: ELIP1, ELIP | ELIP1 (EARLY LIGHT-INDUCABLE PROTEIN); chlorophyll binding | chr3:8084628-8085445 REVERSE
scaffold_2	14638880	Eucgr.B01007	313	21	0.0629	334	40	24	0.375	64	0	0	0.00109483	3'UTR	C	M	A	A	| Symbols: ELIP1, ELIP | ELIP1 (EARLY LIGHT-INDUCABLE PROTEIN); chlorophyll binding | chr3:8084628-8085445 REVERSE
scaffold_2	14638885	Eucgr.B01007	292	165	0.3611	457	33	41	0.5541	74	1	0.0444678	0.00109483	3'UTR	A	R	G	G	| Symbols: ELIP1, ELIP | ELIP1 (EARLY LIGHT-INDUCABLE PROTEIN); chlorophyll binding | chr3:8084628-8085445 REVERSE
scaffold_2	14651783	Eucgr.B01008	176	20	0.102	196	6	10	0.625	16	0.000715851	0	1	syn	T	K	G	G	| Symbols: ELIP1, ELIP | ELIP1 (EARLY LIGHT-INDUCABLE PROTEIN); chlorophyll binding | chr3:8084628-8085445 REVERSE
scaffold_2	14652345	Eucgr.B01008	497	37	0.0693	534	53	13	0.197	66	1	0.0157371	1	syn	G	R	A	A	| Symbols: ELIP1, ELIP | ELIP1 (EARLY LIGHT-INDUCABLE PROTEIN); chlorophyll binding | chr3:8084628-8085445 REVERSE
scaffold_2	14652468	Eucgr.B01008	243	78	0.243	321	9	23	0.7188	32	0.00123135	0	1	syn	G	R	A	A	| Symbols: ELIP1, ELIP | ELIP1 (EARLY LIGHT-INDUCABLE PROTEIN); chlorophyll binding | chr3:8084628-8085445 REVERSE
scaffold_2	14718520	Eucgr.B01018	95	99	0.5103	194	181	89	0.3296	270	1	0.00491239	0.63835	non-syn	T	K	G	G	| Symbols: ATARD4, ARD4 | ARD4; acireductone dioxygenase [iron(II)-requiring]/ metal ion binding | chr5:17627364-17629122 REVERSE
scaffold_2	14719748	Eucgr.B01018	149	30	0.1676	179	147	101	0.4073	248	0.0105669	0	0.63835	syn	T	Y	C	C	| Symbols: ATARD4, ARD4 | ARD4; acireductone dioxygenase [iron(II)-requiring]/ metal ion binding | chr5:17627364-17629122 REVERSE
scaffold_2	14951889	Eucgr.B01030	330	5	0.0149	335	173	26	0.1307	199	0.00291042	0	0.980632	non-syn	C	Y	T	T	| Symbols: | 40S ribosomal protein S3A (RPS3aB) | chr4:16548724-16550222 FORWARD
scaffold_2	17174247	Eucgr.B01088	65	137	0.6782	202	86	530	0.8604	616	0.00063347	0	0.717953	3'UTR	T	Y	C	C	| Symbols: PSAD-1 | PSAD-1 (photosystem I subunit D-1) | chr4:1229247-1229873 REVERSE
scaffold_2	17174281	Eucgr.B01088	234	13	0.0526	247	755	13	0.0169	768	1	0.052862	0.717953	3'UTR	A	R	G	G	| Symbols: PSAD-1 | PSAD-1 (photosystem I subunit D-1) | chr4:1229247-1229873 REVERSE
scaffold_2	17174287	Eucgr.B01088	80	169	0.6787	249	115	647	0.8491	762	0.000300425	0	0.717953	3'UTR	T	Y	C	C	| Symbols: PSAD-1 | PSAD-1 (photosystem I subunit D-1) | chr4:1229247-1229873 REVERSE
scaffold_2	17174291	Eucgr.B01088	77	168	0.6857	245	114	640	0.8488	754	0.00154387	0	0.717953	3'UTR	C	Y	T	T	| Symbols: PSAD-1 | PSAD-1 (photosystem I subunit D-1) | chr4:1229247-1229873 REVERSE
scaffold_2	17174296	Eucgr.B01088	195	93	0.3229	288	713	80	0.1009	793	0	0	0.717953	3'UTR	A	R	G	G	| Symbols: PSAD-1 | PSAD-1 (photosystem I subunit D-1) | chr4:1229247-1229873 REVERSE
scaffold_2	17174435	Eucgr.B01088	1013	42	0.0398	1055	2893	31	0.0106	2924	0.000123305	0	0.717953	syn	G	S	C	C	| Symbols: PSAD-1 | PSAD-1 (photosystem I subunit D-1) | chr4:1229247-1229873 REVERSE
scaffold_2	17174534	Eucgr.B01088	975	15	0.0152	990	2388	95	0.0383	2483	1	0.0171673	0.717953	syn	C	Y	T	T	| Symbols: PSAD-1 | PSAD-1 (photosystem I subunit D-1) | chr4:1229247-1229873 REVERSE
scaffold_2	17174630	Eucgr.B01088	1057	79	0.0695	1136	2922	136	0.0445	3058	1	0.0334814	0.717953	syn	A	R	G	G	| Symbols: PSAD-1 | PSAD-1 (photosystem I subunit D-1) | chr4:1229247-1229873 REVERSE
scaffold_2	17174681	Eucgr.B01088	726	246	0.2531	972	1592	854	0.3491	2446	0.00532336	0	0.717953	syn	C	Y	T	T	| Symbols: PSAD-1 | PSAD-1 (photosystem I subunit D-1) | chr4:1229247-1229873 REVERSE
scaffold_2	17174696	Eucgr.B01088	680	242	0.2625	922	1467	797	0.352	2264	0.0914157	0.000100237	0.717953	syn	C	Y	T	T	| Symbols: PSAD-1 | PSAD-1 (photosystem I subunit D-1) | chr4:1229247-1229873 REVERSE
scaffold_2	17174717	Eucgr.B01088	649	81	0.111	730	1861	45	0.0236	1906	0	0	0.717953	syn	G	R	A	A	| Symbols: PSAD-1 | PSAD-1 (photosystem I subunit D-1) | chr4:1229247-1229873 REVERSE
scaffold_2	17174732	Eucgr.B01088	443	30	0.0634	473	1249	20	0.0158	1269	0.0105567	0	0.717953	syn	C	Y	T	T	| Symbols: PSAD-1 | PSAD-1 (photosystem I subunit D-1) | chr4:1229247-1229873 REVERSE
scaffold_2	17175169	Eucgr.B01088	1105	188	0.1454	1293	2920	670	0.1866	3590	1	0.027701	0.717953	syn	G	R	A	A	| Symbols: PSAD-1 | PSAD-1 (photosystem I subunit D-1) | chr4:1229247-1229873 REVERSE
scaffold_2	17175193	Eucgr.B01088	263	460	0.6362	723	569	1479	0.7222	2048	1	0.00105822	0.717953	syn	C	Y	T	T	| Symbols: PSAD-1 | PSAD-1 (photosystem I subunit D-1) | chr4:1229247-1229873 REVERSE
scaffold_2	17175202	Eucgr.B01088	469	75	0.1379	544	1526	154	0.0917	1680	1	0.0538217	0.717953	syn	G	R	A	A	| Symbols: PSAD-1 | PSAD-1 (photosystem I subunit D-1) | chr4:1229247-1229873 REVERSE
scaffold_2	17175208	Eucgr.B01088	166	268	0.6175	434	380	1009	0.7264	1389	1	0.00109835	0.717953	syn	A	R	G	G	| Symbols: PSAD-1 | PSAD-1 (photosystem I subunit D-1) | chr4:1229247-1229873 REVERSE
scaffold_2	17175220	Eucgr.B01088	199	131	0.397	330	757	322	0.2984	1079	1	0.026647	0.717953	syn	C	Y	T	T	| Symbols: PSAD-1 | PSAD-1 (photosystem I subunit D-1) | chr4:1229247-1229873 REVERSE
scaffold_2	17175249	Eucgr.B01088	339	143	0.2967	482	881	241	0.2148	1122	1	0.0164487	0.717953	non-syn	C	Y	T	T	| Symbols: PSAD-1 | PSAD-1 (photosystem I subunit D-1) | chr4:1229247-1229873 REVERSE
scaffold_2	17175294	Eucgr.B01088	1075	43	0.0385	1118	2731	206	0.0701	2937	1	0.00815268	0.717953	non-syn	C	Y	T	T	| Symbols: PSAD-1 | PSAD-1 (photosystem I subunit D-1) | chr4:1229247-1229873 REVERSE
scaffold_2	17175375	Eucgr.B01088	742	94	0.1124	836	1803	402	0.1823	2205	0.291947	0.000282074	0.717953	5'UTR	C	Y	T	T	| Symbols: PSAD-1 | PSAD-1 (photosystem I subunit D-1) | chr4:1229247-1229873 REVERSE
scaffold_2	17445077	Eucgr.B01108	9	4	0.3077	13	134	6	0.0429	140	1	0.00981146	1	3'UTR	C	Y	T	T	| Symbols: APL2 | APL2 (ADPGLC-PPASE LARGE SUBUNIT); glucose-1-phosphate adenylyltransferase | chr1:9631630-9634450 FORWARD
scaffold_2	1822813	Eucgr.B00101	3	18	0.8571	21	0	122	1	122	1	0.00163543	6.61037e-06	syn	G	T	T	T	| Symbols: | thylakoid lumenal 17.9 kDa protein, chloroplast | chr4:12821496-12822389 REVERSE
scaffold_2	18366172	Eucgr.B01156	159	42	0.209	201	30	26	0.4643	56	1	0.00641934	0.0157692	syn	G	R	A	A	| Symbols: | dienelactone hydrolase family protein | chr3:8473833-8475655 FORWARD
scaffold_2	18366248	Eucgr.B01156	177	155	0.4669	332	82	33	0.287	115	1	0.0257984	0.0157692	non-syn	G	R	A	A	| Symbols: | dienelactone hydrolase family protein | chr3:8473833-8475655 FORWARD
scaffold_2	18369463	Eucgr.B01156	387	20	0.0491	407	92	16	0.1481	108	1	0.0136664	0.0157692	syn	A	R	G	G	| Symbols: | dienelactone hydrolase family protein | chr3:8473833-8475655 FORWARD
scaffold_2	1931701	Eucgr.B00108	35	18	0.3396	53	85	9	0.0957	94	1	0.0107521	0.000124486	syn	A	R	G	G	| Symbols: CSR1, ALS, AHAS, TZP5, IMR1 | CSR1 (CHLORSULFURON/IMIDAZOLINONE RESISTANT 1); acetolactate synthase/ pyruvate decarboxylase | chr3:18001530-18003542 REVERSE
scaffold_2	1931945	Eucgr.B00108	57	27	0.3214	84	134	16	0.1067	150	1	0.00284135	0.000124486	syn	T	Y	C	C	| Symbols: CSR1, ALS, AHAS, TZP5, IMR1 | CSR1 (CHLORSULFURON/IMIDAZOLINONE RESISTANT 1); acetolactate synthase/ pyruvate decarboxylase | chr3:18001530-18003542 REVERSE
scaffold_2	1932198	Eucgr.B00108	29	13	0.3095	42	66	6	0.0833	72	1	0.048407	0.000124486	3'UTR	G	S	C	C	| Symbols: CSR1, ALS, AHAS, TZP5, IMR1 | CSR1 (CHLORSULFURON/IMIDAZOLINONE RESISTANT 1); acetolactate synthase/ pyruvate decarboxylase | chr3:18001530-18003542 REVERSE
scaffold_2	19851269	Eucgr.B01216	458	45	0.0895	503	217	49	0.1842	266	1	0.00672216	0.472414	non-syn	G	R	A	A	| Symbols: | unknown protein | chr4:897563-898021 FORWARD
scaffold_2	19851494	Eucgr.B01216	259	73	0.2199	332	154	16	0.0941	170	1	0.0181095	0.472414	syn	C	M	A	A	| Symbols: | unknown protein | chr4:897563-898021 FORWARD
scaffold_2	19874746	Eucgr.B01217	19	20	0.5128	39	7	47	0.8704	54	1	0.00723671	0.304075	syn	A	R	G	G	| Symbols: | unknown protein | chr4:8875932-8877567 FORWARD
scaffold_2	2201627	Eucgr.B00132	56	7	0.1111	63	12	9	0.4286	21	1	0.0394029	0.0012743	non-syn	G	R	A	A	| Symbols: | aspartyl aminopeptidase, putative | chr5:24223887-24226783 REVERSE
scaffold_2	22655770	Eucgr.B01361	2	32	0.9412	34	6	5	0.4545	11	1	0.0106593	0.960491	syn	A	G	G	G	| Symbols: | FUNCTIONS IN: molecular_function unknown; INVOLVED IN: biological_process unknown; LOCATED IN: plasma membrane; EXPRESSED IN: 23 plant structures; EXPRESSED DURING: 14 growth stages; CONTAINS InterPro DOMAIN/s: WD40 repeat-like (InterPro:IPR011046), WD40 repeat, region (InterPro:IPR017986), WD40 repeat (InterPro:IPR001680), WD40/YVTN repeat-like (InterPro:IPR015943); Has 46946 Blast …
scaffold_2	22659532	Eucgr.B01361	13	16	0.5517	29	59	7	0.1061	66	0.273206	0.000265765	0.283391	syn	A	R	G	G	| Symbols: | FUNCTIONS IN: molecular_function unknown; INVOLVED IN: biological_process unknown; LOCATED IN: plasma membrane; EXPRESSED IN: 23 plant structures; EXPRESSED DURING: 14 growth stages; CONTAINS InterPro DOMAIN/s: WD40 repeat-like (InterPro:IPR011046), WD40 repeat, region (InterPro:IPR017986), WD40 repeat (InterPro:IPR001680), WD40/YVTN repeat-like (InterPro:IPR015943); Has 46946 Blast …
scaffold_2	2306872	Eucgr.B00144	339	5	0.0145	344	56	5	0.082	61	1	0.0481697	9.5583e-13	syn	A	R	G	G	| Symbols: GAPC, GAPC-1, GAPC1 | GAPC1 (GLYCERALDEHYDE-3-PHOSPHATE DEHYDROGENASE C SUBUNIT 1); glyceraldehyde-3-phosphate dehydrogenase (phosphorylating)/ glyceraldehyde-3-phosphate dehydrogenase | chr3:1081077-1083131 FORWARD
scaffold_2	23245307	Eucgr.B01407	5	30	0.8571	35	23	26	0.5306	49	1	0.0478819	0.546622	non-syn	G	T	T	T	| Symbols: ZFN1 | ZFN1 (ZINC FINGER PROTEIN 1); DNA binding / nuclease/ nucleic acid binding | chr3:614075-615916 FORWARD
scaffold_2	23357011	Eucgr.B01418	156	44	0.22	200	76	77	0.5033	153	0.00249426	0	0.700561	syn	G	R	A	A	| Symbols: | eIF4-gamma/eIF5/eIF2-epsilon domain-containing protein | chr5:14273519-14276773 FORWARD
scaffold_2	23357056	Eucgr.B01418	114	33	0.2245	147	51	56	0.5234	107	0.0746778	0	0.700561	syn	C	S	G	G	| Symbols: | eIF4-gamma/eIF5/eIF2-epsilon domain-containing protein | chr5:14273519-14276773 FORWARD
scaffold_2	23360630	Eucgr.B01418	41	44	0.5176	85	37	12	0.2449	49	1	0.053707	0.700561	3'UTR	C	M	A	A	| Symbols: | eIF4-gamma/eIF5/eIF2-epsilon domain-containing protein | chr5:14273519-14276773 FORWARD
scaffold_2	23379181	Eucgr.B01421	23	13	0.3611	36	60	7	0.1045	67	1	0.0468194	0.993578	syn	G	R	A	A	| Symbols: | unknown protein | chr1:24229167-24230764 FORWARD
scaffold_2	23420929	Eucgr.B01426	54	46	0.46	100	15	45	0.75	60	1	0.013718	0.201816	3'UTR	A	R	G	G	| Symbols: | unknown protein | chr5:5359730-5360613 REVERSE
scaffold_2	23446283	Eucgr.B01427	20	9	0.3103	29	3	13	0.8125	16	1	0.0377006	0.0438797	3'UTR	T	W	A	A	| Symbols: PTAC4 | PTAC4 (PLASTID TRANSCRIPTIONALLY ACTIVE4) | chr1:24236329-24240428 FORWARD
scaffold_2	23523276	Eucgr.B01439	39	18	0.3158	57	167	19	0.1022	186	1	0.00463065	0.00594005	3'UTR	T	Y	C	C	| Symbols: | phosphoglycolate phosphatase, putative | chr5:14481229-14483730 REVERSE
scaffold_2	23523357	Eucgr.B01439	29	8	0.2162	37	153	8	0.0497	161	1	0.026836	0.00594005	3'UTR	A	W	T	T	| Symbols: | phosphoglycolate phosphatase, putative | chr5:14481229-14483730 REVERSE
scaffold_2	23523381	Eucgr.B01439	55	9	0.1406	64	275	10	0.0351	285	1	0.0261362	0.00594005	3'prime	G	R	A	A	| Symbols: | phosphoglycolate phosphatase, putative | chr5:14481229-14483730 REVERSE
scaffold_2	23526596	Eucgr.B01439	68	23	0.2527	91	277	33	0.1065	310	1	0.0157612	0.00594005	non-syn	C	Y	T	T	| Symbols: | phosphoglycolate phosphatase, putative | chr5:14481229-14483730 REVERSE
scaffold_2	23527829	Eucgr.B01439	322	12	0.0359	334	1206	165	0.1204	1371	0.520136	0.000469013	0.00594005	5'UTR	G	S	C	C	| Symbols: | phosphoglycolate phosphatase, putative | chr5:14481229-14483730 REVERSE
scaffold_2	23527845	Eucgr.B01439	175	54	0.2358	229	831	107	0.1141	938	0.151858	0.000159347	0.00594005	5'UTR	C	M	A	A	| Symbols: | phosphoglycolate phosphatase, putative | chr5:14481229-14483730 REVERSE
scaffold_2	23527857	Eucgr.B01439	137	33	0.1941	170	616	74	0.1072	690	1	0.0547879	0.00594005	5'UTR	C	Y	T	T	| Symbols: | phosphoglycolate phosphatase, putative | chr5:14481229-14483730 REVERSE
scaffold_2	23642927	Eucgr.B01442	19	8	0.2963	27	7	62	0.8986	69	0.000214905	0	0.143874	syn	T	Y	C	C	| Symbols: | RNA recognition motif (RRM)-containing protein | chr5:5311363-5315496 FORWARD
scaffold_2	23678058	Eucgr.B01444	2	22	0.9167	24	15	10	0.4	25	1	0.00707298	0.558283	syn	T	A	A	A	| Symbols: FRA3 | FRA3 (FRAGILE FIBER3); inositol or phosphatidylinositol phosphatase | chr1:24377598-24383940 REVERSE
scaffold_2	24354015	Eucgr.B01475	50	26	0.3421	76	160	22	0.1209	182	1	0.00201673	0.14684	syn	T	Y	C	C	| Symbols: APG1, VTE3, IEP37, E37 | APG1 (ALBINO OR PALE GREEN MUTANT 1); 2-methyl-6-phytyl-1,4-benzoquinone methyltransferase/ S-adenosylmethionine-dependent methyltransferase/ methyltransferase | chr3:23415816-23417002 REVERSE
scaffold_2	24355228	Eucgr.B01475	29	19	0.3958	48	98	9	0.0841	107	0.281116	0.000272664	0.14684	syn	T	Y	C	C	| Symbols: APG1, VTE3, IEP37, E37 | APG1 (ALBINO OR PALE GREEN MUTANT 1); 2-methyl-6-phytyl-1,4-benzoquinone methyltransferase/ S-adenosylmethionine-dependent methyltransferase/ methyltransferase | chr3:23415816-23417002 REVERSE
scaffold_2	24613083	Eucgr.B01493	40	17	0.2982	57	101	5	0.0472	106	0.697022	0.000603482	0.426343	3'UTR	A	M	C	C	| Symbols: PSBW | PSBW (PHOTOSYSTEM II REACTION CENTER W) | chr2:13019326-13020053 REVERSE
scaffold_2	24613108	Eucgr.B01493	29	422	0.9357	451	167	941	0.8493	1108	0.277351	0.000269273	0.426343	3'UTR	A	G	G	G	| Symbols: PSBW | PSBW (PHOTOSYSTEM II REACTION CENTER W) | chr2:13019326-13020053 REVERSE
scaffold_2	24613405	Eucgr.B01493	1159	40	0.0334	1199	3075	191	0.0585	3266	1	0.0263285	0.426343	syn	C	Y	T	T	| Symbols: PSBW | PSBW (PHOTOSYSTEM II REACTION CENTER W) | chr2:13019326-13020053 REVERSE
scaffold_2	24613408	Eucgr.B01493	987	181	0.155	1168	2858	357	0.111	3215	1	0.00479159	0.426343	syn	G	R	A	A	| Symbols: PSBW | PSBW (PHOTOSYSTEM II REACTION CENTER W) | chr2:13019326-13020053 REVERSE
scaffold_2	24672724	Eucgr.B01498	45	6	0.1176	51	18	31	0.6327	49	0.00878729	0	0.552605	syn	G	R	A	A	| Symbols: | aldo/keto reductase family protein | chr2:15834888-15836390 FORWARD
scaffold_2	24681796	Eucgr.B01499	31	8	0.2051	39	21	24	0.5333	45	1	0.0528987	0.149516	non-syn	G	R	A	A	| Symbols: | aldo/keto reductase family protein | chr2:15838838-15840752 FORWARD
scaffold_2	2486651	Eucgr.B00158	205	9	0.0421	214	44	10	0.1852	54	1	0.0108814	0.966	syn	G	R	A	A	| Symbols: | GDSL-motif lipase/hydrolase family protein | chr3:17949496-17951082 FORWARD
scaffold_2	2488797	Eucgr.B00158	51	12	0.1905	63	10	15	0.6	25	1	0.00810746	2.85998e-07	non-syn	C	Y	T	T	| Symbols: | GDSL-motif lipase/hydrolase family protein | chr3:17949496-17951082 FORWARD
scaffold_2	2495640	Eucgr.B00159	2323	852	0.2683	3175	619	415	0.4014	1034	0	0	0.00940097	syn	A	R	G	G	| Symbols: | 60S ribosomal protein L7A (RPL7aB) | chr3:23242862-23244273 REVERSE
scaffold_2	26166527	Eucgr.B01570	48	5	0.0943	53	14	13	0.4815	27	1	0.00474132	0.33165	syn	T	W	A	A	| Symbols: ATCDC5, CDC5, ATMYBCDC5 | ATCDC5 (ARABIDOPSIS THALIANA CELL DIVISION CYCLE 5); DNA binding / transcription factor | chr1:3162002-3165122 FORWARD
scaffold_2	26210511	Eucgr.B01574	1	15	0.9375	16	46	7	0.1321	53	0.000124344	0	0.186408	5'UTR	G	C	C	C	| Symbols: | tetratricopeptide repeat (TPR)-containing protein | chr3:5703213-5705080 FORWARD
scaffold_2	26265710	Eucgr.B01579	107	63	0.3706	170	25	45	0.6429	70	1	0.00595999	0.00187368	5'UTR	A	R	G	G	| Symbols: | epoxide hydrolase, putative | chr4:1035722-1037403 FORWARD
scaffold_2	26265738	Eucgr.B01579	48	153	0.7612	201	2	82	0.9762	84	1	0.000988508	0.000675631	syn	G	C	C	C	| Symbols: | epoxide hydrolase, putative | chr4:1035722-1037403 FORWARD
scaffold_2	26272558	Eucgr.B01579	17	7	0.2917	24	2	19	0.9048	21	1	0.00208448	0.000675631	intron	C	S	G	G	| Symbols: | epoxide hydrolase, putative | chr4:1035722-1037403 FORWARD
scaffold_2	26272559	Eucgr.B01579	19	7	0.2692	26	2	19	0.9048	21	1	0.000966592	0.000675631	intron	C	M	A	A	| Symbols: | epoxide hydrolase, putative | chr4:1035722-1037403 FORWARD
scaffold_2	2655414	Eucgr.B00177	198	22	0.1	220	407	12	0.0286	419	1	0.00666695	0.306696	syn	A	M	C	C	| Symbols: RBP31, ATRBP31, CP31, ATRBP33 | RBP31 (31-KDA RNA BINDING PROTEIN); RNA binding / poly(U) binding | chr4:12766223-12767952 REVERSE
scaffold_2	2655420	Eucgr.B00177	151	66	0.3041	217	335	79	0.1908	414	1	0.0388238	0.306696	syn	A	M	C	C	| Symbols: RBP31, ATRBP31, CP31, ATRBP33 | RBP31 (31-KDA RNA BINDING PROTEIN); RNA binding / poly(U) binding | chr4:12766223-12767952 REVERSE
scaffold_2	2655423	Eucgr.B00177	54	159	0.7465	213	161	250	0.6083	411	1	0.0208605	0.306696	syn	A	R	G	G	| Symbols: RBP31, ATRBP31, CP31, ATRBP33 | RBP31 (31-KDA RNA BINDING PROTEIN); RNA binding / poly(U) binding | chr4:12766223-12767952 REVERSE
scaffold_2	2655483	Eucgr.B00177	117	20	0.146	137	146	63	0.3014	209	1	0.0299694	0.306696	syn	T	W	A	A	| Symbols: RBP31, ATRBP31, CP31, ATRBP33 | RBP31 (31-KDA RNA BINDING PROTEIN); RNA binding / poly(U) binding | chr4:12766223-12767952 REVERSE
scaffold_2	2658053	Eucgr.B00177	115	24	0.1727	139	270	20	0.069	290	1	0.0298624	0.306696	non-syn	C	Y	T	T	| Symbols: RBP31, ATRBP31, CP31, ATRBP33 | RBP31 (31-KDA RNA BINDING PROTEIN); RNA binding / poly(U) binding | chr4:12766223-12767952 REVERSE
scaffold_2	31860815	Eucgr.B01742	261	5	0.0188	266	173	19	0.099	192	1	0.0070633	9.89701e-11	non-syn	A	W	T	T	| Symbols: | FUNCTIONS IN: molecular_function unknown; INVOLVED IN: biological_process unknown; CONTAINS InterPro DOMAIN/s: RNA-directed DNA polymerase (reverse transcriptase), related (InterPro:IPR015706); BEST Arabidopsis thaliana protein match is: unknown protein (TAIR:AT1G33710.1); Has 408 Blast hits to 400 proteins in 15 species: Archae - 0; Bacteria - 0; Metazoa - 0; Fungi - 0; Plants - 408…
scaffold_2	3217517	Eucgr.B00211	8	11	0.5789	19	44	7	0.1373	51	1	0.00801856	0.696441	intron	C	Y	T	T	| Symbols: AFC2, AME1 | AFC2 (ARABIDOPSIS FUS3-COMPLEMENTING GENE 2); kinase/ protein kinase | chr4:12754729-12757653 REVERSE
scaffold_2	3277195	Eucgr.B00219	3432	142	0.0397	3574	1702	24	0.0139	1726	0.0383245	0	1.50179e-15	3'UTR	G	R	A	A	| Symbols: | unknown protein | chr4:12744807-12745238 REVERSE
scaffold_2	3277221	Eucgr.B00219	3142	342	0.0982	3484	1470	223	0.1317	1693	1	0.0119263	1.50179e-15	syn	C	Y	T	T	| Symbols: | unknown protein | chr4:12744807-12745238 REVERSE
scaffold_2	3277246	Eucgr.B00219	0	1454	1	1454	6	764	0.9922	770	1	0.0256888	1.50179e-15	non-syn	T	C	C	C	| Symbols: | unknown protein | chr4:12744807-12745238 REVERSE
scaffold_2	3277343	Eucgr.B00219	1019	50	0.0468	1069	1071	18	0.0165	1089	1	0.00336798	1.50179e-15	non-syn	T	Y	C	C	| Symbols: | unknown protein | chr4:12744807-12745238 REVERSE
scaffold_2	3277437	Eucgr.B00219	820	78	0.0869	898	758	21	0.027	779	0.0189742	0	1.50179e-15	syn	A	R	G	G	| Symbols: | unknown protein | chr4:12744807-12745238 REVERSE
scaffold_2	36028163	Eucgr.B01895	121	134	0.5255	255	49	19	0.2794	68	1	0.0127384	3.62859e-06	5'UTR	A	R	G	G	| Symbols: ELIP1, ELIP | ELIP1 (EARLY LIGHT-INDUCABLE PROTEIN); chlorophyll binding | chr3:8084628-8085445 REVERSE
scaffold_2	36028209	Eucgr.B01895	183	7	0.0368	190	50	10	0.1667	60	1	0.0186511	3.62859e-06	syn	A	R	G	G	| Symbols: ELIP1, ELIP | ELIP1 (EARLY LIGHT-INDUCABLE PROTEIN); chlorophyll binding | chr3:8084628-8085445 REVERSE
scaffold_2	36028219	Eucgr.B01895	170	265	0.6092	435	61	19	0.2375	80	0	0	3.62859e-06	syn	C	Y	T	T	| Symbols: ELIP1, ELIP | ELIP1 (EARLY LIGHT-INDUCABLE PROTEIN); chlorophyll binding | chr3:8084628-8085445 REVERSE
scaffold_2	36028278	Eucgr.B01895	673	424	0.3865	1097	117	21	0.1522	138	0.00590748	0	3.62859e-06	syn	C	Y	T	T	| Symbols: ELIP1, ELIP | ELIP1 (EARLY LIGHT-INDUCABLE PROTEIN); chlorophyll binding | chr3:8084628-8085445 REVERSE
scaffold_2	36028289	Eucgr.B01895	6	4	0.4	10	1	80	0.9877	81	0	0	3.62859e-06	non-syn	G	K	A	A	| Symbols: ELIP1, ELIP | ELIP1 (EARLY LIGHT-INDUCABLE PROTEIN); chlorophyll binding | chr3:8084628-8085445 REVERSE
scaffold_2	36028810	Eucgr.B01895	1865	22	0.0117	1887	245	11	0.043	256	1	0.00667765	3.62859e-06	syn	C	Y	G	G	| Symbols: ELIP1, ELIP | ELIP1 (EARLY LIGHT-INDUCABLE PROTEIN); chlorophyll binding | chr3:8084628-8085445 REVERSE
scaffold_2	36028852	Eucgr.B01895	4081	310	0.0706	4391	638	75	0.1052	713	1	0.0359457	3.62859e-06	syn	C	Y	T	T	| Symbols: ELIP1, ELIP | ELIP1 (EARLY LIGHT-INDUCABLE PROTEIN); chlorophyll binding | chr3:8084628-8085445 REVERSE
scaffold_2	36028864	Eucgr.B01895	2799	30	0.0106	2829	507	79	0.1348	586	0	0	3.62859e-06	syn	T	K	C	C	| Symbols: ELIP1, ELIP | ELIP1 (EARLY LIGHT-INDUCABLE PROTEIN); chlorophyll binding | chr3:8084628-8085445 REVERSE
scaffold_2	36028870	Eucgr.B01895	2102	902	0.3003	3004	444	121	0.2142	565	1	0.00209761	3.62859e-06	syn	G	R	A	A	| Symbols: ELIP1, ELIP | ELIP1 (EARLY LIGHT-INDUCABLE PROTEIN); chlorophyll binding | chr3:8084628-8085445 REVERSE
scaffold_2	36028912	Eucgr.B01895	5308	56	0.0104	5364	818	59	0.0673	877	0	0	3.62859e-06	syn	T	Y	C	C	| Symbols: ELIP1, ELIP | ELIP1 (EARLY LIGHT-INDUCABLE PROTEIN); chlorophyll binding | chr3:8084628-8085445 REVERSE
scaffold_2	36028921	Eucgr.B01895	4444	1189	0.2111	5633	834	86	0.0935	920	0	0	3.62859e-06	syn	C	Y	T	T	| Symbols: ELIP1, ELIP | ELIP1 (EARLY LIGHT-INDUCABLE PROTEIN); chlorophyll binding | chr3:8084628-8085445 REVERSE
scaffold_2	36028978	Eucgr.B01895	4438	207	0.0446	4645	635	56	0.081	691	1	0.00224732	3.62859e-06	syn	A	R	G	G	| Symbols: ELIP1, ELIP | ELIP1 (EARLY LIGHT-INDUCABLE PROTEIN); chlorophyll binding | chr3:8084628-8085445 REVERSE
scaffold_2	36028996	Eucgr.B01895	3346	227	0.0635	3573	500	59	0.1055	559	1	0.0116755	3.62859e-06	syn	T	Y	C	C	| Symbols: ELIP1, ELIP | ELIP1 (EARLY LIGHT-INDUCABLE PROTEIN); chlorophyll binding | chr3:8084628-8085445 REVERSE
scaffold_2	36029010	Eucgr.B01895	337	2573	0.8842	2910	121	330	0.7317	451	0	0	3.62859e-06	non-syn	A	G	G	G	| Symbols: ELIP1, ELIP | ELIP1 (EARLY LIGHT-INDUCABLE PROTEIN); chlorophyll binding | chr3:8084628-8085445 REVERSE
scaffold_2	36029050	Eucgr.B01895	366	32	0.0804	398	89	24	0.2124	113	1	0.00408644	3.62859e-06	syn	A	R	G	G	| Symbols: ELIP1, ELIP | ELIP1 (EARLY LIGHT-INDUCABLE PROTEIN); chlorophyll binding | chr3:8084628-8085445 REVERSE
scaffold_2	36029120	Eucgr.B01895	253	247	0.494	500	64	22	0.2558	86	1	0.00259101	3.62859e-06	3'UTR	T	K	G	G	| Symbols: ELIP1, ELIP | ELIP1 (EARLY LIGHT-INDUCABLE PROTEIN); chlorophyll binding | chr3:8084628-8085445 REVERSE
scaffold_2	36029149	Eucgr.B01895	363	223	0.3805	586	76	18	0.1915	94	1	0.0150202	3.62859e-06	3'UTR	G	R	A	A	| Symbols: ELIP1, ELIP | ELIP1 (EARLY LIGHT-INDUCABLE PROTEIN); chlorophyll binding | chr3:8084628-8085445 REVERSE
scaffold_2	36032486	Eucgr.B01896	347	16	0.0441	363	19	6	0.24	25	1	0.00256697	1.51511e-15	non-syn	C	M	A	A	| Symbols: ELIP1, ELIP | ELIP1 (EARLY LIGHT-INDUCABLE PROTEIN); chlorophyll binding | chr3:8084628-8085445 REVERSE
scaffold_2	36032491	Eucgr.B01896	650	28	0.0413	678	43	8	0.1569	51	1	0.0105235	1.51511e-15	syn	T	Y	C	C	| Symbols: ELIP1, ELIP | ELIP1 (EARLY LIGHT-INDUCABLE PROTEIN); chlorophyll binding | chr3:8084628-8085445 REVERSE
scaffold_2	36032492	Eucgr.B01896	664	15	0.0221	679	45	6	0.1176	51	1	0.00447557	1.51511e-15	non-syn	C	Y	T	T	| Symbols: ELIP1, ELIP | ELIP1 (EARLY LIGHT-INDUCABLE PROTEIN); chlorophyll binding | chr3:8084628-8085445 REVERSE
scaffold_2	36032508	Eucgr.B01896	1198	217	0.1534	1415	124	5	0.0388	129	1	0.0152487	1.51511e-15	non-syn	G	S	C	C	| Symbols: ELIP1, ELIP | ELIP1 (EARLY LIGHT-INDUCABLE PROTEIN); chlorophyll binding | chr3:8084628-8085445 REVERSE
scaffold_2	36032980	Eucgr.B01896	710	37	0.0495	747	38	8	0.1739	46	1	0.0157955	1.51511e-15	syn	T	Y	C	C	| Symbols: ELIP1, ELIP | ELIP1 (EARLY LIGHT-INDUCABLE PROTEIN); chlorophyll binding | chr3:8084628-8085445 REVERSE
scaffold_2	36033149	Eucgr.B01896	1001	20	0.0196	1021	47	5	0.0962	52	1	0.0143993	1.51511e-15	non-syn	T	K	G	G	| Symbols: ELIP1, ELIP | ELIP1 (EARLY LIGHT-INDUCABLE PROTEIN); chlorophyll binding | chr3:8084628-8085445 REVERSE
scaffold_2	36036921	Eucgr.B01896	1321	74	0.053	1395	52	9	0.1475	61	1	0.0495992	1.51511e-15	5'UTR	T	W	A	A	| Symbols: ELIP1, ELIP | ELIP1 (EARLY LIGHT-INDUCABLE PROTEIN); chlorophyll binding | chr3:8084628-8085445 REVERSE
scaffold_2	36036958	Eucgr.B01896	1437	190	0.1168	1627	92	26	0.2203	118	1	0.0310649	1.51511e-15	5'UTR	T	W	A	A	| Symbols: ELIP1, ELIP | ELIP1 (EARLY LIGHT-INDUCABLE PROTEIN); chlorophyll binding | chr3:8084628-8085445 REVERSE
scaffold_2	36036996	Eucgr.B01896	817	950	0.5376	1767	24	80	0.7692	104	0.357976	0.000339636	1.51511e-15	non-syn	A	M	C	C	| Symbols: ELIP1, ELIP | ELIP1 (EARLY LIGHT-INDUCABLE PROTEIN); chlorophyll binding | chr3:8084628-8085445 REVERSE
scaffold_2	36037098	Eucgr.B01896	1529	811	0.3466	2340	82	87	0.5148	169	0.957999	0.000794361	1.51511e-15	non-syn	T	W	A	A	| Symbols: ELIP1, ELIP | ELIP1 (EARLY LIGHT-INDUCABLE PROTEIN); chlorophyll binding | chr3:8084628-8085445 REVERSE
scaffold_2	36037226	Eucgr.B01896	968	397	0.2908	1365	108	7	0.0609	115	0.00959137	0	1.51511e-15	non-syn	A	R	G	G	| Symbols: ELIP1, ELIP | ELIP1 (EARLY LIGHT-INDUCABLE PROTEIN); chlorophyll binding | chr3:8084628-8085445 REVERSE
scaffold_2	36037602	Eucgr.B01896	1541	878	0.363	2419	163	33	0.1684	196	0.00345569	0	1.51511e-15	syn	G	R	A	A	| Symbols: ELIP1, ELIP | ELIP1 (EARLY LIGHT-INDUCABLE PROTEIN); chlorophyll binding | chr3:8084628-8085445 REVERSE
scaffold_2	36037605	Eucgr.B01896	2221	378	0.1454	2599	192	14	0.068	206	1	0.0531606	1.51511e-15	syn	C	S	G	G	| Symbols: ELIP1, ELIP | ELIP1 (EARLY LIGHT-INDUCABLE PROTEIN); chlorophyll binding | chr3:8084628-8085445 REVERSE
scaffold_2	36037674	Eucgr.B01896	1703	634	0.2713	2337	143	12	0.0774	155	0.00871603	0	1.51511e-15	syn	G	R	A	A	| Symbols: ELIP1, ELIP | ELIP1 (EARLY LIGHT-INDUCABLE PROTEIN); chlorophyll binding | chr3:8084628-8085445 REVERSE
scaffold_2	36037732	Eucgr.B01896	988	20	0.0198	1008	47	5	0.0962	52	1	0.0159177	1.51511e-15	non-syn	T	K	G	G	| Symbols: ELIP1, ELIP | ELIP1 (EARLY LIGHT-INDUCABLE PROTEIN); chlorophyll binding | chr3:8084628-8085445 REVERSE
scaffold_2	36236271	Eucgr.B01910	576	9	0.0154	585	111	15	0.119	126	0.000461053	0	1.11686e-08	non-syn	G	S	A	A	| Symbols: | dormancy/auxin associated family protein | chr1:21043414-21044381 FORWARD
scaffold_2	36238233	Eucgr.B01910	614	113	0.1554	727	137	6	0.042	143	1	0.0127726	1.11686e-08	5'UTR	G	R	A	A	| Symbols: | dormancy/auxin associated family protein | chr1:21043414-21044381 FORWARD
scaffold_2	36238253	Eucgr.B01910	647	118	0.1542	765	118	49	0.2934	167	1	0.00146705	1.11686e-08	5'UTR	G	R	A	A	| Symbols: | dormancy/auxin associated family protein | chr1:21043414-21044381 FORWARD
scaffold_2	36238260	Eucgr.B01910	588	112	0.16	700	103	48	0.3179	151	0.606603	0.000533043	1.11686e-08	5'UTR	G	K	T	T	| Symbols: | dormancy/auxin associated family protein | chr1:21043414-21044381 FORWARD
scaffold_2	36253358	Eucgr.B01911	43	6	0.1224	49	11	13	0.5417	24	1	0.00632939	0.00125007	3'UTR	C	Y	T	T	| Symbols: | SF2/ASF-like splicing modulator (SRP30) | chr1:2942887-2945818 REVERSE
scaffold_2	36294095	Eucgr.B01915	48	5	0.0943	53	16	10	0.3846	26	1	0.0527308	0.139753	syn	G	R	A	A	| Symbols: | rubber elongation factor (REF) family protein | chr3:1593540-1594802 FORWARD
scaffold_2	37394998	Eucgr.B01996	5	29	0.8529	34	13	7	0.35	20	1	0.00735998	1.99782e-07	3'UTR	A	G	G	G	| Symbols: ATAMI1, AMI1, ATTOC64-I | AMI1 (AMIDASE 1); amidase/ hydrolase, acting on carbon-nitrogen (but not peptide) bonds / indoleacetamide hydrolase | chr1:2884455-2886430 FORWARD
scaffold_2	40377714	Eucgr.B02081	29	11	0.275	40	19	31	0.62	50	1	0.0344728	0.0093177	3'UTR	A	W	T	T	| Symbols: | DNAJ heat shock N-terminal domain-containing protein | chr1:21079022-21080168 REVERSE
scaffold_2	40377959	Eucgr.B02081	164	5	0.0296	169	82	15	0.1546	97	1	0.00901853	0.0363914	syn	G	R	A	A	| Symbols: | DNAJ heat shock N-terminal domain-containing protein | chr1:21079022-21080168 REVERSE
scaffold_2	42216263	Eucgr.B02112	49	23	0.3194	72	279	43	0.1335	322	1	0.0066674	0.000830979	syn	G	R	A	A	| Symbols: | ribose 5-phosphate isomerase-related | chr3:1313365-1314195 FORWARD
scaffold_2	42217312	Eucgr.B02112	14	30	0.6818	44	152	109	0.4176	261	1	0.0349652	0.000830979	non-syn	A	M	C	C	| Symbols: | ribose 5-phosphate isomerase-related | chr3:1313365-1314195 FORWARD
scaffold_2	42217484	Eucgr.B02112	45	7	0.1346	52	265	5	0.0185	270	1	0.00305911	0.000830979	syn	G	R	A	A	| Symbols: | ribose 5-phosphate isomerase-related | chr3:1313365-1314195 FORWARD
scaffold_2	42697579	Eucgr.B02150	29	14	0.3256	43	8	72	0.9	80	0	0	0.245903	3'UTR	G	K	T	T	| Symbols: | calcium-binding EF-hand family protein | chr1:20336570-20339535 REVERSE
scaffold_2	42815737	Eucgr.B02162	78	13	0.1429	91	177	7	0.038	184	1	0.045742	0.865524	3'UTR	T	Y	C	C	| Symbols: | AP2 domain-containing transcription factor, putative | chr5:6116097-6117020 REVERSE
scaffold_2	42815795	Eucgr.B02162	410	13	0.0307	423	669	99	0.1289	768	0.00251778	0	0.865524	3'UTR	A	R	G	G	| Symbols: | AP2 domain-containing transcription factor, putative | chr5:6116097-6117020 REVERSE
scaffold_2	42816955	Eucgr.B02162	112	445	0.7989	557	175	1121	0.865	1296	1	0.0130294	0.865524	non-syn	T	C	C	C	| Symbols: | AP2 domain-containing transcription factor, putative | chr5:6116097-6117020 REVERSE
scaffold_2	42816967	Eucgr.B02162	564	26	0.0441	590	1247	17	0.0134	1264	1	0.00273322	0.865524	syn	G	R	A	A	| Symbols: | AP2 domain-containing transcription factor, putative | chr5:6116097-6117020 REVERSE
scaffold_2	42816997	Eucgr.B02162	457	180	0.2826	637	655	470	0.4178	1125	0.0014462	0	0.865524	5'UTR	T	Y	C	C	| Symbols: | AP2 domain-containing transcription factor, putative | chr5:6116097-6117020 REVERSE
scaffold_2	42837434	Eucgr.B02164	13	16	0.5517	29	65	273	0.8077	338	1	0.0369642	2.37013e-22	syn	C	Y	T	T	| Symbols: | GDSL-motif lipase/hydrolase family protein | chr5:6110363-6111934 REVERSE
scaffold_2	4338759	Eucgr.B00299	6	24	0.8	30	18	8	0.3077	26	1	0.00930821	0.0821913	non-syn	G	T	T	T	| Symbols: CUE1, PPT, ARAPPT | CUE1 (CAB UNDEREXPRESSED 1); antiporter/ triose-phosphate transmembrane transporter | chr5:12588950-12591408 FORWARD
scaffold_2	43416966	Eucgr.B02211	3	35	0.9211	38	15	14	0.4828	29	1	0.00347145	0.00825688	syn	C	T	T	T	| Symbols: | DEAD box RNA helicase, putative | chr3:1985697-1989666 REVERSE
scaffold_2	43430496	Eucgr.B02212	22	20	0.4762	42	49	11	0.1833	60	1	0.0440971	6.51054e-05	3'UTR	C	Y	T	T	| Symbols: ATHS1, HS1 | HS1 (HEAT STABLE PROTEIN 1) | chr3:5882318-5882896 FORWARD
scaffold_2	43589806	Eucgr.B02234	53	28	0.3457	81	4	14	0.7778	18	1	0.026575	0.00202835	non-syn	A	R	G	G	| Symbols: ZIP6, ATZIP6 | ZIP6; cation transmembrane transporter/ metal ion transmembrane transporter | chr2:12838730-12840112 REVERSE
scaffold_2	43667926	Eucgr.B02239	118	33	0.2185	151	3	10	0.7692	13	1	0.00106382	1.53488e-34	syn	A	W	T	T	| Symbols: ASN1, DIN6, AT-ASN1 | ASN1 (GLUTAMINE-DEPENDENT ASPARAGINE SYNTHASE 1); asparagine synthase (glutamine-hydrolyzing) | chr3:17438136-17441043 REVERSE
scaffold_2	43730960	Eucgr.B02250	5	7	0.5833	12	0	38	1	38	1	0.00179671	0.00109753	syn	C	Y	T	T	| Symbols: ATPLC4, PLC4 | phosphoinositide-specific phospholipase C family protein | chr5:23713144-23716057 REVERSE
scaffold_2	43738364	Eucgr.B02251	47	5	0.0962	52	54	47	0.4653	101	0.449328	0.000414892	0.113444	syn	G	K	T	T	| Symbols: PDX1, ATPDX1.3, RSR4, PDX1.3, ATPDX1 | RSR4 (REDUCED SUGAR RESPONSE 4); protein heterodimerization/ protein homodimerization | chr5:172576-173505 REVERSE
scaffold_2	43784881	Eucgr.B02259	185	22	0.1063	207	20	11	0.3548	31	1	0.00868735	1.39775e-14	syn	C	Y	T	T	| Symbols: | hydrolase, acting on ester bonds | chr1:2220509-2222778 REVERSE
scaffold_2	43899420	Eucgr.B02272	58	5	0.0794	63	11	7	0.3889	18	1	0.0344683	2.65765e-05	non-syn	C	S	G	G	| Symbols: | C2 domain-containing protein | chr1:2247775-2248833 REVERSE
scaffold_2	43944853	Eucgr.B02278	21	6	0.2222	27	136	5	0.0355	141	1	0.0133992	0.0308044	syn	C	Y	T	T	| Symbols: ATPHS2, PHS2 | PHS2 (ALPHA-GLUCAN PHOSPHORYLASE 2); phosphorylase/ transferase, transferring glycosyl groups | chr3:17301625-17306111 REVERSE
scaffold_2	44027731	Eucgr.B02291	0	159	1	159	1	14	0.9333	15	1	0.0340649	0.750573	3'UTR	A	G	G	G	| Symbols: UGT76D1 | UGT76D1 (UDP-GLUCOSYL TRANSFERASE 76D1); UDP-glycosyltransferase/ quercetin 7-O-glucosyltransferase/ transferase, transferring glycosyl groups | chr2:11263963-11265572 FORWARD
scaffold_2	44137536	Eucgr.B02310	93	49	0.3451	142	928	261	0.2195	1189	1	0.0272784	1.72902e-20	syn	C	Y	T	T	| Symbols: RCA | RCA (RUBISCO ACTIVASE); ADP binding / ATP binding / enzyme regulator/ ribulose-1,5-bisphosphate carboxylase/oxygenase activator | chr2:16570951-16573345 REVERSE
scaffold_2	44665691	Eucgr.B02368	2583	450	0.1484	3033	426	43	0.0917	469	1	0.0323037	1.80224e-21	3'UTR	C	Y	T	T	| Symbols: MT2A, ATMT-K, ATMT-1 | MT2A (METALLOTHIONEIN 2A); copper ion binding | chr3:2889737-2890188 REVERSE
scaffold_2	44665746	Eucgr.B02368	248	5	0.0198	253	26	7	0.2121	33	0.0197166	0	1.80224e-21	3'UTR	C	Y	A	A	| Symbols: MT2A, ATMT-K, ATMT-1 | MT2A (METALLOTHIONEIN 2A); copper ion binding | chr3:2889737-2890188 REVERSE
scaffold_2	44665750	Eucgr.B02368	580	13	0.0219	593	63	12	0.16	75	0.000264817	0	1.80224e-21	3'UTR	G	S	C	C	| Symbols: MT2A, ATMT-K, ATMT-1 | MT2A (METALLOTHIONEIN 2A); copper ion binding | chr3:2889737-2890188 REVERSE
scaffold_2	44665802	Eucgr.B02368	4719	480	0.0923	5199	798	25	0.0304	823	0.000232201	0	1.80224e-21	3'UTR	C	Y	T	T	| Symbols: MT2A, ATMT-K, ATMT-1 | MT2A (METALLOTHIONEIN 2A); copper ion binding | chr3:2889737-2890188 REVERSE
scaffold_2	44665836	Eucgr.B02368	2797	1090	0.2804	3887	411	260	0.3875	671	0.00184362	0	1.80224e-21	3'UTR	T	Y	C	C	| Symbols: MT2A, ATMT-K, ATMT-1 | MT2A (METALLOTHIONEIN 2A); copper ion binding | chr3:2889737-2890188 REVERSE
scaffold_2	44666114	Eucgr.B02368	3009	251	0.077	3260	482	10	0.0203	492	0.373212	0.000353086	1.80224e-21	non-syn	T	Y	C	C	| Symbols: MT2A, ATMT-K, ATMT-1 | MT2A (METALLOTHIONEIN 2A); copper ion binding | chr3:2889737-2890188 REVERSE
scaffold_2	44666314	Eucgr.B02368	17	210	0.9251	227	6	15	0.7143	21	1	0.0418098	1.80224e-21	intron	C	T	T	T	| Symbols: MT2A, ATMT-K, ATMT-1 | MT2A (METALLOTHIONEIN 2A); copper ion binding | chr3:2889737-2890188 REVERSE
scaffold_2	46030393	Eucgr.B02431	73	7	0.0875	80	17	9	0.3462	26	1	0.0402779	0.655239	non-syn	A	R	G	G	| Symbols: ATECA4, ECA4 | calcium-transporting ATPase | chr1:2370305-2374196 REVERSE
scaffold_2	4612396	Eucgr.B00324	68	5	0.0685	73	25	11	0.3056	36	1	0.031856	0.360178	syn	C	M	A	A	| Symbols: | senescence-associated protein, putative | chr3:17778471-17779299 FORWARD
scaffold_2	46686517	Eucgr.B02456	229	114	0.3324	343	193	156	0.447	349	1	0.0527208	0.00573111	syn	A	M	C	C	| Symbols: APX2, APX1B | APX2 (ASCORBATE PEROXIDASE 2); L-ascorbate peroxidase | chr3:2956301-2958163 FORWARD
scaffold_2	46686763	Eucgr.B02456	571	20	0.0338	591	535	49	0.0839	584	1	0.0113011	0.00573111	syn	C	Y	T	T	| Symbols: APX2, APX1B | APX2 (ASCORBATE PEROXIDASE 2); L-ascorbate peroxidase | chr3:2956301-2958163 FORWARD
scaffold_2	46687064	Eucgr.B02456	184	82	0.3083	266	201	12	0.0563	213	0	0	0.00573111	syn	G	K	A	A	| Symbols: APX2, APX1B | APX2 (ASCORBATE PEROXIDASE 2); L-ascorbate peroxidase | chr3:2956301-2958163 FORWARD
scaffold_2	46947660	Eucgr.B02479	56	58	0.5088	114	1	14	0.9333	15	1	0.0499918	1.2129e-18	non-syn	G	R	A	A	| Symbols: ARF4 | ARF4 (AUXIN RESPONSE FACTOR 4); transcription factor | chr5:24308558-24312187 REVERSE
scaffold_2	47047706	Eucgr.B02491	16	37	0.6981	53	3	56	0.9492	59	1	0.0160034	0.0433264	syn	T	Y	C	C	| Symbols: GRIK1 | GRIK1 (GEMINIVIRUS REP INTERACTING KINASE 1); kinase | chr3:16570774-16572902 REVERSE
scaffold_2	47072099	Eucgr.B02495	149	38	0.2032	187	155	13	0.0774	168	1	0.0254317	0.0466179	syn	C	Y	T	T	| Symbols: GCPE, ISPG, CSB3, CLB4, HDS | HDS (4-HYDROXY-3-METHYLBUT-2-ENYL DIPHOSPHATE SYNTHASE); 4 iron, 4 sulfur cluster binding / 4-hydroxy-3-methylbut-2-en-1-yl diphosphate synthase | chr5:24359447-24363274 FORWARD
scaffold_2	4736235	Eucgr.B00336	30	13	0.3023	43	13	38	0.7451	51	1	0.00123704	0.0118801	non-syn	C	Y	T	T	| Symbols: ALDH10A8 | ALDH10A8; 3-chloroallyl aldehyde dehydrogenase/ oxidoreductase | chr1:28139175-28142573 REVERSE
scaffold_2	47410264	Eucgr.B02532	22	372	0.9442	394	68	327	0.8278	395	0.0250757	0	0.669576	non-syn	C	G	G	G	| Symbols: CPN60A, CH-CPN60A, SLP | CPN60A (CHAPERONIN-60ALPHA); ATP binding / protein binding | chr2:11926603-11929184 FORWARD
scaffold_2	47739424	Eucgr.B02565	25	8	0.2424	33	3	9	0.75	12	1	0.0509338	0.0241858	non-syn	C	Y	T	T	| Symbols: | sterile alpha motif (SAM) domain-containing protein | chr1:26426768-26429097 FORWARD
scaffold_2	47785383	Eucgr.B02569	116	26	0.1831	142	25	18	0.4186	43	1	0.0426168	0.00116779	syn	G	R	A	A	| Symbols: | unknown protein | chr1:26420159-26422345 FORWARD
scaffold_2	47785782	Eucgr.B02569	149	13	0.0802	162	30	14	0.3182	44	1	0.00213	1.34742e-05	non-syn	C	M	A	A	| Symbols: | unknown protein | chr1:26420159-26422345 FORWARD
scaffold_2	4781785	Eucgr.B00344	160	64	0.2857	224	74	5	0.0633	79	1	0.00299502	0.0212618	syn	A	R	G	G	| Symbols: | unknown protein | chr3:17648721-17649829 FORWARD
scaffold_2	4781842	Eucgr.B00344	60	75	0.5556	135	13	63	0.8289	76	1	0.00349368	0.00368674	3'UTR	G	R	A	A	| Symbols: | unknown protein | chr3:17648721-17649829 FORWARD
scaffold_2	47915744	Eucgr.B02584	17	405	0.9597	422	24	144	0.8571	168	0.887859	0.0007436	0.602863	non-syn	G	C	C	C	| Symbols: GST30, ATGSTU17, GST30B, ERD9 | ERD9 (EARLY-RESPONSIVE TO DEHYDRATION 9); glutathione transferase | chr1:3397274-3398273 REVERSE
scaffold_2	47916017	Eucgr.B02584	166	5	0.0292	171	38	9	0.1915	47	1	0.00339562	0.602863	non-syn	C	Y	T	T	| Symbols: GST30, ATGSTU17, GST30B, ERD9 | ERD9 (EARLY-RESPONSIVE TO DEHYDRATION 9); glutathione transferase | chr1:3397274-3398273 REVERSE
scaffold_2	48193502	Eucgr.B02620	1101	322	0.2263	1423	85	59	0.4097	144	0.0914411	0.000100155	2.82868e-06	syn	C	Y	T	T	| Symbols: LCR69, PDF2.2 | LCR69 (LOW-MOLECULAR-WEIGHT CYSTEINE-RICH 69); peptidase inhibitor | chr2:528397-528885 FORWARD
scaffold_2	48270849	Eucgr.B02626	49	5	0.0926	54	38	29	0.4328	67	1	0.00219442	0.601053	syn	A	R	G	G	| Symbols: AtIDD4 | AtIDD4 (Arabidopsis thaliana Indeterminate(ID)-Domain 4); transcription factor | chr2:518328-521170 REVERSE
scaffold_2	49436215	Eucgr.B02686	76	14	0.1556	90	6	12	0.6667	18	0.331384	0.000316811	1.72023e-25	syn	A	R	G	G	| Symbols: ATTPS6, TPS6 | ATTPS6; alpha,alpha-trehalose-phosphate synthase (UDP-forming)/ transferase, transferring glycosyl groups / trehalose-phosphatase | chr1:25497493-25500241 FORWARD
scaffold_2	49843380	Eucgr.B02711	66	12	0.1538	78	43	47	0.5222	90	0.0551562	0	0.831625	syn	C	Y	T	T	| Symbols: | aldo/keto reductase family protein | chr2:15834888-15836390 FORWARD
scaffold_2	49844419	Eucgr.B02711	8	12	0.6	20	33	7	0.175	40	1	0.0280224	0.831625	3'UTR	T	Y	C	C	| Symbols: | aldo/keto reductase family protein | chr2:15834888-15836390 FORWARD
scaffold_2	5104806	Eucgr.B00380	36	13	0.2653	49	14	43	0.7544	57	0.044685	0	0.331334	syn	T	Y	C	C	| Symbols: ATPK19, ATPK2 | S6K2 (ARABIDOPSIS THALIANA SERINE/THREONINE PROTEIN KINASE 2); kinase/ protein kinase | chr3:2648625-2650407 REVERSE
scaffold_2	5182241	Eucgr.B00394	36	36	0.5	72	7	45	0.8654	52	1	0.00164006	0.0014999	syn	G	R	A	A	| Symbols: ELF5 | proline-rich family protein | chr5:25149584-25152351 REVERSE
scaffold_2	52662919	Eucgr.B02887	18	8	0.3077	26	4	39	0.907	43	0.0205234	0	0.14203	non-syn	C	Y	T	T	| Symbols: ATQSOX1, QSO2 | thioredoxin family protein | chr1:5173341-5176105 REVERSE
scaffold_2	52830295	Eucgr.B02900	218	61	0.2186	279	153	15	0.0893	168	1	0.0163643	0.00138115	3'UTR	G	K	T	T	| Symbols: | plant basic secretory protein (BSP) family protein | chr2:6565397-6565831 FORWARD
scaffold_2	52912224	Eucgr.B02909	86	54	0.3857	140	62	11	0.1507	73	1	0.0159555	0.988865	syn	G	K	T	T	| Symbols: | 10 kDa chaperonin, putative | chr1:8195867-8196336 FORWARD
scaffold_2	53207852	Eucgr.B02940	10	40	0.8	50	1	59	0.9833	60	1	0.0413688	0.344111	syn	A	G	G	G	| Symbols: | epsin N-terminal homology (ENTH) domain-containing protein | chr2:268975-272356 FORWARD
scaffold_2	5412800	Eucgr.B00415	39	58	0.5979	97	1	20	0.9524	21	1	0.05022	8.03734e-19	non-syn	A	M	C	C	| Symbols: | short-chain dehydrogenase/reductase (SDR) family protein | chr2:19350970-19352059 REVERSE
scaffold_2	5416916	Eucgr.B00416	36	9	0.2	45	2	22	0.9167	24	0.00108581	0	4.00865e-05	syn	G	R	A	A	| Symbols: | short-chain dehydrogenase/reductase (SDR) family protein | chr2:19350970-19352059 REVERSE
scaffold_2	5417027	Eucgr.B00416	18	40	0.6897	58	2	56	0.9655	58	1	0.0045484	4.00865e-05	syn	C	Y	T	T	| Symbols: | short-chain dehydrogenase/reductase (SDR) family protein | chr2:19350970-19352059 REVERSE
scaffold_2	5417416	Eucgr.B00416	0	31	1	31	3	7	0.7	10	1	0.0437582	4.00865e-05	syn	A	G	G	G	| Symbols: | short-chain dehydrogenase/reductase (SDR) family protein | chr2:19350970-19352059 REVERSE
scaffold_2	5422920	Eucgr.B00417	45	20	0.3077	65	3	23	0.8846	26	0.0576607	0	7.92621e-07	syn	C	Y	T	T	| Symbols: | short-chain dehydrogenase/reductase (SDR) family protein | chr2:19350970-19352059 REVERSE
scaffold_2	5423010	Eucgr.B00417	36	9	0.2	45	2	22	0.9167	24	0.00108581	0	7.92621e-07	syn	G	R	A	A	| Symbols: | short-chain dehydrogenase/reductase (SDR) family protein | chr2:19350970-19352059 REVERSE
scaffold_2	5423121	Eucgr.B00417	17	11	0.3929	28	0	16	1	16	1	0.00387706	7.92621e-07	syn	C	Y	T	T	| Symbols: | short-chain dehydrogenase/reductase (SDR) family protein | chr2:19350970-19352059 REVERSE
scaffold_2	5423243	Eucgr.B00417	42	29	0.4085	71	3	36	0.9231	39	0.0136762	0	7.92621e-07	non-syn	G	R	A	A	| Symbols: | short-chain dehydrogenase/reductase (SDR) family protein | chr2:19350970-19352059 REVERSE
scaffold_2	5423538	Eucgr.B00417	37	5	0.119	42	7	8	0.5333	15	1	0.0324908	7.92621e-07	syn	T	K	G	G	| Symbols: | short-chain dehydrogenase/reductase (SDR) family protein | chr2:19350970-19352059 REVERSE
scaffold_2	5448900	Eucgr.B00421	3	47	0.94	50	29	5	0.1471	34	0	0	0.301406	non-syn	G	A	A	A	| Symbols: | short-chain dehydrogenase/reductase (SDR) family protein | chr2:19350970-19352059 REVERSE
scaffold_2	5449317	Eucgr.B00421	2	21	0.913	23	15	5	0.25	20	0.832846	0.000702823	0.301406	non-syn	A	G	G	G	| Symbols: | short-chain dehydrogenase/reductase (SDR) family protein | chr2:19350970-19352059 REVERSE
scaffold_2	55087454	Eucgr.B03013	15	5	0.25	20	1062	45	0.0407	1107	0.597853	0.000526279	6.92789e-15	syn	G	S	C	C	| Symbols: | ribulose bisphosphate carboxylase small chain 3B / RuBisCO small subunit 3B (RBCS-3B) (ATS3B) | chr5:15377501-15378306 REVERSE
scaffold_2	55087463	Eucgr.B03013	16	12	0.4286	28	1008	96	0.087	1104	0.000111296	0	6.92789e-15	syn	G	R	A	A	| Symbols: | ribulose bisphosphate carboxylase small chain 3B / RuBisCO small subunit 3B (RBCS-3B) (ATS3B) | chr5:15377501-15378306 REVERSE
scaffold_2	55087493	Eucgr.B03013	10	17	0.6296	27	743	89	0.107	832	0	0	6.92789e-15	syn	G	S	C	C	| Symbols: | ribulose bisphosphate carboxylase small chain 3B / RuBisCO small subunit 3B (RBCS-3B) (ATS3B) | chr5:15377501-15378306 REVERSE
scaffold_2	55087496	Eucgr.B03013	8	14	0.6364	22	724	85	0.1051	809	0	0	6.92789e-15	syn	A	R	G	G	| Symbols: | ribulose bisphosphate carboxylase small chain 3B / RuBisCO small subunit 3B (RBCS-3B) (ATS3B) | chr5:15377501-15378306 REVERSE
scaffold_2	55087502	Eucgr.B03013	7	11	0.6111	18	673	56	0.0768	729	0	0	6.92789e-15	syn	A	W	T	T	| Symbols: | ribulose bisphosphate carboxylase small chain 3B / RuBisCO small subunit 3B (RBCS-3B) (ATS3B) | chr5:15377501-15378306 REVERSE
scaffold_2	55264481	Eucgr.B03029	99	138	0.5823	237	67	32	0.3232	99	1	0.00107267	0.00408893	5'UTR	C	Y	T	T	| Symbols: ATFIP1[V] | ATFIP1[V] (Arabidopsis homolog of yeast Fip1 [V]); RNA binding / protein binding | chr5:23488865-23494000 FORWARD
scaffold_2	55357800	Eucgr.B03043	50	5	0.0909	55	32	17	0.3469	49	1	0.0413727	0.655914	3'UTR	C	S	G	G	| Symbols: | unknown protein | chr1:10385196-10386906 REVERSE
scaffold_2	5541820	Eucgr.B00436	0	26	1	26	4	5	0.5556	9	1	0.0127073	0.0729303	3'UTR	G	A	A	A	| Symbols: ALDH12A1, ATP5CDH, P5CDH | ALDH12A1; 1-pyrroline-5-carboxylate dehydrogenase/ 3-chloroallyl aldehyde dehydrogenase | chr5:25099768-25103159 REVERSE
scaffold_2	55629680	Eucgr.B03067	69	202	0.7454	271	31	37	0.5441	68	1	0.0350696	3.06445e-14	non-syn	A	M	C	C	| Symbols: ATPPC4 | ATPPC4; phosphoenolpyruvate carboxylase | chr1:25822942-25828104 REVERSE
scaffold_2	55630364	Eucgr.B03067	84	29	0.2566	113	16	30	0.6522	46	0.258321	0.00025276	3.06445e-14	3'UTR	T	Y	C	C	| Symbols: ATPPC4 | ATPPC4; phosphoenolpyruvate carboxylase | chr1:25822942-25828104 REVERSE
scaffold_2	55634893	Eucgr.B03068	419	14	0.0323	433	280	46	0.1411	326	0.00349024	0	3.63259e-07	syn	C	S	G	G	| Symbols: | unknown protein | chr3:9753912-9754118 REVERSE
scaffold_2	5573749	Eucgr.B00438	154	8	0.0494	162	43	10	0.1887	53	1	0.0425845	0.870509	3'UTR	A	R	G	G	| Symbols: ATUBC2, UBC2 | ATUBC2 (UBIQUITING-CONJUGATING ENZYME 2); ubiquitin-protein ligase | chr2:774271-775149 FORWARD
scaffold_2	56895211	Eucgr.B03182	13	5	0.2778	18	9	24	0.7273	33	1	0.0519011	0.316808	non-syn	T	K	G	G	| Symbols: | unknown protein | chr1:9195838-9198719 REVERSE
scaffold_2	57307625	Eucgr.B03236	245	59	0.1941	304	1537	224	0.1272	1761	1	0.0477707	6.17601e-06	syn	T	K	G	G	| Symbols: PSBY, YCF32 | PSBY | chr1:25394429-25394998 REVERSE
scaffold_2	57307728	Eucgr.B03236	205	51	0.1992	256	870	389	0.309	1259	1	0.016354	6.17601e-06	syn	C	Y	T	T	| Symbols: PSBY, YCF32 | PSBY | chr1:25394429-25394998 REVERSE
scaffold_2	57307844	Eucgr.B03236	118	98	0.4537	216	820	388	0.3212	1208	1	0.00743406	6.17601e-06	non-syn	A	R	G	G	| Symbols: PSBY, YCF32 | PSBY | chr1:25394429-25394998 REVERSE
scaffold_2	57307902	Eucgr.B03236	203	34	0.1435	237	1054	87	0.0762	1141	1	0.0287602	6.17601e-06	syn	C	Y	T	T	| Symbols: PSBY, YCF32 | PSBY | chr1:25394429-25394998 REVERSE
scaffold_2	57328809	Eucgr.B03239	40	23	0.3651	63	67	7	0.0946	74	1	0.00671905	1	syn	G	R	A	A	| Symbols: | T-complex protein 1 epsilon subunit, putative / TCP-1-epsilon, putative / chaperonin, putative | chr1:8685504-8688101 REVERSE
scaffold_2	57746027	Eucgr.B03282	48	30	0.3846	78	9	40	0.8163	49	0.174138	0.000179154	8.04219e-07	syn	A	R	G	G	| Symbols: | leucine-rich repeat family protein | chr1:4423727-4425632 FORWARD
scaffold_2	57747720	Eucgr.B03282	58	22	0.275	80	15	30	0.6667	45	1	0.00138091	8.04219e-07	syn	G	R	A	A	| Symbols: | leucine-rich repeat family protein | chr1:4423727-4425632 FORWARD
scaffold_2	57747737	Eucgr.B03282	91	7	0.0714	98	24	23	0.4894	47	0.000550066	0	8.04219e-07	non-syn	G	K	T	T	| Symbols: | leucine-rich repeat family protein | chr1:4423727-4425632 FORWARD
scaffold_2	57768403	Eucgr.B03285	20	11	0.3548	31	18	55	0.7534	73	1	0.00579749	0.594199	syn	C	S	G	G	| Symbols: PHT2;1, ORF02 | PHT2;1 (PHOSPHATE TRANSPORTER 2;1); low affinity phosphate transmembrane transporter | chr3:9756416-9758413 FORWARD
scaffold_2	57784363	Eucgr.B03289	421	68	0.1391	489	289	15	0.0493	304	1	0.0034516	0.602899	syn	C	S	G	G	| Symbols: | structural constituent of ribosome | chr1:26621168-26621608 REVERSE
scaffold_2	58017440	Eucgr.B03309	306	77	0.201	383	286	35	0.109	321	1	0.02896	0.20242	syn	C	S	G	G	| Symbols: UBQ6 | UBQ6; protein binding | chr2:19344701-19345174 FORWARD
scaffold_2	58381107	Eucgr.B03349	299	11	0.0355	310	38	7	0.1556	45	1	0.0216995	4.84829e-06	3'UTR	A	R	G	G	| Symbols: ALDH2B7, ALDH2B | ALDH2B7; 3-chloroallyl aldehyde dehydrogenase/ aldehyde dehydrogenase (NAD) | chr1:8412238-8414804 REVERSE
scaffold_2	58381197	Eucgr.B03349	108	374	0.7759	482	30	18	0.375	48	0.000142965	0	4.84829e-06	3'UTR	A	C	C	C	| Symbols: ALDH2B7, ALDH2B | ALDH2B7; 3-chloroallyl aldehyde dehydrogenase/ aldehyde dehydrogenase (NAD) | chr1:8412238-8414804 REVERSE
scaffold_2	58381198	Eucgr.B03349	107	328	0.754	435	28	11	0.2821	39	0	0	0.0823748	3'UTR	T	A	A	A	| Symbols: ALDH2B7, ALDH2B | ALDH2B7; 3-chloroallyl aldehyde dehydrogenase/ aldehyde dehydrogenase (NAD) | chr1:8412238-8414804 REVERSE
scaffold_2	58383593	Eucgr.B03349	58	15	0.2055	73	2	6	0.75	8	1	0.0280038	4.84829e-06	syn	A	R	G	G	| Symbols: ALDH2B7, ALDH2B | ALDH2B7; 3-chloroallyl aldehyde dehydrogenase/ aldehyde dehydrogenase (NAD) | chr1:8412238-8414804 REVERSE
scaffold_2	58561685	Eucgr.B03370	33	31	0.4844	64	30	6	0.1667	36	1	0.0447468	0.200708	syn	G	R	A	A	| Symbols: ARL1 | ARL1 (ARG1-LIKE 1); heat shock protein binding / unfolded protein binding | chr1:8529283-8531946 REVERSE
scaffold_2	58886438	Eucgr.B03409	87	9	0.0938	96	15	13	0.4643	28	0.571678	0.000506358	0.00258934	syn	T	Y	C	C	| Symbols: ATHB13 | ATHB13; DNA binding / sequence-specific DNA binding / transcription factor | chr1:26259166-26260465 FORWARD
scaffold_2	58958789	Eucgr.B03416	8	9	0.5294	17	2	29	0.9355	31	1	0.0298554	1.11202e-08	non-syn	G	R	A	A	| Symbols: ATUTR1, UTR1 | UTR1 (UDP-GALACTOSE TRANSPORTER 1); UDP-galactose transmembrane transporter/ UDP-glucose transmembrane transporter/ pyrimidine nucleotide sugar transmembrane transporter | chr2:801643-803289 FORWARD
scaffold_2	59030402	Eucgr.B03422	34	7	0.1707	41	2	6	0.75	8	1	0.0240309	8.79872e-05	non-syn	G	R	A	A	| Symbols: | kelch repeat-containing F-box family protein | chr2:838378-839781 FORWARD
scaffold_2	59126151	Eucgr.B03431	21	31	0.5962	52	9	61	0.8714	70	1	0.0181147	0.348732	syn	C	Y	T	T	| Symbols: CUL3A, ATCUL3A, ATCUL3, CUL3 | ATCUL3 (ARABIDOPSIS THALIANA CULLIN 3); protein binding / ubiquitin-protein ligase | chr1:9296063-9298374 FORWARD
scaffold_2	59678729	Eucgr.B03494	841	163	0.1624	1004	2840	344	0.108	3184	0.383179	0.000360469	0.0265348	syn	T	Y	C	C	| Symbols: LHCA2 | LHCA2; chlorophyll binding | chr3:22745736-22747032 FORWARD
scaffold_2	60287621	Eucgr.B03570	60	73	0.5489	133	18	64	0.7805	82	1	0.0216945	0.617434	non-syn	C	Y	T	T	| Symbols: CNX1, ATCNX1 | calnexin 1 (CNX1) | chr5:24827394-24829642 REVERSE
scaffold_2	60287942	Eucgr.B03570	86	61	0.415	147	46	71	0.6068	117	1	0.0518585	0.303102	5'UTR	A	R	G	G	| Symbols: CNX1, ATCNX1 | calnexin 1 (CNX1) | chr5:24827394-24829642 REVERSE
scaffold_2	60412873	Eucgr.B03593	473	6	0.0125	479	431	25	0.0548	456	1	0.0127323	0.548318	syn	C	Y	T	T	| Symbols: | ATP binding / protein binding | chr5:22874058-22876966 FORWARD
scaffold_2	60414352	Eucgr.B03593	364	34	0.0854	398	355	6	0.0166	361	1	0.00152868	0.548318	syn	C	Y	T	T	| Symbols: | ATP binding / protein binding | chr5:22874058-22876966 FORWARD
scaffold_2	60414439	Eucgr.B03593	189	41	0.1783	230	201	17	0.078	218	1	0.0445549	0.548318	syn	T	Y	C	C	| Symbols: | ATP binding / protein binding | chr5:22874058-22876966 FORWARD
scaffold_2	60616321	Eucgr.B03615	56	115	0.6725	171	21	10	0.3226	31	1	0.00995395	1.11135e-26	syn	C	Y	T	T	| Symbols: | kelch repeat-containing F-box family protein | chr2:18253731-18254960 FORWARD
scaffold_2	60616381	Eucgr.B03615	396	5	0.0125	401	74	6	0.075	80	1	0.0226077	1.11135e-26	syn	G	R	A	A	| Symbols: | kelch repeat-containing F-box family protein | chr2:18253731-18254960 FORWARD
scaffold_2	60616840	Eucgr.B03615	324	6	0.0182	330	68	8	0.1053	76	1	0.0082369	1.11135e-26	syn	G	R	A	A	| Symbols: | kelch repeat-containing F-box family protein | chr2:18253731-18254960 FORWARD
scaffold_2	60616874	Eucgr.B03615	147	380	0.7211	527	53	67	0.5583	120	1	0.0186939	1.11135e-26	non-syn	T	Y	C	C	| Symbols: | kelch repeat-containing F-box family protein | chr2:18253731-18254960 FORWARD
scaffold_2	60646742	Eucgr.B03620	0	47	1	47	3	9	0.75	12	1	0.0167272	0.0600274	syn	A	G	G	G	| Symbols: PP2A-4 | PP2A-4; hydrolase/ protein serine/threonine phosphatase | chr2:17698099-17701226 REVERSE
scaffold_2	60650645	Eucgr.B03620	17	73	0.8111	90	13	13	0.5	26	1	0.0413729	0.0600274	5'UTR	T	G	G	G	| Symbols: PP2A-4 | PP2A-4; hydrolase/ protein serine/threonine phosphatase | chr2:17698099-17701226 REVERSE
scaffold_2	60650652	Eucgr.B03620	88	14	0.1373	102	26	17	0.3953	43	1	0.0198304	0.0600274	5'UTR	T	W	A	A	| Symbols: PP2A-4 | PP2A-4; hydrolase/ protein serine/threonine phosphatase | chr2:17698099-17701226 REVERSE
scaffold_2	61162721	Eucgr.B03673	13	8	0.381	21	17	74	0.8132	91	1	0.00322853	0.42673	non-syn	G	R	A	A	| Symbols: | catalytic | chr5:4097788-4101518 FORWARD
scaffold_2	61162771	Eucgr.B03673	19	9	0.3214	28	15	72	0.8276	87	0.0300019	0	0.42673	5'UTR	T	Y	C	C	| Symbols: | catalytic | chr5:4097788-4101518 FORWARD
scaffold_2	61395340	Eucgr.B03692	169	637	0.7903	806	349	1831	0.8399	2180	1	0.0427604	0.0525386	syn	A	C	C	C	| Symbols: PSBTN | PSBTN (photosystem II subunit T) | chr3:7376761-7377072 REVERSE
scaffold_2	61565438	Eucgr.B03720	593	172	0.2248	765	1174	217	0.156	1391	1	0.00390087	0.521763	syn	C	Y	T	T	| Symbols: AGT, AGT1 | AGT (ALANINE:GLYOXYLATE AMINOTRANSFERASE); alanine-glyoxylate transaminase/ serine-glyoxylate transaminase/ serine-pyruvate transaminase | chr2:5539417-5540902 REVERSE
scaffold_2	61565654	Eucgr.B03720	388	7	0.0177	395	539	45	0.0771	584	1	0.00292593	0.521763	syn	C	Y	T	T	| Symbols: AGT, AGT1 | AGT (ALANINE:GLYOXYLATE AMINOTRANSFERASE); alanine-glyoxylate transaminase/ serine-glyoxylate transaminase/ serine-pyruvate transaminase | chr2:5539417-5540902 REVERSE
scaffold_2	61565708	Eucgr.B03720	649	7	0.0107	656	1058	47	0.0425	1105	1	0.00827708	0.521763	syn	G	R	A	A	| Symbols: AGT, AGT1 | AGT (ALANINE:GLYOXYLATE AMINOTRANSFERASE); alanine-glyoxylate transaminase/ serine-glyoxylate transaminase/ serine-pyruvate transaminase | chr2:5539417-5540902 REVERSE
scaffold_2	61615603	Eucgr.B03730	21	5	0.1923	26	10	22	0.6875	32	1	0.00801609	0.0553584	non-syn	G	S	C	C	| Symbols: | ankyrin repeat family protein | chr5:3982762-3983899 FORWARD
scaffold_2	61808711	Eucgr.B03756	26	10	0.2778	36	110	7	0.0598	117	1	0.0116741	9.85836e-13	5'UTR	A	W	T	T	| Symbols: TUB6 | TUB6 (BETA-6 TUBULIN); structural constituent of cytoskeleton | chr5:3961317-3962971 REVERSE
scaffold_2	62037772	Eucgr.B03788	226	1066	0.8251	1292	107	313	0.7452	420	1	0.0135069	2.017e-05	5'UTR	G	T	T	T	| Symbols: | protease inhibitor/seed storage/lipid transfer protein (LTP) family protein | chr3:15615549-15617099 REVERSE
scaffold_2	62040171	Eucgr.B03788	107	6	0.0531	113	29	13	0.3095	42	1	0.00108628	2.017e-05	3'UTR	A	R	G	G	| Symbols: | protease inhibitor/seed storage/lipid transfer protein (LTP) family protein | chr3:15615549-15617099 REVERSE
scaffold_2	62099499	Eucgr.B03800	42	24	0.3636	66	16	35	0.6863	51	1	0.0198787	0.336568	syn	A	R	G	G	| Symbols: UBP12 | UBP12 (UBIQUITIN-SPECIFIC PROTEASE 12); ubiquitin thiolesterase/ ubiquitin-specific protease | chr5:2019545-2027834 REVERSE
scaffold_2	62101678	Eucgr.B03800	67	13	0.1625	80	23	17	0.425	40	1	0.0478191	0.336568	syn	T	Y	C	C	| Symbols: UBP12 | UBP12 (UBIQUITIN-SPECIFIC PROTEASE 12); ubiquitin thiolesterase/ ubiquitin-specific protease | chr5:2019545-2027834 REVERSE
scaffold_2	62133560	Eucgr.B03802	17	6	0.2609	23	115	6	0.0496	121	1	0.0262291	0.0187012	non-syn	C	Y	T	T	| Symbols: | strictosidine synthase family protein | chr1:2682262-2683977 REVERSE
scaffold_2	62326434	Eucgr.B03824	210	5	0.0233	215	1134	109	0.0877	1243	1	0.0354842	1	3'UTR	T	Y	C	C	| Symbols: PSAO | PSAO (photosystem I subunit O) | chr1:2641004-2641739 REVERSE
scaffold_2	62326492	Eucgr.B03824	239	30	0.1115	269	1514	51	0.0326	1565	0.000531307	0	1	syn	G	R	A	A	| Symbols: PSAO | PSAO (photosystem I subunit O) | chr1:2641004-2641739 REVERSE
scaffold_2	62326794	Eucgr.B03824	268	42	0.1355	310	1506	130	0.0795	1636	1	0.0418408	1	non-syn	C	S	G	G	| Symbols: PSAO | PSAO (photosystem I subunit O) | chr1:2641004-2641739 REVERSE
scaffold_2	62327288	Eucgr.B03824	370	42	0.1019	412	1987	45	0.0221	2032	0	0	1	syn	T	Y	C	C	| Symbols: PSAO | PSAO (photosystem I subunit O) | chr1:2641004-2641739 REVERSE
scaffold_2	62928324	Eucgr.B03902	30	13	0.3023	43	83	6	0.0674	89	1	0.0130263	0.0113041	3'UTR	C	Y	T	T	| Symbols: AXS2 | AXS2 (UDP-D-APIOSE/UDP-D-XYLOSE SYNTHASE 2); UDP-glucuronate decarboxylase | chr1:2574259-2576609 REVERSE
scaffold_2	63170582	Eucgr.B03924	161	10	0.0585	171	91	25	0.2155	116	1	0.00371927	2.13253e-08	syn	G	R	A	A	| Symbols: HTB4 | HTB4; DNA binding | chr5:24127206-24127658 FORWARD
scaffold_2	63198162	Eucgr.B03930	93	35	0.2734	128	133	118	0.4701	251	1	0.00995377	0.0697354	3'UTR	T	W	A	A	| Symbols: CSD2, CZSOD2 | CSD2 (COPPER/ZINC SUPEROXIDE DISMUTASE 2); superoxide dismutase | chr2:12014548-12016303 FORWARD
scaffold_2	63198171	Eucgr.B03930	124	36	0.225	160	164	140	0.4605	304	0.0607568	0	0.0697354	3'UTR	C	Y	T	T	| Symbols: CSD2, CZSOD2 | CSD2 (COPPER/ZINC SUPEROXIDE DISMUTASE 2); superoxide dismutase | chr2:12014548-12016303 FORWARD
scaffold_2	63198193	Eucgr.B03930	245	21	0.0789	266	388	78	0.1674	466	1	0.026018	0.0697354	3'UTR	A	R	G	G	| Symbols: CSD2, CZSOD2 | CSD2 (COPPER/ZINC SUPEROXIDE DISMUTASE 2); superoxide dismutase | chr2:12014548-12016303 FORWARD
scaffold_2	63198250	Eucgr.B03930	222	40	0.1527	262	320	210	0.3962	530	0	0	0.0697354	3'UTR	G	R	A	A	| Symbols: CSD2, CZSOD2 | CSD2 (COPPER/ZINC SUPEROXIDE DISMUTASE 2); superoxide dismutase | chr2:12014548-12016303 FORWARD
scaffold_2	63198265	Eucgr.B03930	252	51	0.1683	303	343	213	0.3831	556	0	0	0.0697354	3'UTR	C	Y	T	T	| Symbols: CSD2, CZSOD2 | CSD2 (COPPER/ZINC SUPEROXIDE DISMUTASE 2); superoxide dismutase | chr2:12014548-12016303 FORWARD
scaffold_2	63408967	Eucgr.B03952	37	5	0.119	42	9	11	0.55	20	1	0.0121964	0.873626	syn	T	Y	C	C	| Symbols: | binding / clathrin binding / protein binding / protein transporter | chr1:22142944-22149296 REVERSE
scaffold_2	63429325	Eucgr.B03956	52	8	0.1333	60	15	20	0.5714	35	0.566664	0.000502807	0.144814	3'UTR	C	Y	T	T	| Symbols: | FUNCTIONS IN: molecular_function unknown; INVOLVED IN: biological_process unknown; LOCATED IN: cellular_component unknown; CONTAINS InterPro DOMAIN/s: Fcf2 pre-rRNA processing (InterPro:IPR014810); BEST Arabidopsis thaliana protein match is: unknown protein (TAIR:AT1G54770.1); Has 218 Blast hits to 218 proteins in 114 species: Archae - 0; Bacteria - 0; Metazoa - 88; Fungi - 76; Plant…
scaffold_2	63762855	Eucgr.B03987	430	111	0.2052	541	25	22	0.4681	47	1	0.00225029	4.62474e-57	3'UTR	T	W	A	A	| Symbols: AtGolS4 | AtGolS4 (Arabidopsis thaliana galactinol synthase 4); transferase, transferring glycosyl groups / transferase, transferring hexosyl groups | chr1:22279181-22280454 REVERSE
scaffold_2	63762861	Eucgr.B03987	382	96	0.2008	478	29	20	0.4082	49	1	0.0280267	4.62474e-57	3'UTR	C	Y	T	T	| Symbols: AtGolS4 | AtGolS4 (Arabidopsis thaliana galactinol synthase 4); transferase, transferring glycosyl groups / transferase, transferring hexosyl groups | chr1:22279181-22280454 REVERSE
scaffold_2	64053080	Eucgr.B04021	55	6	0.0984	61	3	4	0.5714	7	1	0.0272052	0.0122667	syn	T	Y	C	C	| Symbols: CIPK11, PKS5, SIP4, SNRK3.22 | SIP4 (SOS3-INTERACTING PROTEIN 4); kinase/ protein kinase | chr2:12937265-12938572 REVERSE
scaffold_2	6731077	Eucgr.B00512	38	7	0.1556	45	460	9	0.0192	469	0.0441061	0	1.77112e-12	syn	G	S	C	C	| Symbols: | geranylgeranyl reductase | chr1:27991248-27992845 FORWARD
scaffold_2	6731419	Eucgr.B00512	39	12	0.2353	51	170	205	0.5467	375	1	0.00194274	1.77112e-12	syn	G	R	A	A	| Symbols: | geranylgeranyl reductase | chr1:27991248-27992845 FORWARD
scaffold_2	6731431	Eucgr.B00512	37	10	0.2128	47	135	182	0.5741	317	0.33017	0.000315952	1.77112e-12	syn	T	Y	C	C	| Symbols: | geranylgeranyl reductase | chr1:27991248-27992845 FORWARD
scaffold_2	6731437	Eucgr.B00512	37	12	0.2449	49	113	136	0.5462	249	1	0.00591691	1.77112e-12	syn	A	R	G	G	| Symbols: | geranylgeranyl reductase | chr1:27991248-27992845 FORWARD
scaffold_2	6731464	Eucgr.B00512	29	13	0.3095	42	89	164	0.6482	253	1	0.00211558	1.77112e-12	syn	C	Y	T	T	| Symbols: | geranylgeranyl reductase | chr1:27991248-27992845 FORWARD
scaffold_2	6731481	Eucgr.B00512	22	15	0.4054	37	79	223	0.7384	302	1	0.00188965	1.77112e-12	syn	T	K	G	G	| Symbols: | geranylgeranyl reductase | chr1:27991248-27992845 FORWARD
scaffold_2	6731605	Eucgr.B00512	39	19	0.3276	58	552	61	0.0995	613	0.02723	0	1.77112e-12	syn	C	Y	T	T	| Symbols: | geranylgeranyl reductase | chr1:27991248-27992845 FORWARD
scaffold_2	6732688	Eucgr.B00512	47	6	0.1132	53	510	9	0.0173	519	1	0.00203472	1.77112e-12	non-syn	G	R	A	A	| Symbols: | geranylgeranyl reductase | chr1:27991248-27992845 FORWARD
scaffold_2	6733086	Eucgr.B00512	36	6	0.1429	42	469	11	0.0229	480	1	0.00176179	1.77112e-12	non-syn	G	K	T	T	| Symbols: | geranylgeranyl reductase | chr1:27991248-27992845 FORWARD
scaffold_2	6868442	Eucgr.B00523	364	141	0.2792	505	1809	326	0.1527	2135	0	0	0.00240254	syn	C	Y	T	T	| Symbols: LHCA4, CAB4 | LHCA4 (LIGHT-HARVESTING CHLOROPHYLL-PROTEIN COMPLEX I SUBUNIT A4); chlorophyll binding | chr3:17493622-17494773 REVERSE
scaffold_2	6868458	Eucgr.B00523	99	294	0.7481	393	674	1157	0.6319	1831	1	0.00084934	0.00240254	non-syn	C	Y	T	T	| Symbols: LHCA4, CAB4 | LHCA4 (LIGHT-HARVESTING CHLOROPHYLL-PROTEIN COMPLEX I SUBUNIT A4); chlorophyll binding | chr3:17493622-17494773 REVERSE
scaffold_2	6868490	Eucgr.B00523	233	37	0.137	270	940	292	0.237	1232	1	0.0132545	0.00240254	syn	C	Y	T	T	| Symbols: LHCA4, CAB4 | LHCA4 (LIGHT-HARVESTING CHLOROPHYLL-PROTEIN COMPLEX I SUBUNIT A4); chlorophyll binding | chr3:17493622-17494773 REVERSE
scaffold_2	6868974	Eucgr.B00523	385	14	0.0351	399	1272	110	0.0796	1382	1	0.0543372	0.00240254	syn	G	K	T	T	| Symbols: LHCA4, CAB4 | LHCA4 (LIGHT-HARVESTING CHLOROPHYLL-PROTEIN COMPLEX I SUBUNIT A4); chlorophyll binding | chr3:17493622-17494773 REVERSE
scaffold_2	6869097	Eucgr.B00523	97	82	0.4581	179	582	240	0.292	822	1	0.00115129	0.00240254	syn	C	S	G	G	| Symbols: LHCA4, CAB4 | LHCA4 (LIGHT-HARVESTING CHLOROPHYLL-PROTEIN COMPLEX I SUBUNIT A4); chlorophyll binding | chr3:17493622-17494773 REVERSE
scaffold_2	6953382	Eucgr.B00532	352	5	0.014	357	633	43	0.0636	676	1	0.0130601	0.571798	syn	A	R	G	G	| Symbols: RPE | RPE; catalytic/ ribulose-phosphate 3-epimerase | chr5:24684085-24685836 REVERSE
scaffold_2	7116905	Eucgr.B00549	1	9	0.9	10	24	8	0.25	32	1	0.0111301	0.551011	syn	T	C	C	C	| Symbols: | formin homology 2 domain-containing protein / FH2 domain-containing protein | chr5:2468239-2473657 FORWARD
scaffold_2	7394503	Eucgr.B00582	2	40	0.9524	42	5	8	0.6154	13	1	0.0417886	0.0795073	syn	T	C	C	C	| Symbols: TT7, CYP75B1, D501 | TT7 (TRANSPARENT TESTA 7); flavonoid 3'-monooxygenase/ oxygen binding | chr5:2560437-2562859 FORWARD
scaffold_2	944546	Eucgr.B00033	71	6	0.0779	77	27	15	0.3571	42	1	0.00666922	0.51604	syn	C	S	G	G	| Symbols: | F-box family protein (FBW2) | chr4:5758993-5760108 FORWARD
scaffold_3	11621075	Eucgr.C00637	0	44	1	44	4	14	0.7778	18	1	0.0370273	0.777898	non-syn	A	C	C	C	| Symbols: FC1, FC-I, ATFC-I | FC1 (ferrochelatase 1); ferrochelatase | chr5:9096675-9098752 FORWARD
scaffold_3	11624543	Eucgr.C00638	101	50	0.3311	151	51	6	0.1053	57	1	0.0330731	0.241878	syn	T	Y	A	A	| Symbols: | NADH-ubiquinone oxidoreductase 20 kDa subunit, mitochondrial | chr5:3791148-3792929 REVERSE
scaffold_3	11629635	Eucgr.C00639	24	14	0.3684	38	2	16	0.8889	18	1	0.0113784	0.420043	3'UTR	C	S	G	G	| Symbols: ATB BETA | ATB BETA; nucleotide binding / protein phosphatase type 2A regulator | chr1:6093949-6098065 REVERSE
scaffold_3	11664887	Eucgr.C00642	3	8	0.7273	11	0	41	1	41	1	0.020863	0.00010969	3'UTR	C	Y	T	T	| Symbols: CBL10, ATCBL10 | CBL10 (CALCINEURIN B-LIKE 10); calcium ion binding | chr4:15924349-15926398 FORWARD
scaffold_3	11825268	Eucgr.C00664	93	11	0.1058	104	8	29	0.7838	37	0	0	2.00578e-17	non-syn	A	R	G	G	| Symbols: ATHSFA2, HSFA2 | ATHSFA2; DNA binding / transcription factor | chr2:11136052-11137217 FORWARD
scaffold_3	12239375	Eucgr.C00706	1	29	0.9667	30	7	9	0.5625	16	1	0.0208519	0.0252011	syn	A	G	G	G	| Symbols: | carbon-nitrogen hydrolase family protein | chr5:3885162-3887772 FORWARD
scaffold_3	12355636	Eucgr.C00719	16	8	0.3333	24	0	7	1	7	1	0.0509193	0.159717	syn	G	S	A	A	| Symbols: | 40S ribosomal protein S3 (RPS3A) | chr2:13450384-13451669 FORWARD
scaffold_3	12357294	Eucgr.C00719	148	15	0.092	163	67	34	0.3366	101	0.0612275	0	0.159717	syn	G	R	A	A	| Symbols: | 40S ribosomal protein S3 (RPS3A) | chr2:13450384-13451669 FORWARD
scaffold_3	12490721	Eucgr.C00733	84	5	0.0562	89	11	5	0.3125	16	1	0.0386896	4.31873e-11	non-syn	A	R	G	G	| Symbols: ER, QRP1 | ER (ERECTA); transmembrane receptor protein kinase | chr2:11208367-11213895 REVERSE
scaffold_3	12643368	Eucgr.C00752	39	32	0.4507	71	6	23	0.7931	29	1	0.0487428	0.735471	syn	C	Y	T	T	| Symbols: | unknown protein | chr3:15406088-15407699 FORWARD
scaffold_3	12683864	Eucgr.C00756	8	10	0.5556	18	44	5	0.102	49	1	0.00433025	0.0268651	non-syn	G	R	A	A	| Symbols: ATMIN7 | ATMIN7 (ARABIDOPSIS THALIANA HOPM INTERACTOR 7); guanyl-nucleotide exchange factor/ protein binding | chr3:15234235-15245034 REVERSE
scaffold_3	12899431	Eucgr.C00774	76	13	0.1461	89	457	21	0.0439	478	1	0.00893696	8.55988e-06	syn	G	R	A	A	| Symbols: ATPRX Q | ATPRX Q; antioxidant/ peroxiredoxin | chr3:9524807-9526123 FORWARD
scaffold_3	12899432	Eucgr.C00774	80	13	0.1398	93	457	19	0.0399	476	1	0.00655283	8.55988e-06	non-syn	C	M	A	A	| Symbols: ATPRX Q | ATPRX Q; antioxidant/ peroxiredoxin | chr3:9524807-9526123 FORWARD
scaffold_3	12899794	Eucgr.C00774	23	20	0.4651	43	132	29	0.1801	161	1	0.00534803	8.55988e-06	syn	T	W	A	A	| Symbols: ATPRX Q | ATPRX Q; antioxidant/ peroxiredoxin | chr3:9524807-9526123 FORWARD
scaffold_3	13222408	Eucgr.C00803	645	12	0.0183	657	471	26	0.0523	497	1	0.0393022	0.37088	syn	C	Y	T	T	| Symbols: | cysteine proteinase, putative | chr3:16628704-16630473 REVERSE
scaffold_3	13224739	Eucgr.C00803	472	40	0.0781	512	399	12	0.0292	411	1	0.0399278	0.37088	3'UTR	G	R	A	A	| Symbols: | cysteine proteinase, putative | chr3:16628704-16630473 REVERSE
scaffold_3	13224743	Eucgr.C00803	421	13	0.03	434	319	31	0.0886	350	1	0.0155426	0.37088	3'UTR	A	R	G	G	| Symbols: | cysteine proteinase, putative | chr3:16628704-16630473 REVERSE
scaffold_3	13224810	Eucgr.C00803	137	110	0.4453	247	72	112	0.6087	184	1	0.0265112	0.37088	3'UTR	C	M	A	A	| Symbols: | cysteine proteinase, putative | chr3:16628704-16630473 REVERSE
scaffold_3	13661127	Eucgr.C00835	92	9	0.0891	101	294	102	0.2576	396	1	0.0120656	0.336972	3'prime	G	K	T	T	| Symbols: PSBX | PSBX (photosystem II subunit X) | chr2:2587868-2588218 REVERSE
scaffold_3	13661165	Eucgr.C00835	123	10	0.0752	133	524	6	0.0113	530	1	0.00124193	0.336972	3'prime	A	R	G	G	| Symbols: PSBX | PSBX (photosystem II subunit X) | chr2:2587868-2588218 REVERSE
scaffold_3	13661245	Eucgr.C00835	131	135	0.5075	266	528	302	0.3639	830	1	0.00200644	0.336972	syn	T	K	C	C	| Symbols: PSBX | PSBX (photosystem II subunit X) | chr2:2587868-2588218 REVERSE
scaffold_3	13661413	Eucgr.C00835	309	62	0.1671	371	1207	115	0.087	1322	0.752592	0.000644343	0.336972	syn	C	S	G	G	| Symbols: PSBX | PSBX (photosystem II subunit X) | chr2:2587868-2588218 REVERSE
scaffold_3	13661499	Eucgr.C00835	218	24	0.0992	242	785	199	0.2022	984	1	0.00900345	0.336972	non-syn	C	M	A	A	| Symbols: PSBX | PSBX (photosystem II subunit X) | chr2:2587868-2588218 REVERSE
scaffold_3	13661506	Eucgr.C00835	235	36	0.1328	271	996	47	0.0451	1043	0.0109501	0	0.336972	syn	C	Y	T	T	| Symbols: PSBX | PSBX (photosystem II subunit X) | chr2:2587868-2588218 REVERSE
scaffold_3	13661515	Eucgr.C00835	267	20	0.0697	287	1037	25	0.0235	1062	1	0.00577592	0.336972	syn	G	S	C	C	| Symbols: PSBX | PSBX (photosystem II subunit X) | chr2:2587868-2588218 REVERSE
scaffold_3	14341202	Eucgr.C00902	119	16	0.1185	135	26	41	0.6119	67	0	0	2.31455e-07	syn	C	M	A	A	| Symbols: CDA1, AT-CDA1, DESZ | CDA1 (CYTIDINE DEAMINASE 1); cytidine deaminase | chr2:8470598-8471503 REVERSE
scaffold_3	14423437	Eucgr.C00914	543	33	0.0573	576	123	20	0.1399	143	1	0.0248687	1.33957e-13	syn	C	Y	T	T	| Symbols: ATSERAT1;1, SAT5, SAT-52 | ATSERAT1;1 (ARABIDOPSIS THALIANA SERINE ACETYLTRANSFERASE 1;1); serine O-acetyltransferase | chr5:22961498-22962582 REVERSE
scaffold_3	14423488	Eucgr.C00914	254	8	0.0305	262	57	10	0.1493	67	1	0.00675589	1.33957e-13	syn	C	Y	G	G	| Symbols: ATSERAT1;1, SAT5, SAT-52 | ATSERAT1;1 (ARABIDOPSIS THALIANA SERINE ACETYLTRANSFERASE 1;1); serine O-acetyltransferase | chr5:22961498-22962582 REVERSE
scaffold_3	14423491	Eucgr.C00914	265	18	0.0636	283	57	14	0.1972	71	1	0.0172125	1.33957e-13	syn	G	R	A	A	| Symbols: ATSERAT1;1, SAT5, SAT-52 | ATSERAT1;1 (ARABIDOPSIS THALIANA SERINE ACETYLTRANSFERASE 1;1); serine O-acetyltransferase | chr5:22961498-22962582 REVERSE
scaffold_3	14423698	Eucgr.C00914	402	21	0.0496	423	92	15	0.1402	107	1	0.0288783	1.33957e-13	syn	C	Y	T	T	| Symbols: ATSERAT1;1, SAT5, SAT-52 | ATSERAT1;1 (ARABIDOPSIS THALIANA SERINE ACETYLTRANSFERASE 1;1); serine O-acetyltransferase | chr5:22961498-22962582 REVERSE
scaffold_3	14423860	Eucgr.C00914	64	40	0.3846	104	18	36	0.6667	54	1	0.0259807	1.33957e-13	3'UTR	T	K	G	G	| Symbols: ATSERAT1;1, SAT5, SAT-52 | ATSERAT1;1 (ARABIDOPSIS THALIANA SERINE ACETYLTRANSFERASE 1;1); serine O-acetyltransferase | chr5:22961498-22962582 REVERSE
scaffold_3	14526258	Eucgr.C00920	65	37	0.3627	102	43	83	0.6587	126	0.776375	0.000661871	0.0606698	syn	C	Y	T	T	| Symbols: | mitochondrial ATP synthase g subunit family protein | chr4:13282370-13283118 FORWARD
scaffold_3	14612710	Eucgr.C00931	237	33	0.1222	270	118	47	0.2848	165	1	0.00146834	0.887742	non-syn	A	R	G	G	| Symbols: | 60S ribosomal protein L31 (RPL31C) | chr5:22944003-22944767 REVERSE
scaffold_3	14633166	Eucgr.C00934	52	6	0.1034	58	14	12	0.4615	26	1	0.00973914	0.0207507	non-syn	C	Y	T	T	| Symbols: SNF7.2, VPS32 | SNF7.2 | chr2:8558101-8559389 REVERSE
scaffold_3	14633167	Eucgr.C00934	51	6	0.1053	57	14	12	0.4615	26	1	0.0111943	0.0207507	syn	A	R	G	G	| Symbols: SNF7.2, VPS32 | SNF7.2 | chr2:8558101-8559389 REVERSE
scaffold_3	15898154	Eucgr.C01002	141	10	0.0662	151	25	18	0.4186	43	0.000597798	0	6.23924e-11	syn	G	K	T	T	| Symbols: ATNADP-ME1 | ATNADP-ME1 (NADP-malic enzyme 1); malate dehydrogenase (oxaloacetate-decarboxylating) (NADP+)/ malic enzyme/ oxidoreductase, acting on NADH or NADPH, NAD or NADP as acceptor | chr2:8592106-8595403 REVERSE
scaffold_3	15898155	Eucgr.C01002	71	74	0.5103	145	33	9	0.2143	42	1	0.0236509	6.23924e-11	non-syn	G	R	A	A	| Symbols: ATNADP-ME1 | ATNADP-ME1 (NADP-malic enzyme 1); malate dehydrogenase (oxaloacetate-decarboxylating) (NADP+)/ malic enzyme/ oxidoreductase, acting on NADH or NADPH, NAD or NADP as acceptor | chr2:8592106-8595403 REVERSE
scaffold_3	15898157	Eucgr.C01002	131	10	0.0709	141	23	18	0.439	41	0.000809276	0	6.23924e-11	syn	G	R	A	A	| Symbols: ATNADP-ME1 | ATNADP-ME1 (NADP-malic enzyme 1); malate dehydrogenase (oxaloacetate-decarboxylating) (NADP+)/ malic enzyme/ oxidoreductase, acting on NADH or NADPH, NAD or NADP as acceptor | chr2:8592106-8595403 REVERSE
scaffold_3	16478607	Eucgr.C01031	748	101	0.119	849	6	7	0.5385	13	0.524004	0.000472075	7.15e-49	syn	C	Y	T	T	| Symbols: | unknown protein | chr3:8988398-8990737 FORWARD
scaffold_3	16522408	Eucgr.C01037	8	19	0.7037	27	45	19	0.2969	64	1	0.0133679	0.351694	non-syn	A	W	T	T	| Symbols: | unknown protein | chr5:6595748-6597724 FORWARD
scaffold_3	16726271	Eucgr.C01056	692	20	0.0281	712	47	8	0.1455	55	0.704211	0.000608653	1.04883e-08	non-syn	C	S	G	G	| Symbols: MBF1C, ATMBF1C | MBF1C (MULTIPROTEIN BRIDGING FACTOR 1C); DNA binding / transcription coactivator/ transcription factor | chr3:8918755-8919201 FORWARD
scaffold_3	16726344	Eucgr.C01056	1424	19	0.0132	1443	77	10	0.1149	87	0	0	1.04883e-08	non-syn	T	Y	C	C	| Symbols: MBF1C, ATMBF1C | MBF1C (MULTIPROTEIN BRIDGING FACTOR 1C); DNA binding / transcription coactivator/ transcription factor | chr3:8918755-8919201 FORWARD
scaffold_3	16928743	Eucgr.C01071	149	13	0.0802	162	45	17	0.2742	62	1	0.00675789	0.0947606	non-syn	G	K	T	T	| Symbols: | unknown protein | chr5:6611614-6612069 REVERSE
scaffold_3	17018058	Eucgr.C01077	0	24	1	24	4	4	0.5	8	1	0.00957226	0.492082	3'UTR	T	C	C	C	| Symbols: | Met-10+ like family protein | chr3:20823243-20826357 FORWARD
scaffold_3	17524868	Eucgr.C01113	537	9	0.0165	546	98	12	0.1091	110	0.0436056	0	3.50404e-05	syn	T	Y	C	C	| Symbols: RAN2 | RAN2; GTP binding / GTPase/ protein binding | chr5:6762817-6764381 FORWARD
scaffold_3	17525960	Eucgr.C01113	589	14	0.0232	603	125	11	0.0809	136	1	0.0262684	3.50404e-05	3'UTR	T	Y	C	C	| Symbols: RAN2 | RAN2; GTP binding / GTPase/ protein binding | chr5:6762817-6764381 FORWARD
scaffold_3	18271620	Eucgr.C01179	436	11	0.0246	447	318	28	0.0809	346	1	0.0117357	0.0253489	syn	A	R	G	G	| Symbols: HSP81-2, ERD8, HSP90.2 | HSP81-2 (HEAT SHOCK PROTEIN 81-2); ATP binding | chr5:22686923-22689433 FORWARD
scaffold_3	18272175	Eucgr.C01179	148	63	0.2986	211	174	35	0.1675	209	1	0.0427329	0.0253489	syn	C	Y	T	T	| Symbols: HSP81-2, ERD8, HSP90.2 | HSP81-2 (HEAT SHOCK PROTEIN 81-2); ATP binding | chr5:22686923-22689433 FORWARD
scaffold_3	18272340	Eucgr.C01179	77	6	0.0723	83	39	107	0.7329	146	0	0	0.0253489	syn	G	R	A	A	| Symbols: HSP81-2, ERD8, HSP90.2 | HSP81-2 (HEAT SHOCK PROTEIN 81-2); ATP binding | chr5:22686923-22689433 FORWARD
scaffold_3	18272403	Eucgr.C01179	386	118	0.2341	504	289	143	0.331	432	1	0.0312895	0.0253489	syn	C	Y	T	T	| Symbols: HSP81-2, ERD8, HSP90.2 | HSP81-2 (HEAT SHOCK PROTEIN 81-2); ATP binding | chr5:22686923-22689433 FORWARD
scaffold_3	18272745	Eucgr.C01179	108	37	0.2552	145	71	55	0.4365	126	1	0.0463139	0.0253489	syn	G	R	A	A	| Symbols: HSP81-2, ERD8, HSP90.2 | HSP81-2 (HEAT SHOCK PROTEIN 81-2); ATP binding | chr5:22686923-22689433 FORWARD
scaffold_3	19407403	Eucgr.C01238	74	11	0.1294	85	11	36	0.766	47	0	0	1.9549e-09	syn	A	R	G	G	| Symbols: | AFG1-like ATPase family protein | chr4:14899226-14901883 REVERSE
scaffold_3	19553653	Eucgr.C01243	103	32	0.237	135	5	18	0.7826	23	0.0180572	0	1.60042e-26	non-syn	A	R	G	G	| Symbols: TET8 | TET8 (TETRASPANIN8) | chr2:10135859-10137352 REVERSE
scaffold_3	22208472	Eucgr.C01388	7	8	0.5333	15	155	1114	0.8779	1269	1	0.00364929	4.62465e-55	syn	G	R	A	A	| Symbols: | protease inhibitor/seed storage/lipid transfer protein (LTP) family protein | chr2:4311160-4312035 REVERSE
scaffold_3	26113283	Eucgr.C01569	405	6	0.0146	411	24	12	0.3333	36	0	0	1.36268e-22	5'UTR	A	M	C	C	| Symbols: | zinc finger (C3HC4-type RING finger) family protein | chr5:8899486-8901391 FORWARD
scaffold_3	26113609	Eucgr.C01569	0	352	1	352	1	34	0.9714	35	1	0.0428387	1.36268e-22	5'UTR	C	T	T	T	| Symbols: | zinc finger (C3HC4-type RING finger) family protein | chr5:8899486-8901391 FORWARD
scaffold_3	26114066	Eucgr.C01569	249	18	0.0674	267	15	6	0.2857	21	1	0.0185224	1.36268e-22	5'UTR	G	R	A	A	| Symbols: | zinc finger (C3HC4-type RING finger) family protein | chr5:8899486-8901391 FORWARD
scaffold_3	26114131	Eucgr.C01569	96	131	0.5771	227	20	7	0.2593	27	1	0.0474593	1.36268e-22	5'UTR	T	W	A	A	| Symbols: | zinc finger (C3HC4-type RING finger) family protein | chr5:8899486-8901391 FORWARD
scaffold_3	26114132	Eucgr.C01569	98	142	0.5917	240	21	7	0.25	28	1	0.0209011	1.36268e-22	5'UTR	C	M	A	A	| Symbols: | zinc finger (C3HC4-type RING finger) family protein | chr5:8899486-8901391 FORWARD
scaffold_3	26114139	Eucgr.C01569	175	102	0.3682	277	9	20	0.6897	29	1	0.0260981	1.36268e-22	5'UTR	C	M	A	A	| Symbols: | zinc finger (C3HC4-type RING finger) family protein | chr5:8899486-8901391 FORWARD
scaffold_3	26114216	Eucgr.C01569	369	127	0.256	496	24	24	0.5	48	1	0.0130056	1.36268e-22	5'UTR	C	Y	T	T	| Symbols: | zinc finger (C3HC4-type RING finger) family protein | chr5:8899486-8901391 FORWARD
scaffold_3	26114234	Eucgr.C01569	496	12	0.0236	508	52	6	0.1034	58	1	0.0324886	2.63003e-12	5'UTR	G	R	A	A	| Symbols: | zinc finger (C3HC4-type RING finger) family protein | chr5:8899486-8901391 FORWARD
scaffold_3	26114375	Eucgr.C01569	462	102	0.1809	564	25	17	0.4048	42	1	0.0164285	1.36268e-22	5'UTR	A	R	G	G	| Symbols: | zinc finger (C3HC4-type RING finger) family protein | chr5:8899486-8901391 FORWARD
scaffold_3	26193136	Eucgr.C01572	16	7	0.3043	23	4	19	0.8261	23	1	0.0144419	1.63368e-06	syn	G	R	A	A	| Symbols: | unknown protein | chr2:10956751-10972729 REVERSE
scaffold_3	29178275	Eucgr.C01726	52	8	0.1333	60	18	32	0.64	50	0.00343436	0	1	5'UTR	C	S	G	G	| Symbols: | phox (PX) domain-containing protein | chr4:15529056-15532892 FORWARD
scaffold_3	29615162	Eucgr.C01744	118	20	0.1449	138	7	7	0.5	14	1	0.0299523	7.5441e-11	syn	G	S	C	C	| Symbols: EBF1, FBL6 | EBF1 (EIN3-BINDING F BOX PROTEIN 1); protein binding / ubiquitin-protein ligase | chr2:10848018-10850275 REVERSE
scaffold_3	29615744	Eucgr.C01744	13	108	0.8926	121	6	4	0.4	10	1	0.00145447	7.5441e-11	syn	G	T	T	T	| Symbols: EBF1, FBL6 | EBF1 (EIN3-BINDING F BOX PROTEIN 1); protein binding / ubiquitin-protein ligase | chr2:10848018-10850275 REVERSE
scaffold_3	30319828	Eucgr.C01785	176	12	0.0638	188	53	16	0.2319	69	1	0.00638915	5.77025e-09	syn	C	Y	T	T	| Symbols: | peptidyl-prolyl cis-trans isomerase cyclophilin-type family protein | chr4:15647550-15650678 REVERSE
scaffold_3	30920549	Eucgr.C01815	48	10	0.1724	58	1	7	0.875	8	1	0.00140752	0.000604631	non-syn	G	R	A	A	| Symbols: | transcription elongation factor-related | chr5:8885550-8889484 FORWARD
scaffold_3	30922172	Eucgr.C01815	27	6	0.1818	33	7	11	0.6111	18	1	0.0506497	0.000604631	non-syn	G	R	A	A	| Symbols: | transcription elongation factor-related | chr5:8885550-8889484 FORWARD
scaffold_3	3196348	Eucgr.C00059	6	10	0.625	16	3	48	0.9412	51	1	0.0367283	2.08079e-34	syn	G	R	A	A	| Symbols: CYP716A1 | CYP716A1; electron carrier/ heme binding / iron ion binding / monooxygenase/ oxygen binding | chr5:14195377-14197613 FORWARD
scaffold_3	32529168	Eucgr.C01876	0	25	1	25	8	15	0.6522	23	1	0.0372644	0.435894	5'UTR	C	A	A	A	| Symbols: COL2 | COL2 (constans-like 2); transcription factor/ zinc ion binding | chr3:487438-488624 REVERSE
scaffold_3	3263309	Eucgr.C00067	44	5	0.102	49	10	8	0.4444	18	1	0.046645	0.0412118	syn	C	Y	T	T	| Symbols: MBD02, MBD2 | MBD02 (METHYL-CPG-BINDING DOMAIN PROTEIN 02); DNA binding / DNA demethylase | chr5:13523725-13525270 REVERSE
scaffold_3	3567337	Eucgr.C00094	92	8	0.08	100	5	4	0.4444	9	1	0.027278	1	syn	A	R	G	G	| Symbols: ACA9, ATACA9 | ACA9 (AUTOINHIBITED CA(2+)-ATPASE 9); calcium-transporting ATPase/ calmodulin binding | chr3:7425770-7431941 FORWARD
scaffold_3	3738377	Eucgr.C00112	2	15	0.8824	17	24	14	0.3684	38	1	0.0162718	0.622595	5'UTR	A	G	G	G	| Symbols: CIL | CIL | chr4:13191937-13193543 REVERSE
scaffold_3	38045296	Eucgr.C02103	149	172	0.5358	321	196	88	0.3099	284	0.00190789	0	0.0125353	non-syn	A	M	C	C	| Symbols: | plastid-lipid associated protein PAP-related / fibrillin-related | chr5:6739693-6740747 FORWARD
scaffold_3	38591029	Eucgr.C02132	31	15	0.3261	46	5	23	0.8214	28	1	0.00223253	3.36299e-10	syn	T	Y	C	C	| Symbols: ARA1, ISA1, ATISA1 | ARA1 (ARABINOSE KINASE); ATP binding / L-arabinokinase/ galactokinase | chr4:9120875-9127656 FORWARD
scaffold_3	39089476	Eucgr.C02161	25	5	0.1667	30	11	19	0.6333	30	1	0.00998906	0.00173304	syn	G	R	A	A	| Symbols: CYP716A1 | CYP716A1; electron carrier/ heme binding / iron ion binding / monooxygenase/ oxygen binding | chr5:14195377-14197613 FORWARD
scaffold_3	4168259	Eucgr.C00155	1	9	0.9	10	28	7	0.2	35	1	0.00274411	0.417233	intron	C	A	A	A	| Symbols: RUXF | RUXF (SMALL NUCLEAR RIBONUCLEOPROTEIN F) | chr4:14803100-14804259 REVERSE
scaffold_3	4168261	Eucgr.C00155	1	5	0.8333	6	28	6	0.1765	34	1	0.0291305	0.417233	intron	A	T	T	T	| Symbols: RUXF | RUXF (SMALL NUCLEAR RIBONUCLEOPROTEIN F) | chr4:14803100-14804259 REVERSE
scaffold_3	41781677	Eucgr.C02261	58	13	0.1831	71	26	23	0.4694	49	1	0.0260864	0.924419	syn	C	Y	T	T	| Symbols: | 60S acidic ribosomal protein P3 (RPP3B) | chr5:23207049-23207835 REVERSE
scaffold_3	42398397	Eucgr.C02271	23	24	0.5106	47	36	7	0.1628	43	1	0.0194309	1.57194e-21	syn	T	W	A	A	| Symbols: RAD23-3 | RAD23-3 (PUTATIVE DNA REPAIR PROTEIN RAD23-3) | chr3:533906-536151 REVERSE
scaffold_3	42398403	Eucgr.C02271	60	5	0.0769	65	32	20	0.3846	52	1	0.00319913	1.57194e-21	syn	G	R	A	A	| Symbols: RAD23-3 | RAD23-3 (PUTATIVE DNA REPAIR PROTEIN RAD23-3) | chr3:533906-536151 REVERSE
scaffold_3	42398404	Eucgr.C02271	45	41	0.4767	86	44	10	0.1852	54	1	0.0182332	1.57194e-21	non-syn	G	S	C	C	| Symbols: RAD23-3 | RAD23-3 (PUTATIVE DNA REPAIR PROTEIN RAD23-3) | chr3:533906-536151 REVERSE
scaffold_3	42398425	Eucgr.C02271	185	65	0.26	250	147	18	0.1091	165	1	0.00798524	1.57194e-21	non-syn	G	S	C	C	| Symbols: RAD23-3 | RAD23-3 (PUTATIVE DNA REPAIR PROTEIN RAD23-3) | chr3:533906-536151 REVERSE
scaffold_3	42398426	Eucgr.C02271	189	71	0.2731	260	148	24	0.1395	172	1	0.0326293	1.57194e-21	non-syn	G	S	C	C	| Symbols: RAD23-3 | RAD23-3 (PUTATIVE DNA REPAIR PROTEIN RAD23-3) | chr3:533906-536151 REVERSE
scaffold_3	42398427	Eucgr.C02271	192	63	0.2471	255	151	21	0.1221	172	1	0.041808	1.57194e-21	syn	G	K	T	T	| Symbols: RAD23-3 | RAD23-3 (PUTATIVE DNA REPAIR PROTEIN RAD23-3) | chr3:533906-536151 REVERSE
scaffold_3	42398430	Eucgr.C02271	192	106	0.3557	298	153	37	0.1947	190	1	0.00682761	1.57194e-21	syn	G	R	A	A	| Symbols: RAD23-3 | RAD23-3 (PUTATIVE DNA REPAIR PROTEIN RAD23-3) | chr3:533906-536151 REVERSE
scaffold_3	42398445	Eucgr.C02271	269	327	0.5487	596	150	5	0.0323	155	0	0	1.57194e-21	syn	G	R	A	A	| Symbols: RAD23-3 | RAD23-3 (PUTATIVE DNA REPAIR PROTEIN RAD23-3) | chr3:533906-536151 REVERSE
scaffold_3	42398456	Eucgr.C02271	712	47	0.0619	759	415	56	0.1189	471	1	0.0173667	1.57194e-21	non-syn	C	M	A	A	| Symbols: RAD23-3 | RAD23-3 (PUTATIVE DNA REPAIR PROTEIN RAD23-3) | chr3:533906-536151 REVERSE
scaffold_3	42398463	Eucgr.C02271	789	45	0.054	834	495	7	0.0139	502	1	0.0108818	1.57194e-21	non-syn	A	M	C	C	| Symbols: RAD23-3 | RAD23-3 (PUTATIVE DNA REPAIR PROTEIN RAD23-3) | chr3:533906-536151 REVERSE
scaffold_3	42398478	Eucgr.C02271	948	26	0.0267	974	612	42	0.0642	654	1	0.00937465	1.57194e-21	syn	G	R	A	A	| Symbols: RAD23-3 | RAD23-3 (PUTATIVE DNA REPAIR PROTEIN RAD23-3) | chr3:533906-536151 REVERSE
scaffold_3	42398493	Eucgr.C02271	469	14	0.029	483	258	103	0.2853	361	0	0	1.57194e-21	syn	G	K	A	A	| Symbols: RAD23-3 | RAD23-3 (PUTATIVE DNA REPAIR PROTEIN RAD23-3) | chr3:533906-536151 REVERSE
scaffold_3	42398505	Eucgr.C02271	445	52	0.1046	497	239	57	0.1926	296	1	0.0188695	5.29e-19	syn	G	S	A	A	| Symbols: RAD23-3 | RAD23-3 (PUTATIVE DNA REPAIR PROTEIN RAD23-3) | chr3:533906-536151 REVERSE
scaffold_3	42398586	Eucgr.C02271	490	5	0.0101	495	340	31	0.0836	371	0.00758401	0	1.57194e-21	syn	G	S	A	A	| Symbols: RAD23-3 | RAD23-3 (PUTATIVE DNA REPAIR PROTEIN RAD23-3) | chr3:533906-536151 REVERSE
scaffold_3	4631895	Eucgr.C00203	11	37	0.7708	48	11	5	0.3125	16	1	0.0274916	0.0761739	3'UTR	A	G	G	G	| Symbols: | zinc finger (C3HC4-type RING finger) family protein | chr4:14858743-14859273 REVERSE
scaffold_3	4753294	Eucgr.C00214	90	8	0.0816	98	31	12	0.2791	43	1	0.0523326	0.613151	syn	A	R	G	G	| Symbols: FLP1, YRE, CER3, WAX2 | CER3 (ECERIFERUM 3); binding / catalytic/ iron ion binding / oxidoreductase | chr5:23420589-23423832 FORWARD
scaffold_3	4835451	Eucgr.C00222	340	6	0.0173	346	47	9	0.1607	56	0.0136535	0	4.29928e-16	3'UTR	T	K	C	C	| Symbols: | glycine/proline-rich protein | chr5:2391722-2396329 FORWARD
scaffold_3	49489315	Eucgr.C02590	62	26	0.2955	88	0	14	1	14	0.0480355	0	2.25403e-39	5'UTR	A	R	G	G	| Symbols: CIPK6, SIP3, SNRK3.14, ATCIPK6 | SIP3 (SOS3-INTERACTING PROTEIN 3); ATP binding / kinase/ protein kinase/ protein serine/threonine kinase | chr4:15067400-15068725 FORWARD
scaffold_3	49489875	Eucgr.C02590	324	87	0.2117	411	1	35	0.9722	36	0	0	2.25403e-39	non-syn	C	Y	T	T	| Symbols: CIPK6, SIP3, SNRK3.14, ATCIPK6 | SIP3 (SOS3-INTERACTING PROTEIN 3); ATP binding / kinase/ protein kinase/ protein serine/threonine kinase | chr4:15067400-15068725 FORWARD
scaffold_3	49489916	Eucgr.C02590	271	153	0.3608	424	1	54	0.9818	55	0	0	2.25403e-39	non-syn	A	R	G	G	| Symbols: CIPK6, SIP3, SNRK3.14, ATCIPK6 | SIP3 (SOS3-INTERACTING PROTEIN 3); ATP binding / kinase/ protein kinase/ protein serine/threonine kinase | chr4:15067400-15068725 FORWARD
scaffold_3	49489924	Eucgr.C02590	242	154	0.3889	396	2	55	0.9649	57	0	0	2.25403e-39	syn	C	S	G	G	| Symbols: CIPK6, SIP3, SNRK3.14, ATCIPK6 | SIP3 (SOS3-INTERACTING PROTEIN 3); ATP binding / kinase/ protein kinase/ protein serine/threonine kinase | chr4:15067400-15068725 FORWARD
scaffold_3	49513616	Eucgr.C02594	302	50	0.142	352	243	8	0.0319	251	0.552739	0.000493517	1	syn	G	R	A	A	| Symbols: ALDH11A3 | ALDH11A3; 3-chloroallyl aldehyde dehydrogenase/ glyceraldehyde-3-phosphate dehydrogenase (NADP+) | chr2:10327325-10329601 REVERSE
scaffold_3	49513833	Eucgr.C02594	221	76	0.2559	297	199	32	0.1385	231	1	0.0295862	1	syn	G	R	A	A	| Symbols: ALDH11A3 | ALDH11A3; 3-chloroallyl aldehyde dehydrogenase/ glyceraldehyde-3-phosphate dehydrogenase (NADP+) | chr2:10327325-10329601 REVERSE
scaffold_3	49514331	Eucgr.C02594	377	37	0.0894	414	341	10	0.0285	351	1	0.0180087	1	syn	C	Y	T	T	| Symbols: ALDH11A3 | ALDH11A3; 3-chloroallyl aldehyde dehydrogenase/ glyceraldehyde-3-phosphate dehydrogenase (NADP+) | chr2:10327325-10329601 REVERSE
scaffold_3	49514466	Eucgr.C02594	327	39	0.1066	366	272	72	0.2093	344	1	0.00782463	1	syn	C	Y	T	T	| Symbols: ALDH11A3 | ALDH11A3; 3-chloroallyl aldehyde dehydrogenase/ glyceraldehyde-3-phosphate dehydrogenase (NADP+) | chr2:10327325-10329601 REVERSE
scaffold_3	49516959	Eucgr.C02594	189	25	0.1168	214	201	7	0.0337	208	1	0.0376343	1	syn	C	Y	T	T	| Symbols: ALDH11A3 | ALDH11A3; 3-chloroallyl aldehyde dehydrogenase/ glyceraldehyde-3-phosphate dehydrogenase (NADP+) | chr2:10327325-10329601 REVERSE
scaffold_3	49516968	Eucgr.C02594	162	42	0.2059	204	106	73	0.4078	179	1	0.00119573	1	syn	C	Y	T	T	| Symbols: ALDH11A3 | ALDH11A3; 3-chloroallyl aldehyde dehydrogenase/ glyceraldehyde-3-phosphate dehydrogenase (NADP+) | chr2:10327325-10329601 REVERSE
scaffold_3	49535531	Eucgr.C02596	41	7	0.1458	48	9	10	0.5263	19	1	0.0376942	0.0248242	non-syn	T	W	A	A	| Symbols: | CCR4-NOT transcription complex protein, putative | chr2:13640829-13641656 REVERSE
scaffold_3	49571943	Eucgr.C02602	115	7	0.0574	122	105	25	0.1923	130	1	0.0387587	1	non-syn	G	R	A	A	| Symbols: ATGPX7 | ATGPX7 (glutathione peroxidase 7); glutathione peroxidase | chr4:15410205-15411617 FORWARD
scaffold_3	49582741	Eucgr.C02603	9	55	0.8594	64	18	23	0.561	41	1	0.0228048	2.37803e-13	syn	C	T	T	T	| Symbols: | protein phosphatase 2C, putative / PP2C, putative | chr4:15406685-15408589 REVERSE
scaffold_3	49582750	Eucgr.C02603	7	37	0.8409	44	19	17	0.4722	36	1	0.0175498	2.37803e-13	syn	T	C	C	C	| Symbols: | protein phosphatase 2C, putative / PP2C, putative | chr4:15406685-15408589 REVERSE
scaffold_3	49592134	Eucgr.C02604	19	21	0.525	40	42	9	0.1765	51	1	0.0171723	0.000389759	non-syn	G	R	A	A	| Symbols: | endomembrane protein 70, putative | chr5:8648374-8651015 REVERSE
scaffold_3	52307054	Eucgr.C02725	15	6	0.2857	21	9	25	0.7353	34	1	0.0339679	1	3'UTR	C	Y	T	T	| Symbols: | unknown protein | chr5:8724056-8725465 FORWARD
scaffold_3	52333610	Eucgr.C02727	85	35	0.2917	120	27	48	0.64	75	0.154159	0.000161254	0.00125763	syn	A	W	T	T	| Symbols: KNAT4 | KNAT4 (KNOTTED1-LIKE HOMEOBOX GENE 4); transcription activator/ transcription factor | chr5:3510408-3512967 FORWARD
scaffold_3	52415838	Eucgr.C02735	0	35	1	35	13	7	0.35	20	0.00436182	0	0.00687681	3'UTR	T	A	A	A	| Symbols: | calcium-binding EF hand family protein | chr4:15501134-15503321 FORWARD
scaffold_3	52415883	Eucgr.C02735	0	33	1	33	15	11	0.4231	26	0.0395165	0	0.0668662	3'UTR	C	T	T	T	| Symbols: | calcium-binding EF hand family protein | chr4:15501134-15503321 FORWARD
scaffold_3	52415885	Eucgr.C02735	0	30	1	30	15	12	0.4444	27	0.179092	0.000183496	0.00614869	3'UTR	C	T	T	T	| Symbols: | calcium-binding EF hand family protein | chr4:15501134-15503321 FORWARD
scaffold_3	52703692	Eucgr.C02751	5	10	0.6667	15	63	5	0.0735	68	0.00591784	0	0.734337	syn	T	Y	C	C	| Symbols: | peroxidase 27 (PER27) (P27) (PRXR7) | chr3:67236-68477 REVERSE
scaffold_3	53207626	Eucgr.C02802	52	11	0.1746	63	13	14	0.5185	27	1	0.0278845	0.014766	non-syn	G	K	T	T	| Symbols: HY5, TED 5 | HY5 (ELONGATED HYPOCOTYL 5); DNA binding / double-stranded DNA binding / transcription factor | chr5:3593583-3594800 REVERSE
scaffold_3	53304077	Eucgr.C02813	9	59	0.8676	68	19	30	0.6122	49	1	0.0410038	0.600602	syn	G	C	C	C	| Symbols: | ubiquinol-cytochrome C reductase complex 14 kDa protein, putative | chr5:8857036-8857849 FORWARD
scaffold_3	53683196	Eucgr.C02831	23	66	0.7416	89	57	26	0.3133	83	0.00165632	0	0.221697	3'UTR	G	R	A	A	| Symbols: | vacuolar ATP synthase, putative / V-ATPase, putative | chr4:15693399-15694958 REVERSE
scaffold_3	54150167	Eucgr.C02860	105	18	0.1463	123	31	21	0.4038	52	1	0.00851866	8.07371e-05	5'UTR	A	M	C	C	| Symbols: | unknown protein | chr4:15728376-15729897 REVERSE
scaffold_3	54493728	Eucgr.C02887	1376	309	0.1834	1685	399	198	0.3317	597	0	0	0.000765202	3'UTR	A	M	C	C	| Symbols: RD22 | RD22; nutrient reservoir | chr5:8914498-8916684 REVERSE
scaffold_3	54493747	Eucgr.C02887	360	1260	0.7778	1620	88	474	0.8434	562	1	0.029379	0.000765202	3'UTR	A	C	C	C	| Symbols: RD22 | RD22; nutrient reservoir | chr5:8914498-8916684 REVERSE
scaffold_3	54493788	Eucgr.C02887	154	126	0.45	280	36	63	0.6364	99	1	0.0417253	0.000765202	3'UTR	G	R	A	A	| Symbols: RD22 | RD22; nutrient reservoir | chr5:8914498-8916684 REVERSE
scaffold_3	54493800	Eucgr.C02887	424	633	0.5989	1057	101	259	0.7194	360	1	0.00261129	0.000765202	3'UTR	G	S	C	C	| Symbols: RD22 | RD22; nutrient reservoir | chr5:8914498-8916684 REVERSE
scaffold_3	54493801	Eucgr.C02887	419	750	0.6416	1169	101	304	0.7506	405	1	0.00336881	0.000765202	3'UTR	A	R	G	G	| Symbols: RD22 | RD22; nutrient reservoir | chr5:8914498-8916684 REVERSE
scaffold_3	54493830	Eucgr.C02887	482	1470	0.7531	1952	111	518	0.8235	629	1	0.011195	0.000765202	3'UTR	C	T	T	T	| Symbols: RD22 | RD22; nutrient reservoir | chr5:8914498-8916684 REVERSE
scaffold_3	54493892	Eucgr.C02887	3417	243	0.0664	3660	1231	27	0.0215	1258	0.000143799	0	0.000765202	non-syn	A	R	G	G	| Symbols: RD22 | RD22; nutrient reservoir | chr5:8914498-8916684 REVERSE
scaffold_3	54493901	Eucgr.C02887	3545	269	0.0705	3814	1276	35	0.0267	1311	0.00061577	0	0.000765202	non-syn	T	Y	C	C	| Symbols: RD22 | RD22; nutrient reservoir | chr5:8914498-8916684 REVERSE
scaffold_3	54493929	Eucgr.C02887	4804	316	0.0617	5120	1619	38	0.0229	1657	0	0	0.000765202	syn	A	R	G	G	| Symbols: RD22 | RD22; nutrient reservoir | chr5:8914498-8916684 REVERSE
scaffold_3	54493989	Eucgr.C02887	374	2886	0.8853	3260	41	1068	0.963	1109	0	0	0.000765202	syn	C	T	T	T	| Symbols: RD22 | RD22; nutrient reservoir | chr5:8914498-8916684 REVERSE
scaffold_3	54494034	Eucgr.C02887	2152	192	0.0819	2344	809	23	0.0276	832	0.00785394	0	0.000765202	syn	G	R	A	A	| Symbols: RD22 | RD22; nutrient reservoir | chr5:8914498-8916684 REVERSE
scaffold_3	54494042	Eucgr.C02887	2409	122	0.0482	2531	805	94	0.1046	899	0.000207865	0	0.000765202	non-syn	C	Y	T	T	| Symbols: RD22 | RD22; nutrient reservoir | chr5:8914498-8916684 REVERSE
scaffold_3	54494049	Eucgr.C02887	1483	1051	0.4148	2534	600	317	0.3457	917	1	0.010829	0.000765202	syn	C	Y	T	T	| Symbols: RD22 | RD22; nutrient reservoir | chr5:8914498-8916684 REVERSE
scaffold_3	54494074	Eucgr.C02887	2845	1499	0.3451	4344	1023	413	0.2876	1436	1	0.00344958	0.000765202	non-syn	A	W	T	T	| Symbols: RD22 | RD22; nutrient reservoir | chr5:8914498-8916684 REVERSE
scaffold_3	54494089	Eucgr.C02887	4276	1095	0.2039	5371	1316	467	0.2619	1783	0.024819	0	0.000765202	non-syn	T	K	G	G	| Symbols: RD22 | RD22; nutrient reservoir | chr5:8914498-8916684 REVERSE
scaffold_3	54494106	Eucgr.C02887	3057	1722	0.3603	4779	791	751	0.487	1542	0	0	0.000765202	syn	A	R	G	G	| Symbols: RD22 | RD22; nutrient reservoir | chr5:8914498-8916684 REVERSE
scaffold_3	54494130	Eucgr.C02887	4000	129	0.0312	4129	1155	63	0.0517	1218	1	0.0253372	0.000765202	syn	T	Y	C	C	| Symbols: RD22 | RD22; nutrient reservoir | chr5:8914498-8916684 REVERSE
scaffold_3	54494135	Eucgr.C02887	3094	781	0.2015	3875	977	185	0.1592	1162	1	0.0387096	0.000765202	non-syn	C	Y	T	T	| Symbols: RD22 | RD22; nutrient reservoir | chr5:8914498-8916684 REVERSE
scaffold_3	54494142	Eucgr.C02887	3562	181	0.0484	3743	1139	15	0.013	1154	0.00765709	0	0.000765202	syn	T	Y	C	C	| Symbols: RD22 | RD22; nutrient reservoir | chr5:8914498-8916684 REVERSE
scaffold_3	54494239	Eucgr.C02887	1876	1504	0.445	3380	564	684	0.5481	1248	0	0	0.000765202	non-syn	A	R	G	G	| Symbols: RD22 | RD22; nutrient reservoir | chr5:8914498-8916684 REVERSE
scaffold_3	54494357	Eucgr.C02887	3299	283	0.079	3582	1228	174	0.1241	1402	0.0636205	0	0.000765202	non-syn	C	S	G	G	| Symbols: RD22 | RD22; nutrient reservoir | chr5:8914498-8916684 REVERSE
scaffold_3	54494442	Eucgr.C02887	4760	63	0.0131	4823	1619	60	0.0357	1679	0.000387094	0	0.000765202	syn	A	M	C	C	| Symbols: RD22 | RD22; nutrient reservoir | chr5:8914498-8916684 REVERSE
scaffold_3	54494480	Eucgr.C02887	1925	3015	0.6103	4940	889	826	0.4816	1715	0	0	0.000765202	non-syn	T	K	G	G	| Symbols: RD22 | RD22; nutrient reservoir | chr5:8914498-8916684 REVERSE
scaffold_3	54494535	Eucgr.C02887	2316	626	0.2128	2942	927	176	0.1596	1103	1	0.00750143	0.000765202	syn	G	R	A	A	| Symbols: RD22 | RD22; nutrient reservoir | chr5:8914498-8916684 REVERSE
scaffold_3	54494655	Eucgr.C02887	3425	1016	0.2288	4441	1099	434	0.2831	1533	1	0.00130845	0.000765202	syn	A	R	G	G	| Symbols: RD22 | RD22; nutrient reservoir | chr5:8914498-8916684 REVERSE
scaffold_3	54494700	Eucgr.C02887	4111	121	0.0286	4232	1517	18	0.0117	1535	1	0.00995374	0.000765202	syn	G	R	A	A	| Symbols: RD22 | RD22; nutrient reservoir | chr5:8914498-8916684 REVERSE
scaffold_3	54494775	Eucgr.C02887	3386	794	0.19	4180	1129	442	0.2813	1571	0	0	0.000765202	syn	G	R	A	A	| Symbols: RD22 | RD22; nutrient reservoir | chr5:8914498-8916684 REVERSE
scaffold_3	54495778	Eucgr.C02887	1690	125	0.0689	1815	513	98	0.1604	611	0	0	0.000765202	non-syn	T	K	G	G	| Symbols: RD22 | RD22; nutrient reservoir | chr5:8914498-8916684 REVERSE
scaffold_3	54495783	Eucgr.C02887	895	577	0.392	1472	361	130	0.2648	491	0.0333178	0	0.000765202	syn	A	W	T	T	| Symbols: RD22 | RD22; nutrient reservoir | chr5:8914498-8916684 REVERSE
scaffold_3	54496003	Eucgr.C02887	2198	588	0.2111	2786	894	137	0.1329	1031	0.00414764	0	0.000765202	5'UTR	T	K	G	G	| Symbols: RD22 | RD22; nutrient reservoir | chr5:8914498-8916684 REVERSE
scaffold_3	54496028	Eucgr.C02887	1565	460	0.2272	2025	671	102	0.132	773	0.00172434	0	0.000765202	5'UTR	G	R	A	A	| Symbols: RD22 | RD22; nutrient reservoir | chr5:8914498-8916684 REVERSE
scaffold_3	56459684	Eucgr.C02990	194	32	0.1416	226	14	13	0.4815	27	1	0.000935129	3.14892e-12	syn	G	R	A	A	| Symbols: | zinc finger (CCCH-type) family protein | chr2:8550419-8551498 FORWARD
scaffold_3	56461121	Eucgr.C02990	4	129	0.9699	133	4	15	0.7895	19	1	0.0313106	3.14892e-12	3'UTR	G	C	C	C	| Symbols: | zinc finger (CCCH-type) family protein | chr2:8550419-8551498 FORWARD
scaffold_3	57434518	Eucgr.C03047	103	35	0.2536	138	202	156	0.4358	358	1	0.00866511	0.178573	3'UTR	G	K	T	T	| Symbols: AtGLDP2 | AtGLDP2 (Arabidopsis thaliana glycine decarboxylase P-protein 2); ATP binding / glycine dehydrogenase (decarboxylating) | chr2:11109330-11113786 REVERSE
scaffold_3	57434539	Eucgr.C03047	131	16	0.1088	147	404	11	0.0265	415	1	0.00346034	0.178573	3'UTR	C	Y	T	T	| Symbols: AtGLDP2 | AtGLDP2 (Arabidopsis thaliana glycine decarboxylase P-protein 2); ATP binding / glycine dehydrogenase (decarboxylating) | chr2:11109330-11113786 REVERSE
scaffold_3	57434542	Eucgr.C03047	51	80	0.6107	131	201	163	0.4478	364	1	0.0405935	0.178573	3'UTR	C	M	A	A	| Symbols: AtGLDP2 | AtGLDP2 (Arabidopsis thaliana glycine decarboxylase P-protein 2); ATP binding / glycine dehydrogenase (decarboxylating) | chr2:11109330-11113786 REVERSE
scaffold_3	57434553	Eucgr.C03047	57	231	0.8021	288	329	513	0.6093	842	0.000234217	0	0.178573	3'UTR	C	T	T	T	| Symbols: AtGLDP2 | AtGLDP2 (Arabidopsis thaliana glycine decarboxylase P-protein 2); ATP binding / glycine dehydrogenase (decarboxylating) | chr2:11109330-11113786 REVERSE
scaffold_3	57434563	Eucgr.C03047	325	37	0.1022	362	1039	38	0.0353	1077	0.0651582	0	0.178573	syn	C	Y	T	T	| Symbols: AtGLDP2 | AtGLDP2 (Arabidopsis thaliana glycine decarboxylase P-protein 2); ATP binding / glycine dehydrogenase (decarboxylating) | chr2:11109330-11113786 REVERSE
scaffold_3	57436466	Eucgr.C03047	264	24	0.0833	288	837	33	0.0379	870	1	0.0531589	0.178573	syn	G	R	A	A	| Symbols: AtGLDP2 | AtGLDP2 (Arabidopsis thaliana glycine decarboxylase P-protein 2); ATP binding / glycine dehydrogenase (decarboxylating) | chr2:11109330-11113786 REVERSE
scaffold_3	57437005	Eucgr.C03047	114	20	0.1493	134	337	22	0.0613	359	1	0.0500038	0.178573	syn	C	Y	T	T	| Symbols: AtGLDP2 | AtGLDP2 (Arabidopsis thaliana glycine decarboxylase P-protein 2); ATP binding / glycine dehydrogenase (decarboxylating) | chr2:11109330-11113786 REVERSE
scaffold_3	57437921	Eucgr.C03047	386	40	0.0939	426	1071	40	0.036	1111	0.434854	0.000402643	0.178573	syn	T	Y	C	C	| Symbols: AtGLDP2 | AtGLDP2 (Arabidopsis thaliana glycine decarboxylase P-protein 2); ATP binding / glycine dehydrogenase (decarboxylating) | chr2:11109330-11113786 REVERSE
scaffold_3	57438620	Eucgr.C03047	190	15	0.0732	205	586	8	0.0135	594	0.94592	0.000786301	0.178573	non-syn	A	R	G	G	| Symbols: AtGLDP2 | AtGLDP2 (Arabidopsis thaliana glycine decarboxylase P-protein 2); ATP binding / glycine dehydrogenase (decarboxylating) | chr2:11109330-11113786 REVERSE
scaffold_3	57440159	Eucgr.C03047	332	67	0.1679	399	1203	130	0.0975	1333	1	0.00536127	0.178573	syn	C	Y	T	T	| Symbols: AtGLDP2 | AtGLDP2 (Arabidopsis thaliana glycine decarboxylase P-protein 2); ATP binding / glycine dehydrogenase (decarboxylating) | chr2:11109330-11113786 REVERSE
scaffold_3	57440294	Eucgr.C03047	268	72	0.2118	340	893	123	0.1211	1016	1	0.0023112	0.178573	syn	C	Y	T	T	| Symbols: AtGLDP2 | AtGLDP2 (Arabidopsis thaliana glycine decarboxylase P-protein 2); ATP binding / glycine dehydrogenase (decarboxylating) | chr2:11109330-11113786 REVERSE
scaffold_3	57440300	Eucgr.C03047	300	44	0.1279	344	968	50	0.0491	1018	0.0564162	0	0.178573	syn	A	R	G	G	| Symbols: AtGLDP2 | AtGLDP2 (Arabidopsis thaliana glycine decarboxylase P-protein 2); ATP binding / glycine dehydrogenase (decarboxylating) | chr2:11109330-11113786 REVERSE
scaffold_3	57440323	Eucgr.C03047	150	223	0.5979	373	269	732	0.7313	1001	0.161327	0.000168049	0.178573	non-syn	T	Y	C	C	| Symbols: AtGLDP2 | AtGLDP2 (Arabidopsis thaliana glycine decarboxylase P-protein 2); ATP binding / glycine dehydrogenase (decarboxylating) | chr2:11109330-11113786 REVERSE
scaffold_3	57440324	Eucgr.C03047	151	228	0.6016	379	271	758	0.7366	1029	0.0842086	0	0.178573	syn	T	Y	C	C	| Symbols: AtGLDP2 | AtGLDP2 (Arabidopsis thaliana glycine decarboxylase P-protein 2); ATP binding / glycine dehydrogenase (decarboxylating) | chr2:11109330-11113786 REVERSE
scaffold_3	57440567	Eucgr.C03047	278	15	0.0512	293	832	9	0.0107	841	1	0.00212994	0.178573	5'UTR	G	R	A	A	| Symbols: AtGLDP2 | AtGLDP2 (Arabidopsis thaliana glycine decarboxylase P-protein 2); ATP binding / glycine dehydrogenase (decarboxylating) | chr2:11109330-11113786 REVERSE
scaffold_3	60446990	Eucgr.C03195	26	32	0.5517	58	3	26	0.8966	29	1	0.0386116	0.154889	syn	C	Y	T	T	| Symbols: | phosphoinositide phosphatase family protein | chr3:15197123-15202653 REVERSE
scaffold_3	60447010	Eucgr.C03195	30	18	0.375	48	5	24	0.8276	29	1	0.00575146	0.154889	non-syn	A	R	G	G	| Symbols: | phosphoinositide phosphatase family protein | chr3:15197123-15202653 REVERSE
scaffold_3	60447029	Eucgr.C03195	33	29	0.4677	62	5	30	0.8571	35	1	0.00767503	0.154889	non-syn	G	K	T	T	| Symbols: | phosphoinositide phosphatase family protein | chr3:15197123-15202653 REVERSE
scaffold_3	62511624	Eucgr.C03298	1	22	0.9565	23	13	12	0.48	25	1	0.0120647	0.378917	syn	G	A	A	A	| Symbols: | senescence-associated protein-related | chr5:7006178-7007003 REVERSE
scaffold_3	62629097	Eucgr.C03309	50	30	0.375	80	10	46	0.8214	56	0.0223512	0	0.0384979	non-syn	G	R	A	A	| Symbols: | strictosidine synthase family protein | chr3:19089114-19090537 FORWARD
scaffold_3	62642031	Eucgr.C03313	49	20	0.2899	69	12	33	0.7333	45	0.315343	0.000303214	0.0628419	non-syn	G	R	A	A	| Symbols: | strictosidine synthase family protein | chr3:19089114-19090537 FORWARD
scaffold_3	62645013	Eucgr.C03313	17	22	0.5641	39	1	26	0.963	27	1	0.0140863	0.0498443	syn	A	R	G	G	| Symbols: SSL4, ATSSL4 | SSL4 (STRICTOSIDINE SYNTHASE-LIKE 4); strictosidine synthase | chr3:19084082-19085451 FORWARD
scaffold_3	62645058	Eucgr.C03313	22	16	0.4211	38	7	35	0.8333	42	1	0.00641707	0.0498443	syn	C	S	G	G	| Symbols: SSL4, ATSSL4 | SSL4 (STRICTOSIDINE SYNTHASE-LIKE 4); strictosidine synthase | chr3:19084082-19085451 FORWARD
scaffold_3	64556200	Eucgr.C03407	421	246	0.3688	667	18	35	0.6604	53	1	0.00184329	1.64921e-12	syn	T	Y	C	C	| Symbols: HAB1 | HAB1 (HOMOLOGY TO ABI1); catalytic/ protein serine/threonine phosphatase | chr1:27390998-27392413 FORWARD
scaffold_3	64594156	Eucgr.C03409	598	12	0.0197	610	499	33	0.062	532	1	0.0106404	0.0553134	non-syn	C	Y	T	T	| Symbols: | lactoylglutathione lyase family protein / glyoxalase I family protein | chr5:23084035-23085116 REVERSE
scaffold_3	64595107	Eucgr.C03409	256	109	0.2986	365	300	71	0.1914	371	1	0.0246898	0.0553134	syn	C	Y	T	T	| Symbols: | lactoylglutathione lyase family protein / glyoxalase I family protein | chr5:23084035-23085116 REVERSE
scaffold_3	64595484	Eucgr.C03409	56	27	0.3253	83	17	30	0.6383	47	1	0.0202352	0.0553134	3'UTR	C	Y	T	T	| Symbols: | lactoylglutathione lyase family protein / glyoxalase I family protein | chr5:23084035-23085116 REVERSE
scaffold_3	64652066	Eucgr.C03418	67	11	0.141	78	17	18	0.5143	35	1	0.00175553	0.111552	syn	G	K	T	T	| Symbols: | eukaryotic translation initiation factor 4A, putative / eIF-4A, putative | chr1:27378040-27379593 REVERSE
scaffold_3	64654239	Eucgr.C03418	358	8	0.0219	366	149	13	0.0802	162	1	0.0439608	0.111552	syn	C	Y	T	T	| Symbols: | eukaryotic translation initiation factor 4A, putative / eIF-4A, putative | chr1:27378040-27379593 REVERSE
scaffold_3	67713486	Eucgr.C03560	3	85	0.9659	88	2	4	0.6667	6	1	0.0445374	0.493122	3'UTR	T	C	C	C	| Symbols: | 40S ribosomal protein S3 (RPS3B) | chr3:19951547-19952782 FORWARD
scaffold_3	67718057	Eucgr.C03562	115	13	0.1016	128	851	11	0.0128	862	0	0	1	5'UTR	A	R	G	G	| Symbols: ATRPA1A, RPA1A, RPA70A, ATRPA70A | RPA1A (REPLICATION PROTEIN A 1A); DNA binding / nucleic acid binding | chr2:2585215-2587601 FORWARD
scaffold_3	67718082	Eucgr.C03562	126	6	0.0455	132	819	136	0.1424	955	1	0.0519092	1	5'UTR	A	R	G	G	| Symbols: ATRPA1A, RPA1A, RPA70A, ATRPA70A | RPA1A (REPLICATION PROTEIN A 1A); DNA binding / nucleic acid binding | chr2:2585215-2587601 FORWARD
scaffold_3	67718200	Eucgr.C03562	235	13	0.0524	248	1570	223	0.1244	1793	1	0.0292251	1	non-syn	A	R	G	G	| Symbols: ATRPA1A, RPA1A, RPA70A, ATRPA70A | RPA1A (REPLICATION PROTEIN A 1A); DNA binding / nucleic acid binding | chr2:2585215-2587601 FORWARD
scaffold_3	67718399	Eucgr.C03562	222	22	0.0902	244	1698	76	0.0428	1774	1	0.0378473	1	non-syn	C	S	G	G	| Symbols: ATRPA1A, RPA1A, RPA70A, ATRPA70A | RPA1A (REPLICATION PROTEIN A 1A); DNA binding / nucleic acid binding | chr2:2585215-2587601 FORWARD
scaffold_3	6863145	Eucgr.C00357	366	41	0.1007	407	138	39	0.2203	177	1	0.00576765	0.00315854	5'UTR	C	Y	T	T	| Symbols: CIPK6, SIP3, SNRK3.14, ATCIPK6 | SIP3 (SOS3-INTERACTING PROTEIN 3); ATP binding / kinase/ protein kinase/ protein serine/threonine kinase | chr4:15067400-15068725 FORWARD
scaffold_3	6863566	Eucgr.C00357	334	74	0.1814	408	105	47	0.3092	152	1	0.0337176	0.00315854	syn	C	Y	T	T	| Symbols: CIPK6, SIP3, SNRK3.14, ATCIPK6 | SIP3 (SOS3-INTERACTING PROTEIN 3); ATP binding / kinase/ protein kinase/ protein serine/threonine kinase | chr4:15067400-15068725 FORWARD
scaffold_3	6863599	Eucgr.C00357	350	6	0.0169	356	150	12	0.0741	162	1	0.031215	0.00315854	syn	C	Y	T	T	| Symbols: CIPK6, SIP3, SNRK3.14, ATCIPK6 | SIP3 (SOS3-INTERACTING PROTEIN 3); ATP binding / kinase/ protein kinase/ protein serine/threonine kinase | chr4:15067400-15068725 FORWARD
scaffold_3	6863608	Eucgr.C00357	303	9	0.0288	312	146	17	0.1043	163	1	0.0216286	0.00315854	syn	G	S	C	C	| Symbols: CIPK6, SIP3, SNRK3.14, ATCIPK6 | SIP3 (SOS3-INTERACTING PROTEIN 3); ATP binding / kinase/ protein kinase/ protein serine/threonine kinase | chr4:15067400-15068725 FORWARD
scaffold_3	6864125	Eucgr.C00357	357	13	0.0351	370	132	18	0.12	150	1	0.00958225	0.00315854	non-syn	G	R	A	A	| Symbols: CIPK6, SIP3, SNRK3.14, ATCIPK6 | SIP3 (SOS3-INTERACTING PROTEIN 3); ATP binding / kinase/ protein kinase/ protein serine/threonine kinase | chr4:15067400-15068725 FORWARD
scaffold_3	6964846	Eucgr.C00370	481	134	0.2179	615	70	64	0.4776	134	0	0	4.87243e-06	syn	G	R	A	A	| Symbols: ATTIL, TIL | TIL (TEMPERATURE-INDUCED LIPOCALIN); binding / transporter | chr5:23500512-23501156 REVERSE
scaffold_3	70320713	Eucgr.C03689	28	9	0.2432	37	1	14	0.9333	15	0.51171	0.000463086	0.0265173	non-syn	C	Y	T	T	| Symbols: | peptidase M16 family protein / insulinase family protein | chr5:22946906-22952576 REVERSE
scaffold_3	71224263	Eucgr.C03783	52	19	0.2676	71	12	20	0.625	32	1	0.0199081	0.0338389	syn	G	R	A	A	| Symbols: | chromatin protein family | chr1:28999791-29001632 REVERSE
scaffold_3	71224875	Eucgr.C03783	47	31	0.3974	78	17	39	0.6964	56	1	0.0225384	0.0338389	syn	C	Y	T	T	| Symbols: | chromatin protein family | chr1:28999791-29001632 REVERSE
scaffold_3	71330777	Eucgr.C03791	68	6	0.0811	74	26	13	0.3333	39	1	0.0231056	0.0030823	3'UTR	A	W	T	T	| Symbols: | lactoylglutathione lyase, putative / glyoxalase I, putative | chr1:25188563-25190134 REVERSE
scaffold_3	71405134	Eucgr.C03799	34	8	0.1905	42	7	12	0.6316	19	1	0.0237767	0.801507	syn	G	K	T	T	| Symbols: ckl7 | ckl7 (Casein Kinase I-like 7); ATP binding / kinase/ protein kinase/ protein serine/threonine kinase | chr5:17749454-17752285 REVERSE
scaffold_3	71531929	Eucgr.C03812	306	38	0.1105	344	111	33	0.2292	144	1	0.0242058	1	5'UTR	C	Y	T	T	| Symbols: TPX1 | TPX1 (thioredoxin-dependent peroxidase 1); antioxidant/ oxidoreductase | chr1:24559524-24560753 REVERSE
scaffold_3	71531963	Eucgr.C03812	836	66	0.0732	902	304	76	0.2	380	0	0	1	5'UTR	C	S	G	G	| Symbols: TPX1 | TPX1 (thioredoxin-dependent peroxidase 1); antioxidant/ oxidoreductase | chr1:24559524-24560753 REVERSE
scaffold_3	71531987	Eucgr.C03812	853	67	0.0728	920	318	74	0.1888	392	0	0	1	5'UTR	T	Y	C	C	| Symbols: TPX1 | TPX1 (thioredoxin-dependent peroxidase 1); antioxidant/ oxidoreductase | chr1:24559524-24560753 REVERSE
scaffold_3	71532588	Eucgr.C03812	624	22	0.0341	646	260	25	0.0877	285	1	0.0207389	1	syn	G	R	A	A	| Symbols: TPX1 | TPX1 (thioredoxin-dependent peroxidase 1); antioxidant/ oxidoreductase | chr1:24559524-24560753 REVERSE
scaffold_3	71533956	Eucgr.C03812	34	19	0.3585	53	8	341	0.9771	349	0	0	1	syn	G	A	A	A	| Symbols: TPX1 | TPX1 (thioredoxin-dependent peroxidase 1); antioxidant/ oxidoreductase | chr1:24559524-24560753 REVERSE
scaffold_3	71534040	Eucgr.C03812	777	160	0.1708	937	260	113	0.3029	373	0.00961325	0	1	syn	C	Y	T	T	| Symbols: TPX1 | TPX1 (thioredoxin-dependent peroxidase 1); antioxidant/ oxidoreductase | chr1:24559524-24560753 REVERSE
scaffold_3	71557057	Eucgr.C03818	14	9	0.3913	23	16	48	0.75	64	1	0.0511019	0.0302933	syn	A	R	G	G	| Symbols: | protein kinase family protein | chr5:7209422-7213700 FORWARD
scaffold_3	71557664	Eucgr.C03818	7	10	0.5882	17	68	6	0.0811	74	0.0660979	0	0.0302933	non-syn	T	K	G	G	| Symbols: | protein kinase family protein | chr5:7209422-7213700 FORWARD
scaffold_3	73612141	Eucgr.C03946	5	35	0.875	40	11	6	0.3529	17	1	0.00345053	0.242	non-syn	G	A	A	A	| Symbols: | unknown protein | chr4:15908785-15910141 REVERSE
scaffold_3	7469779	Eucgr.C00402	70	5	0.0667	75	22	12	0.3529	34	1	0.00670354	0.0399099	syn	G	R	A	A	| Symbols: TOP1BETA, TOP1 | TOP1BETA (DNA TOPOISOMERASE 1 BETA); DNA topoisomerase type I | chr5:22430389-22434590 REVERSE
scaffold_3	74698866	Eucgr.C04006	45	6	0.1176	51	14	20	0.5882	34	0.360263	0.000341482	0.473332	non-syn	G	R	A	A	| Symbols: | unknown protein | chr4:15248510-15251945 FORWARD
scaffold_3	74929114	Eucgr.C04026	25	6	0.1935	31	10	21	0.6774	31	1	0.00618552	0.815741	non-syn	C	M	A	A	| Symbols: | unknown protein | chr5:3396553-3396795 FORWARD
scaffold_3	74942884	Eucgr.C04028	58	6	0.0938	64	83	39	0.3197	122	1	0.0225121	0.00152791	non-syn	T	Y	C	C	| Symbols: | chloroplast nucleoid DNA-binding protein, putative | chr5:3403331-3405331 REVERSE
scaffold_3	74963507	Eucgr.C04032	35	10	0.2222	45	7	15	0.6818	22	1	0.0111907	0.0534506	syn	C	Y	T	T	| Symbols: | zinc finger (CCCH-type) family protein / D111/G-patch domain-containing protein | chr2:10576993-10579154 REVERSE
scaffold_3	74983053	Eucgr.C04037	139	94	0.4034	233	49	72	0.595	121	1	0.0219632	0.047494	3'UTR	C	S	G	G	| Symbols: AtMAPR2 | AtMAPR2 (Arabidopsis thaliana membrane-associated progesterone binding protein 2); heme binding | chr2:10609447-10609749 FORWARD
scaffold_3	75036262	Eucgr.C04044	141	65	0.3155	206	40	58	0.5918	98	0.406726	0.000379763	1	non-syn	C	Y	T	T	| Symbols: ATTIL, TIL | TIL (TEMPERATURE-INDUCED LIPOCALIN); binding / transporter | chr5:23500512-23501156 REVERSE
scaffold_3	75036287	Eucgr.C04044	180	71	0.2829	251	101	10	0.0901	111	1	0.00295988	1	syn	C	Y	T	T	| Symbols: ATTIL, TIL | TIL (TEMPERATURE-INDUCED LIPOCALIN); binding / transporter | chr5:23500512-23501156 REVERSE
scaffold_3	75036611	Eucgr.C04044	118	11	0.0853	129	27	12	0.3077	39	1	0.0157291	1	syn	C	M	A	A	| Symbols: ATTIL, TIL | TIL (TEMPERATURE-INDUCED LIPOCALIN); binding / transporter | chr5:23500512-23501156 REVERSE
scaffold_3	75036732	Eucgr.C04044	196	56	0.2222	252	90	7	0.0722	97	1	0.0340433	1	non-syn	A	R	G	G	| Symbols: ATTIL, TIL | TIL (TEMPERATURE-INDUCED LIPOCALIN); binding / transporter | chr5:23500512-23501156 REVERSE
scaffold_3	75036800	Eucgr.C04044	71	71	0.5	142	13	43	0.7679	56	1	0.0214764	1	syn	C	M	A	A	| Symbols: ATTIL, TIL | TIL (TEMPERATURE-INDUCED LIPOCALIN); binding / transporter | chr5:23500512-23501156 REVERSE
scaffold_3	75514686	Eucgr.C04089	30	9	0.2308	39	9	18	0.6667	27	1	0.015727	0.0108626	non-syn	G	R	A	A	| Symbols: | zinc finger (C3HC4-type RING finger) family protein | chr5:18350011-18352092 REVERSE
scaffold_3	75706031	Eucgr.C04105	3	51	0.9444	54	33	16	0.3265	49	0	0	0.0453181	non-syn	C	T	T	T	| Symbols: | FUNCTIONS IN: molecular_function unknown; INVOLVED IN: protein modification process; LOCATED IN: cellular_component unknown; EXPRESSED IN: 23 plant structures; EXPRESSED DURING: 15 growth stages; CONTAINS InterPro DOMAIN/s: Ubiquitin (InterPro:IPR000626); BEST Arabidopsis thaliana protein match is: ubiquitin family protein (TAIR:AT5G42220.1); Has 1533 Blast hits to 627 proteins in 16…
scaffold_3	75791649	Eucgr.C04109	42	6	0.125	48	32	37	0.5362	69	0.514666	0.00046534	0.581716	non-syn	C	S	G	G	| Symbols: | epsin N-terminal homology (ENTH) domain-containing protein | chr2:10822716-10824677 FORWARD
scaffold_3	75791657	Eucgr.C04109	58	5	0.0794	63	36	33	0.4783	69	0.0388715	0	0.581716	syn	C	Y	T	T	| Symbols: | epsin N-terminal homology (ENTH) domain-containing protein | chr2:10822716-10824677 FORWARD
scaffold_3	76187710	Eucgr.C04138	28	15	0.3488	43	5	25	0.8333	30	1	0.00260874	0.00896078	syn	T	W	A	A	| Symbols: GRV2, KAM2 | GRV2 (GRAVITROPISM DEFECTIVE 2); binding / heat shock protein binding | chr2:11462327-11472259 REVERSE
scaffold_3	76394702	Eucgr.C04159	8	10	0.5556	18	5	44	0.898	49	1	0.0466307	0.0398074	syn	A	R	G	G	| Symbols: KCS11 | KCS11 (3-KETOACYL-COA SYNTHASE 11); acyltransferase/ catalytic/ transferase, transferring acyl groups other than amino-acyl groups | chr2:11330094-11331623 FORWARD
scaffold_3	76453329	Eucgr.C04168	69	135	0.6618	204	20	104	0.8387	124	1	0.0180067	0.699145	syn	C	Y	T	T	| Symbols: RAN3, ATRAN3 | RAN3 (RAN GTPASE 3); GTP binding / GTPase/ protein binding | chr5:22392285-22393957 FORWARD
scaffold_3	76453375	Eucgr.C04168	276	7	0.0247	283	140	19	0.1195	159	1	0.00289866	0.699145	3'UTR	G	K	T	T	| Symbols: RAN3, ATRAN3 | RAN3 (RAN GTPASE 3); GTP binding / GTPase/ protein binding | chr5:22392285-22393957 FORWARD
scaffold_3	76509232	Eucgr.C04174	5	29	0.8529	34	12	9	0.4286	21	1	0.0302435	0.0358667	syn	T	C	C	C	| Symbols: | zinc ion binding | chr3:9489836-9490954 FORWARD
scaffold_3	77550503	Eucgr.C04235	8	21	0.7241	29	102	68	0.4	170	1	0.0358815	1	syn	T	Y	C	C	| Symbols: MBD10 | MBD10; DNA binding / methyl-CpG binding | chr1:5275895-5277474 REVERSE
scaffold_3	77695120	Eucgr.C04251	59	165	0.7366	224	7	87	0.9255	94	1	0.00724171	0.00326924	non-syn	G	R	A	A	| Symbols: ATBCB, BCB | ATBCB (ARABIDOPSIS BLUE-COPPER-BINDING PROTEIN); copper ion binding / electron carrier | chr5:6826626-6827408 FORWARD
scaffold_3	77695140	Eucgr.C04251	187	95	0.3369	282	42	61	0.5922	103	0.566333	0.00050296	0.00797305	non-syn	C	Y	T	T	| Symbols: ATBCB, BCB | ATBCB (ARABIDOPSIS BLUE-COPPER-BINDING PROTEIN); copper ion binding / electron carrier | chr5:6826626-6827408 FORWARD
scaffold_3	77811587	Eucgr.C04262	45	49	0.5213	94	29	7	0.1944	36	1	0.0258604	0.234324	3'UTR	A	R	G	G	| Symbols: | LOCATED IN: chloroplast; EXPRESSED IN: 24 plant structures; EXPRESSED DURING: 15 growth stages; CONTAINS InterPro DOMAIN/s: Ubiquitin system component Cue (InterPro:IPR003892); BEST Arabidopsis thaliana protein match is: unknown protein (TAIR:AT1G80040.1); Has 303 Blast hits to 289 proteins in 67 species: Archae - 0; Bacteria - 2; Metazoa - 74; Fungi - 21; Plants - 93; Viruses - 0; O…
scaffold_3	77868450	Eucgr.C04266	88	15	0.1456	103	9	12	0.5714	21	1	0.00116362	1.17629e-13	syn	G	K	A	A	| Symbols: DIN10 | DIN10 (DARK INDUCIBLE 10); hydrolase, hydrolyzing O-glycosyl compounds | chr5:6834207-6836635 FORWARD
scaffold_3	79629435	Eucgr.C04373	55	46	0.4554	101	27	67	0.7128	94	1	0.0117317	0.431233	3'UTR	T	Y	C	C	| Symbols: ATPAP26, PAP26 | PAP26 (PURPLE ACID PHOSPHATASE 26); acid phosphatase/ protein serine/threonine phosphatase | chr5:13108475-13111217 REVERSE
scaffold_3	79718972	Eucgr.C04383	24	12	0.3333	36	9	38	0.8085	47	1	0.000868834	3.44801e-06	syn	C	S	G	G	| Symbols: AVP1, ATAVP3, AVP-3 | AVP1; ATPase/ hydrogen-translocating pyrophosphatase | chr1:5399115-5402185 FORWARD
scaffold_3	8414740	Eucgr.C00489	57	5	0.0806	62	21	12	0.3636	33	1	0.021978	1.15558e-06	3'UTR	T	W	A	A	| Symbols: PHT4;5 | PHT4;5; inorganic phosphate transmembrane transporter | chr5:6887936-6892358 REVERSE
scaffold_4	10140326	Eucgr.D00551	65	13	0.1667	78	238	12	0.048	250	1	0.020675	0.0716038	syn	G	R	A	A	| Symbols: CHLI2, CHL I2, CHLI-2 | CHLI2 (MAGNESIUM CHELATASE I2); ATPase/ magnesium chelatase | chr5:18628095-18629565 FORWARD
scaffold_4	10741688	Eucgr.D00576	5	17	0.7727	22	2	78	0.975	80	1	0.0290146	1.07917e-19	non-syn	A	G	G	G	| Symbols: | GDSL-motif lipase/hydrolase family protein | chr5:18637174-18640319 REVERSE
scaffold_4	10786040	Eucgr.D00579	434	108	0.1993	542	62	36	0.3673	98	1	0.0107399	1.8869e-09	syn	C	Y	T	T	| Symbols: | unknown protein | chr5:18670531-18671138 FORWARD
scaffold_4	11184666	Eucgr.D00606	266	33	0.1104	299	3	6	0.6667	9	0.0691802	0	1.22782e-57	syn	C	Y	T	T	| Symbols: | DYL1 (DORMANCY-ASSOCIATED PROTEIN-LIKE 1) | chr1:9934134-9935216 REVERSE
scaffold_4	11393441	Eucgr.D00618	6	6	0.5	12	2	41	0.9535	43	1	0.00444562	0.907495	non-syn	G	K	T	T	| Symbols: | unknown protein | chr1:19764567-19766870 REVERSE
scaffold_4	11600127	Eucgr.D00638	139	73	0.3443	212	11	22	0.6667	33	1	0.0159675	2.59505e-13	3'UTR	A	R	G	G	| Symbols: | FUNCTIONS IN: molecular_function unknown; INVOLVED IN: response to wounding; LOCATED IN: cellular_component unknown; EXPRESSED IN: male gametophyte, pollen tube; EXPRESSED DURING: L mature pollen stage; CONTAINS InterPro DOMAIN/s: Cystathionine beta-synthase, core (InterPro:IPR000644); BEST Arabidopsis thaliana protein match is: CBS domain-containing protein (TAIR:AT4G27460.1); Has 7…
scaffold_4	11601746	Eucgr.D00638	52	175	0.7709	227	29	38	0.5672	67	1	0.0326367	2.59505e-13	non-syn	C	T	T	T	| Symbols: | FUNCTIONS IN: molecular_function unknown; INVOLVED IN: response to wounding; LOCATED IN: cellular_component unknown; EXPRESSED IN: male gametophyte, pollen tube; EXPRESSED DURING: L mature pollen stage; CONTAINS InterPro DOMAIN/s: Cystathionine beta-synthase, core (InterPro:IPR000644); BEST Arabidopsis thaliana protein match is: CBS domain-containing protein (TAIR:AT4G27460.1); Has 7…
scaffold_4	11601792	Eucgr.D00638	175	5	0.0278	180	34	24	0.4138	58	0	0	2.59505e-13	syn	G	R	A	A	| Symbols: | FUNCTIONS IN: molecular_function unknown; INVOLVED IN: response to wounding; LOCATED IN: cellular_component unknown; EXPRESSED IN: male gametophyte, pollen tube; EXPRESSED DURING: L mature pollen stage; CONTAINS InterPro DOMAIN/s: Cystathionine beta-synthase, core (InterPro:IPR000644); BEST Arabidopsis thaliana protein match is: CBS domain-containing protein (TAIR:AT4G27460.1); Has 7…
scaffold_4	15857299	Eucgr.D00854	59	9	0.1324	68	1054	19	0.0177	1073	0.000282239	0	4.5207e-07	syn	A	R	G	G	| Symbols: PSBQ, PSBQ-2, PSII-Q | PSBQ-2; calcium ion binding | chr4:2672093-2673170 REVERSE
scaffold_4	15857437	Eucgr.D00854	204	21	0.0933	225	1937	24	0.0122	1961	0	0	4.5207e-07	syn	C	Y	T	T	| Symbols: PSBQ, PSBQ-2, PSII-Q | PSBQ-2; calcium ion binding | chr4:2672093-2673170 REVERSE
scaffold_4	15857469	Eucgr.D00854	173	19	0.099	192	1669	30	0.0177	1699	0	0	4.5207e-07	non-syn	T	Y	C	C	| Symbols: PSBQ, PSBQ-2, PSII-Q | PSBQ-2; calcium ion binding | chr4:2672093-2673170 REVERSE
scaffold_4	15857470	Eucgr.D00854	170	29	0.1457	199	1642	120	0.0681	1762	1	0.00480034	4.5207e-07	syn	C	Y	T	T	| Symbols: PSBQ, PSBQ-2, PSII-Q | PSBQ-2; calcium ion binding | chr4:2672093-2673170 REVERSE
scaffold_4	15857515	Eucgr.D00854	157	15	0.0872	172	1600	57	0.0344	1657	1	0.0243217	4.5207e-07	syn	C	Y	T	T	| Symbols: PSBQ, PSBQ-2, PSII-Q | PSBQ-2; calcium ion binding | chr4:2672093-2673170 REVERSE
scaffold_4	15858282	Eucgr.D00854	221	13	0.0556	234	1856	296	0.1375	2152	1	0.015414	4.5207e-07	syn	C	Y	T	T	| Symbols: PSBQ, PSBQ-2, PSII-Q | PSBQ-2; calcium ion binding | chr4:2672093-2673170 REVERSE
scaffold_4	15858303	Eucgr.D00854	207	13	0.0591	220	1859	22	0.0117	1881	0.0183645	0	4.5207e-07	syn	A	W	T	T	| Symbols: PSBQ, PSBQ-2, PSII-Q | PSBQ-2; calcium ion binding | chr4:2672093-2673170 REVERSE
scaffold_4	15858333	Eucgr.D00854	233	17	0.068	250	1812	381	0.1737	2193	1	0.00125146	4.5207e-07	syn	C	Y	T	T	| Symbols: PSBQ, PSBQ-2, PSII-Q | PSBQ-2; calcium ion binding | chr4:2672093-2673170 REVERSE
scaffold_4	15858348	Eucgr.D00854	230	21	0.0837	251	2172	70	0.0312	2242	1	0.00175026	4.5207e-07	syn	C	Y	T	T	| Symbols: PSBQ, PSBQ-2, PSII-Q | PSBQ-2; calcium ion binding | chr4:2672093-2673170 REVERSE
scaffold_4	15858372	Eucgr.D00854	215	11	0.0487	226	2114	35	0.0163	2149	1	0.0262396	4.5207e-07	syn	A	R	G	G	| Symbols: PSBQ, PSBQ-2, PSII-Q | PSBQ-2; calcium ion binding | chr4:2672093-2673170 REVERSE
scaffold_4	15858655	Eucgr.D00854	87	39	0.3095	126	1027	208	0.1684	1235	1	0.00484321	4.5207e-07	3'UTR	G	R	A	A	| Symbols: PSBQ, PSBQ-2, PSII-Q | PSBQ-2; calcium ion binding | chr4:2672093-2673170 REVERSE
scaffold_4	19386860	Eucgr.D01069	11	10	0.4762	21	1	22	0.9565	23	1	0.0142539	0.294012	syn	G	R	A	A	| Symbols: ATSPS4F | ATSPS4F; transferase, transferring glycosyl groups | chr4:6315033-6319785 FORWARD
scaffold_4	23207684	Eucgr.D01286	257	7	0.0265	264	527	110	0.1727	637	0.000257298	0	0.572407	3'UTR	T	K	G	G	| Symbols: | unknown protein | chr2:14321221-14322024 REVERSE
scaffold_4	23207781	Eucgr.D01286	254	6	0.0231	260	468	127	0.2134	595	0	0	0.572407	3'UTR	C	Y	T	T	| Symbols: | unknown protein | chr2:14321221-14322024 REVERSE
scaffold_4	23207785	Eucgr.D01286	235	6	0.0249	241	462	110	0.1923	572	0	0	0.572407	3'UTR	C	Y	T	T	| Symbols: | unknown protein | chr2:14321221-14322024 REVERSE
scaffold_4	23207791	Eucgr.D01286	127	84	0.3981	211	403	98	0.1956	501	0.00140144	0	0.572407	3'UTR	T	K	G	G	| Symbols: | unknown protein | chr2:14321221-14322024 REVERSE
scaffold_4	23207829	Eucgr.D01286	79	24	0.233	103	363	7	0.0189	370	0	0	0.572407	non-syn	T	W	A	A	| Symbols: | unknown protein | chr2:14321221-14322024 REVERSE
scaffold_4	23207859	Eucgr.D01286	61	17	0.2179	78	57	235	0.8048	292	0	0	0.572407	non-syn	A	R	G	G	| Symbols: | unknown protein | chr2:14321221-14322024 REVERSE
scaffold_4	23208225	Eucgr.D01286	179	36	0.1674	215	417	24	0.0544	441	0.220739	0.00022096	0.572407	syn	G	R	A	A	| Symbols: | unknown protein | chr2:14321221-14322024 REVERSE
scaffold_4	23208254	Eucgr.D01286	370	17	0.0439	387	650	217	0.2503	867	0	0	0.572407	non-syn	G	S	C	C	| Symbols: | unknown protein | chr2:14321221-14322024 REVERSE
scaffold_4	23208277	Eucgr.D01286	434	134	0.2359	568	1390	17	0.0121	1407	0	0	0.572407	non-syn	G	S	C	C	| Symbols: | unknown protein | chr2:14321221-14322024 REVERSE
scaffold_4	23208295	Eucgr.D01286	543	33	0.0573	576	985	438	0.3078	1423	0	0	0.572407	non-syn	A	W	T	T	| Symbols: | unknown protein | chr2:14321221-14322024 REVERSE
scaffold_4	23208321	Eucgr.D01286	357	26	0.0679	383	740	299	0.2878	1039	0	0	0.572407	syn	G	R	A	A	| Symbols: | unknown protein | chr2:14321221-14322024 REVERSE
scaffold_4	23208328	Eucgr.D01286	297	26	0.0805	323	564	289	0.3388	853	0	0	0.572407	non-syn	C	Y	T	T	| Symbols: | unknown protein | chr2:14321221-14322024 REVERSE
scaffold_4	23661351	Eucgr.D01316	0	43	1	43	7	20	0.7407	27	1	0.0166755	0.178056	non-syn	G	A	A	A	| Symbols: | MATE efflux family protein | chr3:7638750-7641861 FORWARD
scaffold_4	23663821	Eucgr.D01316	33	10	0.2326	43	13	32	0.7111	45	0.637632	0.000557858	0.178056	syn	G	R	A	A	| Symbols: | MATE efflux family protein | chr3:7638750-7641861 FORWARD
scaffold_4	23912773	Eucgr.D01338	30	154	0.837	184	3	197	0.985	200	0.0211209	0	0.859954	syn	T	C	C	C	| Symbols: APR1, APR, PRH19, ATAPR1 | APR1 (APS REDUCTASE 1); adenylyl-sulfate reductase | chr4:2325069-2326718 FORWARD
scaffold_4	23913579	Eucgr.D01338	177	29	0.1408	206	202	76	0.2734	278	1	0.0177195	0.859954	3'UTR	G	R	A	A	| Symbols: APR1, APR, PRH19, ATAPR1 | APR1 (APS REDUCTASE 1); adenylyl-sulfate reductase | chr4:2325069-2326718 FORWARD
scaffold_4	23913609	Eucgr.D01338	162	31	0.1606	193	264	15	0.0538	279	1	0.00606051	0.859954	3'UTR	G	K	T	T	| Symbols: APR1, APR, PRH19, ATAPR1 | APR1 (APS REDUCTASE 1); adenylyl-sulfate reductase | chr4:2325069-2326718 FORWARD
scaffold_4	24268062	Eucgr.D01369	10	9	0.4737	19	59	6	0.0923	65	1	0.00666833	0.948988	syn	C	Y	T	T	| Symbols: | octicosapeptide/Phox/Bem1p (PB1) domain-containing protein / tetratricopeptide repeat (TPR)-containing protein | chr1:23084632-23086887 REVERSE
scaffold_4	24268831	Eucgr.D01369	9	12	0.5714	21	78	6	0.0714	84	0.00489285	0	0.948988	non-syn	G	R	A	A	| Symbols: | octicosapeptide/Phox/Bem1p (PB1) domain-containing protein / tetratricopeptide repeat (TPR)-containing protein | chr1:23084632-23086887 REVERSE
scaffold_4	24374154	Eucgr.D01383	6	5	0.4545	11	0	14	1	14	1	0.0435038	4.4596e-05	syn	G	S	C	C	| Symbols: | ubiquitin thiolesterase | chr4:11783199-11785730 REVERSE
scaffold_4	24592036	Eucgr.D01394	18	12	0.4	30	102	17	0.1429	119	1	0.0425161	8.74653e-15	non-syn	G	S	C	C	| Symbols: | plastocyanin-like domain-containing protein | chr4:13750668-13751819 REVERSE
scaffold_4	27457285	Eucgr.D01517	1	7	0.875	8	20	7	0.2593	27	1	0.048804	0.960491	syn	C	T	T	T	| Symbols: | armadillo/beta-catenin repeat family protein / F-box family protein | chr2:18511719-18515762 REVERSE
scaffold_4	30684339	Eucgr.D01670	7	13	0.65	20	0	23	1	23	1	0.0515362	0.333187	syn	C	M	A	A	| Symbols: | protein binding / zinc ion binding | chr1:11881810-11885843 FORWARD
scaffold_4	3072469	Eucgr.D00200	1	7	0.875	8	113	47	0.2938	160	1	0.0214535	3.56429e-14	syn	C	G	G	G	| Symbols: CYP706A4 | CYP706A4; electron carrier/ heme binding / iron ion binding / monooxygenase/ oxygen binding | chr4:7308016-7309692 REVERSE
scaffold_4	3072505	Eucgr.D00200	3	5	0.625	8	88	11	0.1111	99	1	0.00474914	3.56429e-14	syn	T	Y	C	C	| Symbols: CYP706A4 | CYP706A4; electron carrier/ heme binding / iron ion binding / monooxygenase/ oxygen binding | chr4:7308016-7309692 REVERSE
scaffold_4	30730520	Eucgr.D01676	11	11	0.5	22	43	6	0.1224	49	1	0.0207184	0.265051	syn	A	R	G	G	| Symbols: | unknown protein | chr1:24036071-24037062 FORWARD
scaffold_4	31066165	Eucgr.D01705	8	87	0.9158	95	45	85	0.6538	130	0.435313	0.000402695	1.37739e-05	3'UTR	A	G	G	G	| Symbols: | FUNCTIONS IN: molecular_function unknown; INVOLVED IN: biological_process unknown; LOCATED IN: cellular_component unknown; EXPRESSED IN: shoot apex, embryo; EXPRESSED DURING: D bilateral stage, E expanded cotyledon stage; CONTAINS InterPro DOMAIN/s: Protein kinase-like (InterPro:IPR011009); BEST Arabidopsis thaliana protein match is: gt-2-related (TAIR:AT2G33550.1); Has 429 Blast hit…
scaffold_4	31075670	Eucgr.D01707	53	16	0.2319	69	8	15	0.6522	23	1	0.00989213	0.272894	3'prime	C	Y	T	T	| Symbols: | importin beta-2, putative | chr5:21714016-21716709 FORWARD
scaffold_4	31076272	Eucgr.D01707	75	7	0.0854	82	20	10	0.3333	30	1	0.0364238	0.272894	syn	T	K	G	G	| Symbols: | importin beta-2, putative | chr5:21714016-21716709 FORWARD
scaffold_4	31076305	Eucgr.D01707	39	39	0.5	78	7	32	0.8205	39	1	0.0272724	0.272894	syn	A	R	G	G	| Symbols: | importin beta-2, putative | chr5:21714016-21716709 FORWARD
scaffold_4	31241887	Eucgr.D01723	23	6	0.2069	29	129	5	0.0373	134	1	0.0309081	4.0457e-10	non-syn	G	S	C	C	| Symbols: | glycine-rich protein | chr1:25449593-25450943 REVERSE
scaffold_4	31320766	Eucgr.D01729	242	12	0.0472	254	114	19	0.1429	133	1	0.0316992	0.774266	non-syn	T	Y	C	C	| Symbols: | glycoside hydrolase family 28 protein / polygalacturonase (pectinase) family protein | chr4:12397217-12400050 REVERSE
scaffold_4	31320832	Eucgr.D01729	496	7	0.0139	503	200	14	0.0654	214	1	0.00847169	0.774266	non-syn	C	Y	T	T	| Symbols: | glycoside hydrolase family 28 protein / polygalacturonase (pectinase) family protein | chr4:12397217-12400050 REVERSE
scaffold_4	31320957	Eucgr.D01729	304	15	0.047	319	126	19	0.131	145	1	0.038355	0.988725	non-syn	G	R	A	A	| Symbols: | glycoside hydrolase family 28 protein / polygalacturonase (pectinase) family protein | chr4:12397217-12400050 REVERSE
scaffold_4	31503766	Eucgr.D01752	6	4	0.4	10	1	18	0.9474	19	1	0.0332077	0.594054	non-syn	C	S	G	G	| Symbols: | phosphatidylinositol 3- and 4-kinase family protein / ubiquitin family protein | chr2:19086741-19088534 REVERSE
scaffold_4	31570099	Eucgr.D01762	204	175	0.4617	379	37	79	0.681	116	1	0.00223268	4.57447e-06	non-syn	G	S	C	C	| Symbols: | FUNCTIONS IN: molecular_function unknown; EXPRESSED IN: 22 plant structures; EXPRESSED DURING: 13 growth stages; CONTAINS InterPro DOMAIN/s: Development and cell death domain (InterPro:IPR013989), Kelch related (InterPro:IPR013089); BEST Arabidopsis thaliana protein match is: unknown protein (TAIR:AT3G27090.1); Has 5084 Blast hits to 2870 proteins in 85 species: Archae - 0; Bacteria …
scaffold_4	31686244	Eucgr.D01771	10	13	0.5652	23	33	5	0.1316	38	1	0.0131853	0.986512	syn	G	S	C	C	| Symbols: | ribosomal protein S6 family protein | chr1:23954993-23956205 REVERSE
scaffold_4	31750203	Eucgr.D01776	239	25	0.0947	264	297	7	0.023	304	1	0.00983208	0.00260951	syn	T	Y	C	C	| Symbols: UBC11, ATUBC11 | UBC11 (UBIQUITIN-CONJUGATING ENZYME 11); ubiquitin-protein ligase | chr3:2641487-2642489 FORWARD
scaffold_4	32041406	Eucgr.D01807	66	19	0.2235	85	11	16	0.5926	27	1	0.0129942	0.0170327	syn	G	R	A	A	| Symbols: ATSGT1B, ETA3, RPR1, EDM1, SGT1B | SGT1B; protein binding | chr4:6851515-6853719 REVERSE
scaffold_4	32041413	Eucgr.D01807	66	24	0.2667	90	12	24	0.6667	36	1	0.00191423	0.0170327	non-syn	A	W	T	T	| Symbols: ATSGT1B, ETA3, RPR1, EDM1, SGT1B | SGT1B; protein binding | chr4:6851515-6853719 REVERSE
scaffold_4	3208035	Eucgr.D00209	1	7	0.875	8	111	47	0.2975	158	1	0.0235801	9.72787e-18	syn	C	G	G	G	| Symbols: CYP706A4 | CYP706A4; electron carrier/ heme binding / iron ion binding / monooxygenase/ oxygen binding | chr4:7308016-7309692 REVERSE
scaffold_4	32249386	Eucgr.D01826	26	6	0.1875	32	12	24	0.6667	36	1	0.00396134	0.140087	syn	T	Y	C	C	| Symbols: BEL1 | BEL1 (BELL 1); DNA binding / protein binding / transcription factor | chr5:16580424-16583770 FORWARD
scaffold_4	32370295	Eucgr.D01835	16	23	0.5897	39	3	70	0.9589	73	0.0642262	0	0.405068	syn	G	R	A	A	| Symbols: | protease-associated (PA) domain-containing protein | chr1:23618490-23622082 FORWARD
scaffold_4	32375906	Eucgr.D01836	34	9	0.2093	43	133	6	0.0432	139	1	0.0198361	2.08274e-18	syn	G	R	A	A	| Symbols: PIP1C, TMP-B, PIP1;3 | PIP1C (PLASMA MEMBRANE INTRINSIC PROTEIN 1C); water channel | chr1:225986-227176 REVERSE
scaffold_4	32524985	Eucgr.D01851	5	25	0.8333	30	9	4	0.3077	13	1	0.0251491	0.0871654	syn	T	C	C	C	| Symbols: | transcription factor jumonji (jmjC) domain-containing protein | chr1:23544938-23551946 REVERSE
scaffold_4	32595752	Eucgr.D01857	67	17	0.2024	84	12	21	0.6364	33	0.585505	0.000516774	1.10894e-06	5'UTR	C	M	A	A	| Symbols: ATGPX6, PHGPX, LSC803 | ATGPX6 (GLUTATHIONE PEROXIDASE 6); glutathione peroxidase | chr4:7010021-7011330 REVERSE
scaffold_4	32772846	Eucgr.D01874	59	9	0.1324	68	18	20	0.5263	38	1	0.000942344	0.00013701	syn	T	W	A	A	| Symbols: | S1 RNA-binding domain-containing protein | chr1:4361778-4365189 REVERSE
scaffold_4	33326942	Eucgr.D01931	22	22	0.5	44	38	5	0.1163	43	1	0.0056872	5.59083e-09	3'UTR	A	R	G	G	| Symbols: MVA1 | MVA1; acetyl-CoA C-acetyltransferase/ hydroxymethylglutaryl-CoA synthase | chr4:7109124-7111901 REVERSE
scaffold_4	33326954	Eucgr.D01931	31	22	0.4151	53	64	10	0.1351	74	1	0.0138067	5.59083e-09	3'UTR	A	M	C	C	| Symbols: MVA1 | MVA1; acetyl-CoA C-acetyltransferase/ hydroxymethylglutaryl-CoA synthase | chr4:7109124-7111901 REVERSE
scaffold_4	33462805	Eucgr.D01944	320	9	0.0274	329	297	27	0.0833	324	1	0.0475259	0.0687579	syn	A	M	C	C	| Symbols: PGR5-LIKE A | PGR5-LIKE A | chr4:12007157-12009175 FORWARD
scaffold_4	33485265	Eucgr.D01946	16	5	0.2381	21	4	12	0.75	16	1	0.052105	0.526163	syn	G	R	A	A	| Symbols: | oxidoreductase family protein | chr1:4274649-4275831 FORWARD
scaffold_4	34035935	Eucgr.D01997	4	5	0.5556	9	167	16	0.0874	183	1	0.000837483	1.04434e-32	syn	G	K	T	T	| Symbols: CYP706A6 | CYP706A6; electron carrier/ heme binding / iron ion binding / monooxygenase/ oxygen binding | chr4:7314939-7316647 REVERSE
scaffold_4	34225878	Eucgr.D02016	136	75	0.3555	211	104	14	0.1186	118	0.319941	0.000306751	0.24822	non-syn	C	S	G	G	| Symbols: | receptor serine/threonine kinase, putative | chr1:26452975-26456088 FORWARD
scaffold_4	34275840	Eucgr.D02024	151	29	0.1611	180	42	24	0.3636	66	1	0.0221674	0.260025	non-syn	A	R	G	G	| Symbols: | stress-inducible protein, putative | chr4:7338866-7341239 REVERSE
scaffold_4	34276064	Eucgr.D02024	215	7	0.0315	222	71	10	0.1235	81	1	0.0543188	0.260025	syn	T	Y	C	C	| Symbols: | stress-inducible protein, putative | chr4:7338866-7341239 REVERSE
scaffold_4	34278145	Eucgr.D02024	100	33	0.2481	133	25	30	0.5455	55	1	0.00460513	0.260025	syn	G	R	A	A	| Symbols: | stress-inducible protein, putative | chr4:7338866-7341239 REVERSE
scaffold_4	34891256	Eucgr.D02073	396	56	0.1239	452	5	6	0.5455	11	1	0.0029641	3.5212e-14	3'UTR	C	S	G	G	| Symbols: ATHSP23.6-MITO | ATHSP23.6-MITO (MITOCHONDRION-LOCALIZED SMALL HEAT SHOCK PROTEIN 23.6) | chr4:12917089-12917858 FORWARD
scaffold_4	34891265	Eucgr.D02073	544	74	0.1197	618	7	6	0.4615	13	1	0.0107886	3.5212e-14	3'UTR	T	Y	C	C	| Symbols: ATHSP23.6-MITO | ATHSP23.6-MITO (MITOCHONDRION-LOCALIZED SMALL HEAT SHOCK PROTEIN 23.6) | chr4:12917089-12917858 FORWARD
scaffold_4	34891301	Eucgr.D02073	159	758	0.8266	917	9	7	0.4375	16	1	0.00342825	3.5212e-14	non-syn	C	G	G	G	| Symbols: ATHSP23.6-MITO | ATHSP23.6-MITO (MITOCHONDRION-LOCALIZED SMALL HEAT SHOCK PROTEIN 23.6) | chr4:12917089-12917858 FORWARD
scaffold_4	34892053	Eucgr.D02073	918	46	0.0477	964	8	4	0.3333	12	0.742772	0.000637573	3.5212e-14	non-syn	C	Y	T	T	| Symbols: ATHSP23.6-MITO | ATHSP23.6-MITO (MITOCHONDRION-LOCALIZED SMALL HEAT SHOCK PROTEIN 23.6) | chr4:12917089-12917858 FORWARD
scaffold_4	35036105	Eucgr.D02089	58	5	0.0794	63	18	16	0.4706	34	0.730115	0.000628326	0.797139	syn	C	Y	T	T	| Symbols: ATG2484-1 | ATG2484-1; RNA binding | chr4:9689263-9697172 REVERSE
scaffold_4	35040233	Eucgr.D02089	53	8	0.1311	61	14	11	0.44	25	1	0.0473821	0.797139	syn	C	Y	T	T	| Symbols: ATG2484-1 | ATG2484-1; RNA binding | chr4:9689263-9697172 REVERSE
scaffold_4	35077195	Eucgr.D02096	76	125	0.6219	201	83	70	0.4575	153	1	0.0539959	0.619926	syn	C	M	A	A	| Symbols: | 60S ribosomal protein L15 (RPL15A) | chr4:9400156-9401315 REVERSE
scaffold_4	35077228	Eucgr.D02096	195	7	0.0347	202	104	18	0.1475	122	1	0.00998674	0.619926	syn	A	R	G	G	| Symbols: | 60S ribosomal protein L15 (RPL15A) | chr4:9400156-9401315 REVERSE
scaffold_4	35077264	Eucgr.D02096	312	10	0.0311	322	122	16	0.1159	138	1	0.0126771	0.619926	syn	G	R	A	A	| Symbols: | 60S ribosomal protein L15 (RPL15A) | chr4:9400156-9401315 REVERSE
scaffold_4	35298490	Eucgr.D02119	246	31	0.1119	277	66	22	0.25	88	1	0.0400048	1	3'UTR	G	R	A	A	| Symbols: RAB1C, ATRAB1C, ATRABD2C | ATRAB1C; GTP binding | chr4:9773721-9775424 REVERSE
scaffold_4	35492316	Eucgr.D02142	37	8	0.1778	45	5	8	0.6154	13	1	0.0504512	6.18655e-06	syn	T	Y	C	C	| Symbols: | FUNCTIONS IN: molecular_function unknown; INVOLVED IN: biological_process unknown; EXPRESSED IN: 23 plant structures; EXPRESSED DURING: 13 growth stages; CONTAINS InterPro DOMAIN/s: Pleckstrin homology (InterPro:IPR001849); BEST Arabidopsis thaliana protein match is: phosphoinositide binding (TAIR:AT1G48090.2). | chr4:9613617-9636618 REVERSE
scaffold_4	35492324	Eucgr.D02142	50	7	0.1228	57	8	8	0.5	16	1	0.0309875	6.18655e-06	non-syn	C	Y	T	T	| Symbols: | FUNCTIONS IN: molecular_function unknown; INVOLVED IN: biological_process unknown; EXPRESSED IN: 23 plant structures; EXPRESSED DURING: 13 growth stages; CONTAINS InterPro DOMAIN/s: Pleckstrin homology (InterPro:IPR001849); BEST Arabidopsis thaliana protein match is: phosphoinositide binding (TAIR:AT1G48090.2). | chr4:9613617-9636618 REVERSE
scaffold_4	35495014	Eucgr.D02142	46	8	0.1481	54	2	8	0.8	10	1	0.000908856	6.18655e-06	syn	A	R	G	G	| Symbols: | FUNCTIONS IN: molecular_function unknown; INVOLVED IN: biological_process unknown; EXPRESSED IN: 23 plant structures; EXPRESSED DURING: 13 growth stages; CONTAINS InterPro DOMAIN/s: Pleckstrin homology (InterPro:IPR001849); BEST Arabidopsis thaliana protein match is: phosphoinositide binding (TAIR:AT1G48090.2). | chr4:9613617-9636618 REVERSE
scaffold_4	35495030	Eucgr.D02142	50	10	0.1667	60	5	8	0.6154	13	1	0.0234948	1.24241e-07	syn	C	Y	T	T	| Symbols: | FUNCTIONS IN: molecular_function unknown; INVOLVED IN: biological_process unknown; EXPRESSED IN: 23 plant structures; EXPRESSED DURING: 13 growth stages; CONTAINS InterPro DOMAIN/s: Pleckstrin homology (InterPro:IPR001849); BEST Arabidopsis thaliana protein match is: phosphoinositide binding (TAIR:AT1G48090.2). | chr4:9613617-9636618 REVERSE
scaffold_4	35496458	Eucgr.D02142	44	9	0.1698	53	7	9	0.5625	16	1	0.0473632	6.18655e-06	non-syn	T	Y	C	C	| Symbols: | FUNCTIONS IN: molecular_function unknown; INVOLVED IN: biological_process unknown; EXPRESSED IN: 23 plant structures; EXPRESSED DURING: 13 growth stages; CONTAINS InterPro DOMAIN/s: Pleckstrin homology (InterPro:IPR001849); BEST Arabidopsis thaliana protein match is: phosphoinositide binding (TAIR:AT1G48090.2). | chr4:9613617-9636618 REVERSE
scaffold_4	35694246	Eucgr.D02155	3	7	0.7	10	81	13	0.1383	94	1	0.00127367	1.03869e-21	syn	C	Y	T	T	| Symbols: | dehydration-responsive family protein | chr4:10012850-10015267 REVERSE
scaffold_4	36031155	Eucgr.D02178	34	94	0.7344	128	197	35	0.1509	232	0	0	1	syn	A	R	G	G	| Symbols: | glycine cleavage system H protein, mitochondrial, putative | chr1:11739479-11740246 REVERSE
scaffold_4	36032070	Eucgr.D02179	6	6	0.5	12	7	63	0.9	70	1	0.0174204	3.37871e-06	3'UTR	A	W	T	T	| Symbols: | glycine cleavage system H protein, mitochondrial, putative | chr1:11739479-11740246 REVERSE
scaffold_4	36164461	Eucgr.D02191	206	5	0.0237	211	131	16	0.1088	147	1	0.0255789	1	non-syn	T	Y	C	C	| Symbols: | peptidase M20/M25/M40 family protein | chr4:9915916-9918049 FORWARD
scaffold_4	36304270	Eucgr.D02207	20	14	0.4118	34	44	6	0.12	50	1	0.0538265	0.12036	syn	C	Y	T	T	| Symbols: | 33 kDa ribonucleoprotein, chloroplast, putative / RNA-binding protein cp33, putative | chr2:14898341-14899590 FORWARD
scaffold_4	36363363	Eucgr.D02221	36	20	0.3571	56	36	60	0.625	96	1	0.0414374	1	syn	C	S	G	G	| Symbols: | plastid-lipid associated protein PAP, putative | chr2:14912309-14913797 REVERSE
scaffold_4	36422714	Eucgr.D02226	9	184	0.9534	193	16	70	0.814	86	1	0.00789384	0.322918	3'UTR	G	A	A	A	| Symbols: | RCD1 (RADICAL-INDUCED CELL DEATH1); protein binding | chr1:11613427-11615748 FORWARD
scaffold_4	36431361	Eucgr.D02227	27	17	0.3864	44	91	11	0.1078	102	1	0.00471981	0.637419	syn	G	R	A	A	| Symbols: | protein kinase family protein | chr4:12129485-12134086 FORWARD
scaffold_4	36598285	Eucgr.D02250	114	24	0.1739	138	13	15	0.5357	28	1	0.00237944	9.21235e-07	syn	C	Y	T	T	| Symbols: | zinc finger (C3HC4-type RING finger) family protein | chr3:22645680-22647290 FORWARD
scaffold_4	36970638	Eucgr.D02302	146	5	0.0331	151	77	13	0.1444	90	1	0.0424232	0.00719518	3'UTR	G	R	A	A	| Symbols: CYP86A2, ATT1 | CYP86A2 (CYTOCHROME P450 86 A2); fatty acid (omega-1)-hydroxylase/ oxygen binding | chr4:160951-162778 FORWARD
scaffold_4	37007383	Eucgr.D02305	64	10	0.1351	74	25	17	0.4048	42	1	0.0307899	0.487764	non-syn	G	R	A	A	| Symbols: CHR2, ATBRM, BRM, CHA2 | transcription regulatory protein SNF2, putative | chr2:18923304-18931769 FORWARD
scaffold_4	37052111	Eucgr.D02312	44	19	0.3016	63	13	22	0.6286	35	1	0.0463017	0.919049	syn	G	R	A	A	| Symbols: | protein kinase family protein | chr5:8113910-8116384 FORWARD
scaffold_4	37052576	Eucgr.D02312	36	28	0.4375	64	41	7	0.1458	48	1	0.031285	0.919049	syn	A	R	G	G	| Symbols: | protein kinase family protein | chr5:8113910-8116384 FORWARD
scaffold_4	37066007	Eucgr.D02314	296	12	0.039	308	132	19	0.1258	151	1	0.0185458	0.871125	non-syn	G	R	A	A	| Symbols: | INVOLVED IN: biological_process unknown; EXPRESSED IN: 23 plant structures; EXPRESSED DURING: 13 growth stages; BEST Arabidopsis thaliana protein match is: BPS1 (BYPASS 1) (TAIR:AT1G01550.2); Has 94 Blast hits to 83 proteins in 14 species: Archae - 0; Bacteria - 2; Metazoa - 1; Fungi - 0; Plants - 91; Viruses - 0; Other Eukaryotes - 0 (source: NCBI BLink). | chr2:18948317-18949360 RE…
scaffold_4	37066576	Eucgr.D02314	264	33	0.1111	297	122	54	0.3068	176	0.00992405	0	0.871125	syn	A	R	G	G	| Symbols: | INVOLVED IN: biological_process unknown; EXPRESSED IN: 23 plant structures; EXPRESSED DURING: 13 growth stages; BEST Arabidopsis thaliana protein match is: BPS1 (BYPASS 1) (TAIR:AT1G01550.2); Has 94 Blast hits to 83 proteins in 14 species: Archae - 0; Bacteria - 2; Metazoa - 1; Fungi - 0; Plants - 91; Viruses - 0; Other Eukaryotes - 0 (source: NCBI BLink). | chr2:18948317-18949360 RE…
scaffold_4	37099752	Eucgr.D02319	32	39	0.5493	71	43	135	0.7584	178	1	0.0356604	0.00781076	syn	G	R	A	A	| Symbols: | ribosomal protein L5 family protein | chr4:544166-545480 REVERSE
scaffold_4	37151214	Eucgr.D02327	103	10	0.0885	113	11	10	0.4762	21	0.424622	0.000394263	1.22928e-18	syn	C	Y	T	T	| Symbols: LEA14, LSR3 | LEA14 (LATE EMBRYOGENESIS ABUNDANT 14) | chr1:172295-172826 REVERSE
scaffold_4	37281496	Eucgr.D02339	2	201	0.9901	203	0	1262	1	1262	1	0.0162549	3.65951e-07	3'UTR	A	G	G	G	| Symbols: | unknown protein | chr4:493692-494379 FORWARD
scaffold_4	37313238	Eucgr.D02343	89	13	0.1275	102	79	37	0.319	116	1	0.0265386	0.3388	non-syn	G	R	A	A	| Symbols: UBC8, ATUBC8 | UBC8 (UBIQUITIN CONJUGATING ENZYME 8); protein binding / ubiquitin-protein ligase | chr5:16676072-16677223 FORWARD
scaffold_4	37628634	Eucgr.D02374	21	18	0.4615	39	42	8	0.16	50	1	0.0511254	3.42574e-05	syn	T	Y	C	C	| Symbols: | tetratricopeptide repeat (TPR)-containing protein | chr1:121582-130099 REVERSE
scaffold_4	3776906	Eucgr.D00234	96	10	0.0943	106	612	7	0.0113	619	0.0162273	0	3.94671e-06	3'UTR	T	Y	C	C	| Symbols: PSAK | PSAK (photosystem I subunit K) | chr1:10722325-10723013 FORWARD
scaffold_4	3776920	Eucgr.D00234	69	13	0.1585	82	448	7	0.0154	455	0	0	3.94671e-06	syn	T	K	G	G	| Symbols: PSAK | PSAK (photosystem I subunit K) | chr1:10722325-10723013 FORWARD
scaffold_4	3777007	Eucgr.D00234	144	11	0.071	155	876	179	0.1697	1055	1	0.0452342	3.94671e-06	syn	C	Y	T	T	| Symbols: PSAK | PSAK (photosystem I subunit K) | chr1:10722325-10723013 FORWARD
scaffold_4	3777518	Eucgr.D00234	112	9	0.0744	121	815	11	0.0133	826	1	0.000942849	3.94671e-06	non-syn	T	Y	C	C	| Symbols: PSAK | PSAK (photosystem I subunit K) | chr1:10722325-10723013 FORWARD
scaffold_4	3777864	Eucgr.D00234	52	20	0.2778	72	373	55	0.1285	428	1	0.032504	3.94671e-06	5'UTR	G	K	T	T	| Symbols: PSAK | PSAK (photosystem I subunit K) | chr1:10722325-10723013 FORWARD
scaffold_4	38616895	Eucgr.D02433	47	9	0.1607	56	46	49	0.5158	95	1	0.0010592	0.111622	syn	C	Y	T	T	| Symbols: NTMC2TYPE4, NTMC2T4 | NTMC2T4; lipid binding | chr3:22597485-22600932 FORWARD
scaffold_4	38715787	Eucgr.D02440	10	5	0.3333	15	1	13	0.9286	14	1	0.030904	1.98914e-05	syn	G	R	A	A	| Symbols: CYP704A2 | CYP704A2; electron carrier/ heme binding / iron ion binding / monooxygenase/ oxygen binding | chr2:18753085-18754944 FORWARD
scaffold_4	38883668	Eucgr.D02453	5	27	0.8438	32	16	5	0.2381	21	0.940606	0.000784492	0.12469	non-syn	C	A	A	A	| Symbols: | transducin family protein / WD-40 repeat family protein | chr4:34234-36594 FORWARD
scaffold_4	39106866	Eucgr.D02467	119	20	0.1439	139	275	104	0.2744	379	1	0.0535331	0.773028	syn	A	R	G	G	| Symbols: | transketolase, putative | chr3:22454004-22456824 FORWARD
scaffold_4	39109502	Eucgr.D02467	428	30	0.0655	458	811	161	0.1656	972	0.0187003	0	0.773028	syn	C	Y	T	T	| Symbols: | transketolase, putative | chr3:22454004-22456824 FORWARD
scaffold_4	39109538	Eucgr.D02467	443	55	0.1104	498	992	48	0.0462	1040	0.21439	0.000215684	0.773028	syn	C	Y	T	T	| Symbols: | transketolase, putative | chr3:22454004-22456824 FORWARD
scaffold_4	39109691	Eucgr.D02467	378	30	0.0735	408	753	23	0.0296	776	1	0.0193034	0.773028	syn	C	Y	T	T	| Symbols: | transketolase, putative | chr3:22454004-22456824 FORWARD
scaffold_4	39110327	Eucgr.D02467	315	29	0.0843	344	809	25	0.03	834	1	0.00298997	0.773028	3'prime	G	R	A	A	| Symbols: | transketolase, putative | chr3:22454004-22456824 FORWARD
scaffold_4	39110375	Eucgr.D02467	213	16	0.0699	229	498	109	0.1796	607	1	0.00404182	0.773028	3'prime	G	R	A	A	| Symbols: | transketolase, putative | chr3:22454004-22456824 FORWARD
scaffold_4	39820846	Eucgr.D02523	77	7	0.0833	84	11	10	0.4762	21	1	0.000912606	0.063834	syn	C	Y	T	T	| Symbols: | lipase-related | chr2:18548999-18552019 REVERSE
scaffold_4	39953338	Eucgr.D02539	0	24	1	24	4	6	0.6	10	1	0.0310792	0.332237	non-syn	C	T	T	T	| Symbols: | binding | chr4:17888668-17896060 REVERSE
scaffold_4	40451227	Eucgr.D02582	0	8	1	8	37	24	0.3934	61	1	0.0368442	3.76036e-10	syn	A	G	G	G	| Symbols: FEI1 | FEI1 (FEI 1); ATP binding / kinase/ protein serine/threonine kinase | chr1:11250360-11253516 FORWARD
scaffold_4	40499320	Eucgr.D02588	224	18	0.0744	242	77	18	0.1895	95	1	0.0543072	0.647116	3'UTR	T	W	A	A	| Symbols: ATBBC1, BBC1, RSU2 | ATBBC1 (ARABIDOPSIS THALIANA BREAST BASIC CONSERVED 1); structural constituent of ribosome | chr3:18166971-18168047 REVERSE
scaffold_4	40538032	Eucgr.D02594	42	37	0.4684	79	10	32	0.7619	42	1	0.0509675	0.590032	syn	T	W	A	A	| Symbols: | DNA binding / nucleic acid binding / zinc ion binding | chr4:10466618-10469092 REVERSE
scaffold_4	41025402	Eucgr.D02646	75	16	0.1758	91	14	14	0.5	28	1	0.0202552	5.20093e-13	non-syn	T	Y	C	C	| Symbols: KCS1 | KCS1 (3-KETOACYL-COA SYNTHASE 1); acyltransferase/ fatty acid elongase | chr1:57392-58978 REVERSE
scaffold_4	4151574	Eucgr.D00261	40	89	0.6899	129	67	65	0.4924	132	1	0.0359985	1	non-syn	A	M	C	C	| Symbols: ERD4 | ERD4 (early-responsive to dehydration 4) | chr1:10715892-10718799 FORWARD
scaffold_4	4350736	Eucgr.D00272	36	5	0.122	41	7	8	0.5333	15	1	0.0373929	0.0726739	syn	C	S	G	G	| Symbols: CIPK23, SnRK3.23, ATCIPK23, LKS1 | CIPK23 (CBL-INTERACTING PROTEIN KINASE 23); kinase/ protein binding / protein serine/threonine kinase | chr1:10655270-10658524 FORWARD
scaffold_4	4391612	Eucgr.D00273	112	5	0.0427	117	21	8	0.2759	29	1	0.00435008	2.22117e-15	non-syn	T	Y	C	C	| Symbols: | FUNCTIONS IN: molecular_function unknown; INVOLVED IN: response to cytokinin stimulus; EXPRESSED IN: 18 plant structures; EXPRESSED DURING: 10 growth stages; BEST Arabidopsis thaliana protein match is: galactosyltransferase family protein (TAIR:AT4G21060.1); Has 16 Blast hits to 16 proteins in 5 species: Archae - 0; Bacteria - 0; Metazoa - 0; Fungi - 0; Plants - 16; Viruses - 0; Othe…
scaffold_4	4892570	Eucgr.D00295	3	144	0.9796	147	7	43	0.86	50	1	0.0287048	0.0519407	non-syn	A	G	G	G	| Symbols: | SGS domain-containing protein | chr1:10546794-10548072 REVERSE
scaffold_4	5045847	Eucgr.D00301	106	19	0.152	125	36	20	0.3571	56	1	0.0512406	0.991527	syn	C	Y	T	T	| Symbols: | 40S ribosomal protein S14 (RPS14C) | chr3:19503324-19504701 FORWARD
scaffold_4	5277984	Eucgr.D00319	20	19	0.4872	39	757	3142	0.8058	3899	0.0589182	0	1	syn	T	Y	C	C	| Symbols: CAB1, AB140, CAB140, LHCB1.3 | CAB1 (CHLOROPHYLL A/B BINDING PROTEIN 1); chlorophyll binding | chr1:10478071-10478874 FORWARD
scaffold_4	5277991	Eucgr.D00319	22	18	0.45	40	3242	710	0.1797	3952	0.956295	0.000793606	1	5'UTR	G	R	A	A	| Symbols: CAB1, AB140, CAB140, LHCB1.3 | CAB1 (CHLOROPHYLL A/B BINDING PROTEIN 1); chlorophyll binding | chr1:10478071-10478874 FORWARD
scaffold_4	5281855	Eucgr.D00320	4	5	0.5556	9	888	12	0.0133	900	0	0	8.08473e-12	3'UTR	A	R	G	G	| Symbols: CAB1, AB140, CAB140, LHCB1.3 | CAB1 (CHLOROPHYLL A/B BINDING PROTEIN 1); chlorophyll binding | chr1:10478071-10478874 FORWARD
scaffold_4	5285914	Eucgr.D00321	39	5	0.1136	44	3312	76	0.0224	3388	1	0.00414732	2.22283e-20	syn	C	M	A	A	| Symbols: LHB1B1, LHCB1.4 | LHB1B1; chlorophyll binding | chr2:14524818-14525618 FORWARD
scaffold_4	5285971	Eucgr.D00321	23	15	0.3947	38	3943	306	0.072	4249	0	0	2.22283e-20	syn	A	R	G	G	| Symbols: LHB1B1, LHCB1.4 | LHB1B1; chlorophyll binding | chr2:14524818-14525618 FORWARD
scaffold_4	5285986	Eucgr.D00321	26	23	0.4694	49	3928	578	0.1283	4506	0	0	9.5771e-24	syn	G	R	A	A	| Symbols: LHB1B1, LHCB1.4 | LHB1B1; chlorophyll binding | chr2:14524818-14525618 FORWARD
scaffold_4	5286031	Eucgr.D00321	38	12	0.24	50	4740	396	0.0771	5136	1	0.00142095	2.22283e-20	syn	C	Y	T	T	| Symbols: LHB1B1, LHCB1.4 | LHB1B1; chlorophyll binding | chr2:14524818-14525618 FORWARD
scaffold_4	5286214	Eucgr.D00321	30	33	0.5238	63	4450	297	0.0626	4747	0	0	2.22283e-20	syn	A	R	G	G	| Symbols: LHB1B1, LHCB1.4 | LHB1B1; chlorophyll binding | chr2:14524818-14525618 FORWARD
scaffold_4	5286403	Eucgr.D00321	21	9	0.3	30	3510	111	0.0307	3621	0	0	2.22283e-20	syn	A	R	G	G	| Symbols: LHB1B1, LHCB1.4 | LHB1B1; chlorophyll binding | chr2:14524818-14525618 FORWARD
scaffold_4	5289683	Eucgr.D00322	166	22	0.117	188	1945	123	0.0595	2068	1	0.0539744	9.58814e-10	non-syn	T	W	A	A	| Symbols: LHB1B1, LHCB1.4 | LHB1B1; chlorophyll binding | chr2:14524818-14525618 FORWARD
scaffold_4	5289877	Eucgr.D00322	369	12	0.0315	381	4614	56	0.012	4670	1	0.0427464	9.58814e-10	syn	T	Y	C	C	| Symbols: LHB1B1, LHCB1.4 | LHB1B1; chlorophyll binding | chr2:14524818-14525618 FORWARD
scaffold_4	5289936	Eucgr.D00322	257	29	0.1014	286	3547	101	0.0277	3648	0	0	9.58814e-10	syn	C	Y	T	T	| Symbols: LHB1B1, LHCB1.4 | LHB1B1; chlorophyll binding | chr2:14524818-14525618 FORWARD
scaffold_4	5289948	Eucgr.D00322	308	38	0.1098	346	4102	244	0.0561	4346	1	0.00309274	9.58814e-10	syn	C	Y	T	T	| Symbols: LHB1B1, LHCB1.4 | LHB1B1; chlorophyll binding | chr2:14524818-14525618 FORWARD
scaffold_4	5289960	Eucgr.D00322	201	153	0.4322	354	2285	2518	0.5243	4803	1	0.027313	9.58814e-10	syn	A	R	G	G	| Symbols: LHB1B1, LHCB1.4 | LHB1B1; chlorophyll binding | chr2:14524818-14525618 FORWARD
scaffold_4	5289978	Eucgr.D00322	412	5	0.012	417	5343	311	0.055	5654	1	0.00670439	9.58814e-10	syn	C	Y	T	T	| Symbols: LHB1B1, LHCB1.4 | LHB1B1; chlorophyll binding | chr2:14524818-14525618 FORWARD
scaffold_4	5290002	Eucgr.D00322	419	33	0.073	452	5781	106	0.018	5887	0	0	9.58814e-10	syn	C	S	G	G	| Symbols: LHB1B1, LHCB1.4 | LHB1B1; chlorophyll binding | chr2:14524818-14525618 FORWARD
scaffold_4	5290128	Eucgr.D00322	452	11	0.0238	463	4975	333	0.0627	5308	1	0.0238608	9.58814e-10	syn	T	K	G	G	| Symbols: LHB1B1, LHCB1.4 | LHB1B1; chlorophyll binding | chr2:14524818-14525618 FORWARD
scaffold_4	5290143	Eucgr.D00322	412	10	0.0237	422	4759	364	0.0711	5123	1	0.00888025	9.58814e-10	syn	G	R	A	A	| Symbols: LHB1B1, LHCB1.4 | LHB1B1; chlorophyll binding | chr2:14524818-14525618 FORWARD
scaffold_4	5290156	Eucgr.D00322	402	5	0.0123	407	4654	269	0.0546	4923	1	0.00913007	9.58814e-10	syn	T	Y	C	C	| Symbols: LHB1B1, LHCB1.4 | LHB1B1; chlorophyll binding | chr2:14524818-14525618 FORWARD
scaffold_4	5290215	Eucgr.D00322	309	14	0.0433	323	3510	53	0.0149	3563	1	0.00791904	9.58814e-10	syn	T	K	C	C	| Symbols: LHB1B1, LHCB1.4 | LHB1B1; chlorophyll binding | chr2:14524818-14525618 FORWARD
scaffold_4	5290230	Eucgr.D00322	314	33	0.0951	347	3854	53	0.0136	3907	0	0	9.58814e-10	syn	T	Y	C	C	| Symbols: LHB1B1, LHCB1.4 | LHB1B1; chlorophyll binding | chr2:14524818-14525618 FORWARD
scaffold_4	5290233	Eucgr.D00322	308	46	0.1299	354	3868	136	0.034	4004	0	0	9.58814e-10	syn	T	Y	C	C	| Symbols: LHB1B1, LHCB1.4 | LHB1B1; chlorophyll binding | chr2:14524818-14525618 FORWARD
scaffold_4	5290245	Eucgr.D00322	299	210	0.4126	509	3961	492	0.1105	4453	0	0	9.58814e-10	syn	A	M	C	C	| Symbols: LHB1B1, LHCB1.4 | LHB1B1; chlorophyll binding | chr2:14524818-14525618 FORWARD
scaffold_4	5290251	Eucgr.D00322	313	199	0.3887	512	4263	459	0.0972	4722	0	0	9.58814e-10	syn	T	Y	C	C	| Symbols: LHB1B1, LHCB1.4 | LHB1B1; chlorophyll binding | chr2:14524818-14525618 FORWARD
scaffold_4	5290260	Eucgr.D00322	403	200	0.3317	603	3113	2344	0.4295	5457	0.346614	0.000329794	9.58814e-10	syn	C	Y	T	T	| Symbols: LHB1B1, LHCB1.4 | LHB1B1; chlorophyll binding | chr2:14524818-14525618 FORWARD
scaffold_4	5290266	Eucgr.D00322	367	209	0.3628	576	3048	2513	0.4519	5561	1	0.00258578	9.58814e-10	syn	G	R	A	A	| Symbols: LHB1B1, LHCB1.4 | LHB1B1; chlorophyll binding | chr2:14524818-14525618 FORWARD
scaffold_4	5290278	Eucgr.D00322	366	139	0.2752	505	4653	51	0.0108	4704	0	0	9.58814e-10	syn	T	Y	C	C	| Symbols: LHB1B1, LHCB1.4 | LHB1B1; chlorophyll binding | chr2:14524818-14525618 FORWARD
scaffold_4	5290281	Eucgr.D00322	365	117	0.2427	482	4790	319	0.0624	5109	0	0	9.58814e-10	syn	G	S	C	C	| Symbols: LHB1B1, LHCB1.4 | LHB1B1; chlorophyll binding | chr2:14524818-14525618 FORWARD
scaffold_4	5290293	Eucgr.D00322	381	41	0.0972	422	4445	133	0.0291	4578	0	0	9.58814e-10	syn	G	S	A	A	| Symbols: LHB1B1, LHCB1.4 | LHB1B1; chlorophyll binding | chr2:14524818-14525618 FORWARD
scaffold_4	5290294	Eucgr.D00322	404	26	0.0605	430	5023	161	0.0311	5184	1	0.0340193	9.58814e-10	syn	T	Y	C	C	| Symbols: LHB1B1, LHCB1.4 | LHB1B1; chlorophyll binding | chr2:14524818-14525618 FORWARD
scaffold_4	5290314	Eucgr.D00322	360	32	0.0816	392	4356	158	0.035	4514	0.402293	0.000376327	9.58814e-10	syn	G	R	A	A	| Symbols: LHB1B1, LHCB1.4 | LHB1B1; chlorophyll binding | chr2:14524818-14525618 FORWARD
scaffold_4	5290528	Eucgr.D00322	185	20	0.0976	205	2220	78	0.0339	2298	0.616684	0.000541426	9.58814e-10	3'UTR	C	Y	T	T	| Symbols: LHB1B1, LHCB1.4 | LHB1B1; chlorophyll binding | chr2:14524818-14525618 FORWARD
scaffold_4	8709437	Eucgr.D00484	155	39	0.201	194	184	7	0.0366	191	0.0601145	0	0.284047	syn	C	Y	T	T	| Symbols: XBCP3 | XBCP3 (xylem bark cysteine peptidase 3); cysteine-type endopeptidase/ cysteine-type peptidase | chr1:3201848-3203875 FORWARD
scaffold_4	8789754	Eucgr.D00489	19	5	0.2083	24	3	9	0.75	12	1	0.0464862	0.0192236	syn	C	Y	T	T	| Symbols: WAVE2 | WAVE2 | chr1:10190588-10194900 REVERSE
scaffold_41	70915	Eucgr.L00637	117	16	0.1203	133	27	14	0.3415	41	1	0.0328869	0.106859	syn	G	R	A	A	| Symbols: RPT5A, ATS6A.2 | RPT5A (REGULATORY PARTICLE TRIPLE-A ATPASE 5A); ATPase/ calmodulin binding | chr3:1603540-1605993 FORWARD
scaffold_5	1082931	Eucgr.E00121	175	11	0.0591	186	93	20	0.177	113	1	0.0362051	0.971235	non-syn	C	S	G	G	| Symbols: GPAT8 | GPAT8 (glycerol-3-phosphate acyltransferase 8); acyltransferase/ glycerol-3-phosphate O-acyltransferase | chr4:174312-176734 REVERSE
scaffold_5	11342693	Eucgr.E01060	115	22	0.1606	137	236	8	0.0328	244	0.798734	0.000677467	0.448448	3'UTR	A	R	G	G	| Symbols: ATGRP7, CCR2 | CCR2 (COLD, CIRCADIAN RHYTHM, AND RNA BINDING 2); RNA binding / double-stranded DNA binding / single-stranded DNA binding | chr2:9265477-9266316 REVERSE
scaffold_5	11342761	Eucgr.E01060	256	5	0.0192	261	371	41	0.0995	412	1	0.00331056	0.448448	3'UTR	A	W	T	T	| Symbols: ATGRP7, CCR2 | CCR2 (COLD, CIRCADIAN RHYTHM, AND RNA BINDING 2); RNA binding / double-stranded DNA binding / single-stranded DNA binding | chr2:9265477-9266316 REVERSE
scaffold_5	11343255	Eucgr.E01060	629	51	0.075	680	1239	53	0.041	1292	1	0.0393737	0.448448	non-syn	C	Y	T	T	| Symbols: ATGRP7, CCR2 | CCR2 (COLD, CIRCADIAN RHYTHM, AND RNA BINDING 2); RNA binding / double-stranded DNA binding / single-stranded DNA binding | chr2:9265477-9266316 REVERSE
scaffold_5	11343276	Eucgr.E01060	490	48	0.0892	538	1038	39	0.0362	1077	0.788228	0.000670262	0.448448	intron	C	S	G	G	| Symbols: ATGRP7, CCR2 | CCR2 (COLD, CIRCADIAN RHYTHM, AND RNA BINDING 2); RNA binding / double-stranded DNA binding / single-stranded DNA binding | chr2:9265477-9266316 REVERSE
scaffold_5	11343471	Eucgr.E01060	77	117	0.6031	194	88	260	0.7471	348	1	0.018044	0.448448	non-syn	G	R	A	A	| Symbols: ATGRP7, CCR2 | CCR2 (COLD, CIRCADIAN RHYTHM, AND RNA BINDING 2); RNA binding / double-stranded DNA binding / single-stranded DNA binding | chr2:9265477-9266316 REVERSE
scaffold_5	11343580	Eucgr.E01060	317	42	0.117	359	433	145	0.2509	578	0.05632	0	0.448448	non-syn	T	Y	C	C	| Symbols: ATGRP7, CCR2 | CCR2 (COLD, CIRCADIAN RHYTHM, AND RNA BINDING 2); RNA binding / double-stranded DNA binding / single-stranded DNA binding | chr2:9265477-9266316 REVERSE
scaffold_5	11343593	Eucgr.E01060	408	19	0.0445	427	714	8	0.0111	722	1	0.0126548	0.448448	syn	C	Y	T	T	| Symbols: ATGRP7, CCR2 | CCR2 (COLD, CIRCADIAN RHYTHM, AND RNA BINDING 2); RNA binding / double-stranded DNA binding / single-stranded DNA binding | chr2:9265477-9266316 REVERSE
scaffold_5	11343616	Eucgr.E01060	331	5	0.0149	336	508	39	0.0713	547	1	0.00851722	0.448448	non-syn	T	W	A	A	| Symbols: ATGRP7, CCR2 | CCR2 (COLD, CIRCADIAN RHYTHM, AND RNA BINDING 2); RNA binding / double-stranded DNA binding / single-stranded DNA binding | chr2:9265477-9266316 REVERSE
scaffold_5	11451602	Eucgr.E01069	60	5	0.0769	65	25	13	0.3421	38	1	0.0224199	0.00103473	3'UTR	T	Y	C	C	| Symbols: PDH-E1 ALPHA | PDH-E1 ALPHA (PYRUVATE DEHYDROGENASE E1 ALPHA); pyruvate dehydrogenase (acetyl-transferring) | chr1:47705-49166 REVERSE
scaffold_5	11451667	Eucgr.E01069	3	38	0.9268	41	9	8	0.4706	17	1	0.00501437	0.00103473	3'UTR	A	G	G	G	| Symbols: PDH-E1 ALPHA | PDH-E1 ALPHA (PYRUVATE DEHYDROGENASE E1 ALPHA); pyruvate dehydrogenase (acetyl-transferring) | chr1:47705-49166 REVERSE
scaffold_5	11545573	Eucgr.E01082	48	55	0.534	103	3	27	0.9	30	1	0.0120655	0.0422351	syn	C	Y	T	T	| Symbols: ZAT, ATMTP1, MTP1, ZAT1, ATCDF1 | ZAT (ZINC TRANSPORTER OF ARABIDOPSIS THALIANA); inorganic anion transmembrane transporter/ metal ion transmembrane transporter/ zinc ion transmembrane transporter | chr2:19238128-19239324 FORWARD
scaffold_5	11689155	Eucgr.E01095	6	86	0.9348	92	6	8	0.5714	14	1	0.00362124	0.000126058	syn	C	T	T	T	| Symbols: NTL9 | NTL9 (NAC transcription factor-like 9); transcription factor | chr4:16888534-16890744 REVERSE
scaffold_5	11689837	Eucgr.E01095	4	49	0.9245	53	5	6	0.5455	11	1	0.0316796	0.000126058	non-syn	C	A	A	A	| Symbols: NTL9 | NTL9 (NAC transcription factor-like 9); transcription factor | chr4:16888534-16890744 REVERSE
scaffold_5	11790663	Eucgr.E01107	183	113	0.3818	296	85	16	0.1584	101	1	0.0022029	1	syn	C	Y	T	T	| Symbols: ATCAD1, CAD1 | cinnamyl-alcohol dehydrogenase, putative | chr1:27359346-27360876 REVERSE
scaffold_5	11790690	Eucgr.E01107	391	74	0.1591	465	133	7	0.05	140	1	0.0289393	1	syn	T	W	A	A	| Symbols: ATCAD1, CAD1 | cinnamyl-alcohol dehydrogenase, putative | chr1:27359346-27360876 REVERSE
scaffold_5	11817160	Eucgr.E01110	110	48	0.3038	158	15	28	0.6512	43	1	0.00200468	1	syn	C	Y	T	T	| Symbols: ATCAD1, CAD1 | cinnamyl-alcohol dehydrogenase, putative | chr1:27359346-27360876 REVERSE
scaffold_5	11817181	Eucgr.E01110	226	49	0.1782	275	28	28	0.5	56	0.0185181	0	1	syn	G	K	T	T	| Symbols: ATCAD1, CAD1 | cinnamyl-alcohol dehydrogenase, putative | chr1:27359346-27360876 REVERSE
scaffold_5	11817259	Eucgr.E01110	372	36	0.0882	408	51	17	0.25	68	1	0.00465364	1	syn	G	R	A	A	| Symbols: ATCAD1, CAD1 | cinnamyl-alcohol dehydrogenase, putative | chr1:27359346-27360876 REVERSE
scaffold_5	12134531	Eucgr.E01144	26	10	0.2778	36	772	74	0.0875	846	1	0.00682435	0.013158	intron	C	S	G	G	| Symbols: NCED4 | NCED4 (NINE-CIS-EPOXYCAROTENOID DIOXYGENASE 4) | chr4:10481835-10483622 FORWARD
scaffold_5	12959870	Eucgr.E01209	8	14	0.6364	22	52	15	0.2239	67	1	0.0138986	0.981581	non-syn	A	R	G	G	| Symbols: HGL1 | HGL1 (heteroglycan glucosidase 1); hydrolase, hydrolyzing O-glycosyl compounds | chr3:8502355-8509358 FORWARD
scaffold_5	13024500	Eucgr.E01212	8	14	0.6364	22	52	15	0.2239	67	1	0.0138923	0.447318	non-syn	A	R	G	G	| Symbols: HGL1 | HGL1 (heteroglycan glucosidase 1); hydrolase, hydrolyzing O-glycosyl compounds | chr3:8502355-8509358 FORWARD
scaffold_5	13095908	Eucgr.E01218	348	80	0.1869	428	314	129	0.2912	443	1	0.0130425	0.267966	syn	C	Y	T	T	| Symbols: ATDUR3, DUR3 | sodium:solute symporter family protein | chr5:18391337-18395696 FORWARD
scaffold_5	13472775	Eucgr.E01241	52	5	0.0877	57	18	12	0.4	30	1	0.0181143	1	non-syn	T	Y	C	C	| Symbols: | protein kinase, putative | chr4:10454770-10457468 REVERSE
scaffold_5	13658439	Eucgr.E01261	92	60	0.3947	152	372	125	0.2515	497	1	0.0221802	0.506345	syn	G	R	A	A	| Symbols: PRK | PRK (PHOSPHORIBULOKINASE); ATP binding / phosphoribulokinase/ protein binding | chr1:11532668-11534406 FORWARD
scaffold_5	13659333	Eucgr.E01261	132	228	0.6333	360	458	501	0.5224	959	1	0.012811	0.506345	non-syn	C	Y	T	T	| Symbols: PRK | PRK (PHOSPHORIBULOKINASE); ATP binding / phosphoribulokinase/ protein binding | chr1:11532668-11534406 FORWARD
scaffold_5	13659652	Eucgr.E01261	436	17	0.0375	453	1337	14	0.0104	1351	1	0.00602543	0.506345	non-syn	T	Y	C	C	| Symbols: PRK | PRK (PHOSPHORIBULOKINASE); ATP binding / phosphoribulokinase/ protein binding | chr1:11532668-11534406 FORWARD
scaffold_5	13659677	Eucgr.E01261	327	28	0.0789	355	1067	36	0.0326	1103	1	0.00971434	0.506345	non-syn	T	Y	C	C	| Symbols: PRK | PRK (PHOSPHORIBULOKINASE); ATP binding / phosphoribulokinase/ protein binding | chr1:11532668-11534406 FORWARD
scaffold_5	15295636	Eucgr.E01364	22	53	0.7067	75	19	7	0.2692	26	1	0.00484969	1.44273e-22	non-syn	A	R	G	G	| Symbols: | oxidoreductase, zinc-binding dehydrogenase family protein | chr1:8398245-8399656 REVERSE
scaffold_5	16176466	Eucgr.E01422	11	13	0.5417	24	4	72	0.9474	76	0.110551	0.000118617	0.75086	syn	T	Y	C	C	| Symbols: | GTP binding | chr5:3669350-3671471 REVERSE
scaffold_5	16469676	Eucgr.E01445	5	53	0.9138	58	5	5	0.5	10	1	0.0228488	0.00450519	syn	T	C	C	C	| Symbols: | arginase | chr4:5703499-5705180 FORWARD
scaffold_5	21034412	Eucgr.E01663	44	30	0.4054	74	75	8	0.0964	83	0.580671	0.000513414	0.0910332	non-syn	C	Y	T	T	| Symbols: EIF4G, CUM2 | EIF4G (EUKARYOTIC TRANSLATION INITIATION FACTOR 4G); translation initiation factor | chr3:22261842-22268295 FORWARD
scaffold_5	21034423	Eucgr.E01663	47	29	0.3816	76	20	61	0.7531	81	0.232045	0.000229294	0.0910332	non-syn	T	K	G	G	| Symbols: EIF4G, CUM2 | EIF4G (EUKARYOTIC TRANSLATION INITIATION FACTOR 4G); translation initiation factor | chr3:22261842-22268295 FORWARD
scaffold_5	21034424	Eucgr.E01663	28	46	0.6216	74	61	19	0.2375	80	0.128789	0.000136429	0.0910332	non-syn	C	Y	T	T	| Symbols: EIF4G, CUM2 | EIF4G (EUKARYOTIC TRANSLATION INITIATION FACTOR 4G); translation initiation factor | chr3:22261842-22268295 FORWARD
scaffold_5	21034425	Eucgr.E01663	40	34	0.4595	74	14	67	0.8272	81	0.1445	0.000152105	0.0910332	non-syn	G	K	T	T	| Symbols: EIF4G, CUM2 | EIF4G (EUKARYOTIC TRANSLATION INITIATION FACTOR 4G); translation initiation factor | chr3:22261842-22268295 FORWARD
scaffold_5	21037202	Eucgr.E01663	113	6	0.0504	119	38	12	0.24	50	1	0.01141	0.0910332	syn	C	Y	T	T	| Symbols: EIF4G, CUM2 | EIF4G (EUKARYOTIC TRANSLATION INITIATION FACTOR 4G); translation initiation factor | chr3:22261842-22268295 FORWARD
scaffold_5	21041158	Eucgr.E01663	0	29	1	29	7	15	0.6818	22	1	0.0335602	0.0910332	non-syn	A	G	G	G	| Symbols: EIF4G, CUM2 | EIF4G (EUKARYOTIC TRANSLATION INITIATION FACTOR 4G); translation initiation factor | chr3:22261842-22268295 FORWARD
scaffold_5	216664	Eucgr.E00015	175	59	0.2521	234	557	89	0.1378	646	1	0.00349475	0.309127	3'UTR	A	R	G	G	| Symbols: PTAC8, TMP14, PSAP, PSI-P | PSI-P (PHOTOSYSTEM I P SUBUNIT); DNA binding | chr2:19243729-19244870 FORWARD
scaffold_5	218095	Eucgr.E00015	149	14	0.0859	163	403	5	0.0123	408	0.851436	0.000715492	0.309127	syn	A	R	G	G	| Symbols: PTAC8, TMP14, PSAP, PSI-P | PSI-P (PHOTOSYSTEM I P SUBUNIT); DNA binding | chr2:19243729-19244870 FORWARD
scaffold_5	23158684	Eucgr.E01777	60	22	0.2683	82	94	6	0.06	100	1	0.00555831	0.405565	non-syn	G	S	C	C	| Symbols: | calcium-binding EF hand family protein | chr2:18309285-18309713 FORWARD
scaffold_5	23158767	Eucgr.E01777	27	101	0.7891	128	37	23	0.3833	60	0.00402077	0	0.405565	syn	C	A	A	A	| Symbols: | calcium-binding EF hand family protein | chr2:18309285-18309713 FORWARD
scaffold_5	23158804	Eucgr.E01777	29	98	0.7717	127	41	21	0.3387	62	0.00065052	0	0.405565	non-syn	G	C	C	C	| Symbols: | calcium-binding EF hand family protein | chr2:18309285-18309713 FORWARD
scaffold_5	23158907	Eucgr.E01777	91	50	0.3546	141	65	11	0.1447	76	1	0.0326042	0.405565	non-syn	C	Y	T	T	| Symbols: | calcium-binding EF hand family protein | chr2:18309285-18309713 FORWARD
scaffold_5	23158986	Eucgr.E01777	181	30	0.1422	211	88	52	0.3714	140	0.0606151	0	0.405565	syn	T	Y	C	C	| Symbols: | calcium-binding EF hand family protein | chr2:18309285-18309713 FORWARD
scaffold_5	23158999	Eucgr.E01777	59	101	0.6312	160	86	36	0.2951	122	0.00198909	0	0.405565	non-syn	T	K	G	G	| Symbols: | calcium-binding EF hand family protein | chr2:18309285-18309713 FORWARD
scaffold_5	23159007	Eucgr.E01777	51	67	0.5678	118	67	25	0.2717	92	1	0.00124655	0.405565	syn	T	Y	C	C	| Symbols: | calcium-binding EF hand family protein | chr2:18309285-18309713 FORWARD
scaffold_5	23168221	Eucgr.E01779	20	86	0.8113	106	25	21	0.4565	46	0.973077	0.000804861	0.385523	syn	G	C	C	C	| Symbols: | calcium-binding EF hand family protein | chr2:18309285-18309713 FORWARD
scaffold_5	23168302	Eucgr.E01779	273	7	0.025	280	74	9	0.1084	83	1	0.0352353	0.385523	syn	G	R	A	A	| Symbols: | calcium-binding EF hand family protein | chr2:18309285-18309713 FORWARD
scaffold_5	23168304	Eucgr.E01779	11	262	0.9597	273	19	64	0.7711	83	0.00549122	0	0.385523	non-syn	C	A	A	A	| Symbols: | calcium-binding EF hand family protein | chr2:18309285-18309713 FORWARD
scaffold_5	23168362	Eucgr.E01779	105	43	0.2905	148	14	22	0.6111	36	1	0.0128151	0.385523	syn	G	S	C	C	| Symbols: | calcium-binding EF hand family protein | chr2:18309285-18309713 FORWARD
scaffold_5	237756	Eucgr.E00018	8	7	0.4667	15	69	5	0.0676	74	1	0.00230298	1	non-syn	G	R	A	A	| Symbols: | zinc finger (DHHC type) family protein | chr3:22467486-22469273 REVERSE
scaffold_5	25820031	Eucgr.E01909	18	9	0.3333	27	10	31	0.7561	41	1	0.0196129	5.61477e-05	3'UTR	C	Y	T	T	| Symbols: | transketolase family protein | chr2:14568956-14570844 REVERSE
scaffold_5	2602523	Eucgr.E00270	5	78	0.9398	83	6	12	0.6667	18	1	0.0256441	0.126729	syn	T	C	C	C	| Symbols: | cinnamoyl-CoA reductase-related | chr2:10177902-10179789 FORWARD
scaffold_5	2672090	Eucgr.E00277	60	7	0.1045	67	12	10	0.4545	22	1	0.0122212	0.421922	syn	C	S	G	G	| Symbols: ATMYC2, RD22BP1, JAI1, JIN1, MYC2, ZBF1 | MYC2; DNA binding / transcription activator/ transcription factor | chr1:11799042-11800913 REVERSE
scaffold_5	27013675	Eucgr.E01963	99	41	0.2929	140	9	17	0.6538	26	1	0.015525	0.936636	syn	C	S	G	G	| Symbols: CXIP4 | CXIP4 (CAX INTERACTING PROTEIN 4); nucleic acid binding / zinc ion binding | chr2:12415992-12416990 REVERSE
scaffold_5	27013762	Eucgr.E01963	137	5	0.0352	142	41	11	0.2115	52	1	0.00423183	0.936636	syn	G	R	A	A	| Symbols: CXIP4 | CXIP4 (CAX INTERACTING PROTEIN 4); nucleic acid binding / zinc ion binding | chr2:12415992-12416990 REVERSE
scaffold_5	27014320	Eucgr.E01963	163	10	0.0578	173	52	23	0.3067	75	0.0105084	0	0.00190362	syn	G	R	A	A	| Symbols: CXIP4 | CXIP4 (CAX INTERACTING PROTEIN 4); nucleic acid binding / zinc ion binding | chr2:12415992-12416990 REVERSE
scaffold_5	2764034	Eucgr.E00291	6	10	0.625	16	2	39	0.9512	41	1	0.041831	0.886955	3'UTR	T	Y	C	C	| Symbols: | ferredoxin family protein | chr1:11771969-11774117 REVERSE
scaffold_5	2832388	Eucgr.E00302	1	9	0.9	10	43	18	0.2951	61	1	0.0112	0.905418	syn	C	T	T	T	| Symbols: | pentatricopeptide (PPR) repeat-containing protein | chr5:18897510-18899645 REVERSE
scaffold_5	2871971	Eucgr.E00307	39	16	0.2909	55	15	38	0.717	53	0.865949	0.000726467	0.155056	syn	C	Y	T	T	| Symbols: TOM2A | TOM2A (TOBAMOVIRUS MULTIPLICATION 2A); protein binding | chr1:11689393-11690873 REVERSE
scaffold_5	29243597	Eucgr.E02058	513	80	0.1349	593	131	60	0.3141	191	0.00168449	0	0.000815524	3'UTR	C	Y	T	T	?
scaffold_5	29244488	Eucgr.E02058	420	123	0.2265	543	215	17	0.0733	232	0.0345144	0	0.000815524	syn	A	R	G	G	?
scaffold_5	29244539	Eucgr.E02058	475	72	0.1316	547	212	11	0.0493	223	1	0.0277041	0.000815524	syn	G	R	A	A	?
scaffold_5	29244540	Eucgr.E02058	526	19	0.0349	545	150	74	0.3304	224	0	0	0.000815524	non-syn	A	R	G	G	?
scaffold_5	29244552	Eucgr.E02058	403	119	0.228	522	151	13	0.0793	164	1	0.00166922	0.000815524	non-syn	T	K	G	G	?
scaffold_5	29244555	Eucgr.E02058	439	92	0.1733	531	164	9	0.052	173	1	0.00429398	0.000815524	non-syn	T	W	A	A	?
scaffold_5	29271183	Eucgr.E02061	677	89	0.1162	766	159	60	0.274	219	0.000824849	0	0.00038469	3'UTR	C	Y	T	T	| Symbols: | pyruvate decarboxylase, putative | chr4:15952519-15954676 REVERSE
scaffold_5	29271184	Eucgr.E02061	616	154	0.2	770	197	23	0.1045	220	1	0.0346056	0.00038469	3'UTR	A	R	G	G	| Symbols: | pyruvate decarboxylase, putative | chr4:15952519-15954676 REVERSE
scaffold_5	29271197	Eucgr.E02061	787	50	0.0597	837	209	36	0.1469	245	0.822596	0.000695935	0.00038469	3'UTR	C	M	A	A	| Symbols: | pyruvate decarboxylase, putative | chr4:15952519-15954676 REVERSE
scaffold_5	3214767	Eucgr.E00338	64	57	0.4711	121	137	53	0.2789	190	1	0.0202444	2.19919e-12	5'UTR	C	Y	T	T	| Symbols: | isoflavone reductase, putative | chr4:18266024-18267604 REVERSE
scaffold_5	3216866	Eucgr.E00338	16	25	0.6098	41	59	20	0.2532	79	1	0.00649027	8.78836e-09	intron	C	Y	T	T	| Symbols: | isoflavone reductase, putative | chr4:18266024-18267604 REVERSE
scaffold_5	3225699	Eucgr.E00338	108	18	0.1429	126	137	81	0.3716	218	0.57678	0.000510425	1.59683e-18	non-syn	A	M	C	C	| Symbols: | isoflavone reductase, putative | chr4:18266024-18267604 REVERSE
scaffold_5	3225701	Eucgr.E00338	109	15	0.121	124	132	76	0.3654	208	0.12403	0.000131667	8.78836e-09	non-syn	G	R	A	A	| Symbols: | isoflavone reductase, putative | chr4:18266024-18267604 REVERSE
scaffold_5	3226016	Eucgr.E00338	103	14	0.1197	117	120	46	0.2771	166	1	0.0413725	8.78836e-09	non-syn	A	R	G	G	| Symbols: | isoflavone reductase, putative | chr4:18266024-18267604 REVERSE
scaffold_5	3226027	Eucgr.E00338	147	7	0.0455	154	185	34	0.1553	219	1	0.0279002	2.86774e-25	syn	C	Y	T	T	| Symbols: | isoflavone reductase, putative | chr4:18266024-18267604 REVERSE
scaffold_5	3226081	Eucgr.E00338	66	34	0.34	100	189	20	0.0957	209	0.0110433	0	3.89903e-28	3'UTR	G	R	A	A	| Symbols: | isoflavone reductase, putative | chr4:18266024-18267604 REVERSE
scaffold_5	3345672	Eucgr.E00356	32	34	0.5152	66	67	24	0.2637	91	1	0.0380915	0.806289	3'UTR	G	K	T	T	| Symbols: | ATP-dependent Clp protease proteolytic subunit, putative | chr4:9586740-9589297 REVERSE
scaffold_5	3346511	Eucgr.E00356	12	22	0.6471	34	51	22	0.3014	73	1	0.0247383	0.806289	3'UTR	G	R	A	A	| Symbols: | ATP-dependent Clp protease proteolytic subunit, putative | chr4:9586740-9589297 REVERSE
scaffold_5	3446002	Eucgr.E00365	49	7	0.125	56	7	8	0.5333	15	1	0.021079	0.0520768	3'UTR	G	R	A	A	| Symbols: ATBI-1, BI-1, ATBI1 | ATBI1 (BAX INHIBITOR 1) | chr5:19136071-19137585 FORWARD
scaffold_5	3446070	Eucgr.E00365	136	10	0.0685	146	50	40	0.4444	90	0	0	0.0520768	non-syn	G	S	C	C	| Symbols: ATBI-1, BI-1, ATBI1 | ATBI1 (BAX INHIBITOR 1) | chr5:19136071-19137585 FORWARD
scaffold_5	3446751	Eucgr.E00365	256	214	0.4553	470	101	27	0.2109	128	0.052731	0	0.0520768	syn	G	R	A	A	| Symbols: ATBI-1, BI-1, ATBI1 | ATBI1 (BAX INHIBITOR 1) | chr5:19136071-19137585 FORWARD
scaffold_5	3549511	Eucgr.E00375	14	68	0.8293	82	7	5	0.4167	12	1	0.0398195	1.01996e-05	3'UTR	T	C	C	C	| Symbols: UCH3 | UCH3 (UBIQUITIN C-TERMINAL HYDROLASE 3); ubiquitin thiolesterase | chr4:9767114-9768648 REVERSE
scaffold_5	36145968	Eucgr.E02381	4059	174	0.0411	4233	7750	208	0.0261	7958	0.570608	0.000505859	0.0673693	5'UTR	A	R	G	G	| Symbols: LHB1B1, LHCB1.4 | LHB1B1; chlorophyll binding | chr2:14524818-14525618 FORWARD
scaffold_5	36146047	Eucgr.E02381	2055	1034	0.3347	3089	3215	1380	0.3003	4595	1	0.0417948	0.0673693	syn	C	M	A	A	| Symbols: LHB1B1, LHCB1.4 | LHB1B1; chlorophyll binding | chr2:14524818-14525618 FORWARD
scaffold_5	36146050	Eucgr.E02381	2114	1162	0.3547	3276	3659	1700	0.3172	5359	1	0.0135611	0.0673693	syn	T	Y	C	C	| Symbols: LHB1B1, LHCB1.4 | LHB1B1; chlorophyll binding | chr2:14524818-14525618 FORWARD
scaffold_5	36146200	Eucgr.E02381	2766	2889	0.5109	5655	2703	4940	0.6463	7643	0	0	0.0673693	syn	G	K	T	T	| Symbols: LHB1B1, LHCB1.4 | LHB1B1; chlorophyll binding | chr2:14524818-14525618 FORWARD
scaffold_5	36146251	Eucgr.E02381	4302	59	0.0135	4361	5856	192	0.0317	6048	0.000205099	0	0.0673693	syn	C	Y	T	T	| Symbols: LHB1B1, LHCB1.4 | LHB1B1; chlorophyll binding | chr2:14524818-14525618 FORWARD
scaffold_5	36146260	Eucgr.E02381	186	3968	0.9552	4154	145	6501	0.9782	6646	0	0	0.0673693	syn	G	C	C	C	| Symbols: LHB1B1, LHCB1.4 | LHB1B1; chlorophyll binding | chr2:14524818-14525618 FORWARD
scaffold_5	36146359	Eucgr.E02381	6180	232	0.0362	6412	7057	507	0.067	7564	0	0	0.0673693	intron	C	Y	T	T	| Symbols: LHB1B1, LHCB1.4 | LHB1B1; chlorophyll binding | chr2:14524818-14525618 FORWARD
scaffold_5	36146374	Eucgr.E02381	6819	359	0.05	7178	6976	724	0.094	7700	0	0	0.0673693	intron	C	S	G	G	| Symbols: LHB1B1, LHCB1.4 | LHB1B1; chlorophyll binding | chr2:14524818-14525618 FORWARD
scaffold_5	36146392	Eucgr.E02381	6157	333	0.0513	6490	6477	627	0.0883	7104	0	0	0.0673693	intron	C	Y	T	T	| Symbols: LHB1B1, LHCB1.4 | LHB1B1; chlorophyll binding | chr2:14524818-14525618 FORWARD
scaffold_5	36146461	Eucgr.E02381	3781	172	0.0435	3953	7067	645	0.0836	7712	0	0	0.0673693	syn	C	S	G	G	| Symbols: LHB1B1, LHCB1.4 | LHB1B1; chlorophyll binding | chr2:14524818-14525618 FORWARD
scaffold_5	36146500	Eucgr.E02381	4190	235	0.0531	4425	6468	882	0.12	7350	0	0	0.0673693	syn	C	Y	T	T	| Symbols: LHB1B1, LHCB1.4 | LHB1B1; chlorophyll binding | chr2:14524818-14525618 FORWARD
scaffold_5	36146503	Eucgr.E02381	4062	254	0.0589	4316	6127	1093	0.1514	7220	0	0	0.0673693	syn	C	Y	T	T	| Symbols: LHB1B1, LHCB1.4 | LHB1B1; chlorophyll binding | chr2:14524818-14525618 FORWARD
scaffold_5	36146509	Eucgr.E02381	610	3281	0.8432	3891	1507	4853	0.7631	6360	0	0	0.0673693	syn	A	C	C	C	| Symbols: LHB1B1, LHCB1.4 | LHB1B1; chlorophyll binding | chr2:14524818-14525618 FORWARD
scaffold_5	36146515	Eucgr.E02381	3380	206	0.0574	3586	5856	1027	0.1492	6883	0	0	0.0673693	syn	C	Y	T	T	| Symbols: LHB1B1, LHCB1.4 | LHB1B1; chlorophyll binding | chr2:14524818-14525618 FORWARD
scaffold_5	36146521	Eucgr.E02381	622	2831	0.8199	3453	1708	5380	0.759	7088	0	0	0.0673693	syn	G	C	C	C	| Symbols: LHB1B1, LHCB1.4 | LHB1B1; chlorophyll binding | chr2:14524818-14525618 FORWARD
scaffold_5	36146527	Eucgr.E02381	570	3020	0.8412	3590	1695	5465	0.7633	7160	0	0	0.0673693	syn	G	C	C	C	| Symbols: LHB1B1, LHCB1.4 | LHB1B1; chlorophyll binding | chr2:14524818-14525618 FORWARD
scaffold_5	36146545	Eucgr.E02381	4096	306	0.0695	4402	7316	296	0.0389	7612	0	0	0.0673693	syn	C	Y	T	T	| Symbols: LHB1B1, LHCB1.4 | LHB1B1; chlorophyll binding | chr2:14524818-14525618 FORWARD
scaffold_5	36146632	Eucgr.E02381	4901	115	0.0229	5016	7711	93	0.0119	7804	0.133205	0.000140808	0.0673693	syn	C	M	A	A	| Symbols: LHB1B1, LHCB1.4 | LHB1B1; chlorophyll binding | chr2:14524818-14525618 FORWARD
scaffold_5	36146680	Eucgr.E02381	5480	101	0.0181	5581	7027	360	0.0487	7387	0	0	0.0673693	syn	A	R	G	G	| Symbols: LHB1B1, LHCB1.4 | LHB1B1; chlorophyll binding | chr2:14524818-14525618 FORWARD
scaffold_5	36146686	Eucgr.E02381	5340	252	0.0451	5592	7198	444	0.0581	7642	1	0.0294521	0.0673693	syn	G	R	A	A	| Symbols: LHB1B1, LHCB1.4 | LHB1B1; chlorophyll binding | chr2:14524818-14525618 FORWARD
scaffold_5	36146704	Eucgr.E02381	5139	534	0.0941	5673	7542	201	0.026	7743	0	0	0.0673693	syn	C	Y	T	T	| Symbols: LHB1B1, LHCB1.4 | LHB1B1; chlorophyll binding | chr2:14524818-14525618 FORWARD
scaffold_5	36146713	Eucgr.E02381	5715	268	0.0448	5983	7572	153	0.0198	7725	0	0	0.0673693	syn	C	S	G	G	| Symbols: LHB1B1, LHCB1.4 | LHB1B1; chlorophyll binding | chr2:14524818-14525618 FORWARD
scaffold_5	36146722	Eucgr.E02381	5348	240	0.0429	5588	6564	621	0.0864	7185	0	0	0.0673693	syn	G	R	A	A	| Symbols: LHB1B1, LHCB1.4 | LHB1B1; chlorophyll binding | chr2:14524818-14525618 FORWARD
scaffold_5	36146807	Eucgr.E02381	400	142	0.262	542	1255	243	0.1622	1498	0.0329695	0	0.0673693	3'UTR	T	W	A	A	| Symbols: LHB1B1, LHCB1.4 | LHB1B1; chlorophyll binding | chr2:14524818-14525618 FORWARD
scaffold_5	36146824	Eucgr.E02381	517	48	0.085	565	1295	265	0.1699	1560	0.0962743	0.000105218	0.0673693	3'UTR	T	Y	C	C	| Symbols: LHB1B1, LHCB1.4 | LHB1B1; chlorophyll binding | chr2:14524818-14525618 FORWARD
scaffold_5	36804146	Eucgr.E02426	9	97	0.9151	106	11	17	0.6071	28	1	0.00285862	0.00165496	syn	A	G	G	G	| Symbols: ATINT2, INT2 | INT2 (INOSITOL TRANSPORTER 2); carbohydrate transmembrane transporter/ sugar:hydrogen symporter | chr1:10632957-10635439 REVERSE
scaffold_5	36804212	Eucgr.E02426	3	131	0.9776	134	5	28	0.8485	33	1	0.050191	0.00165496	syn	G	A	A	A	| Symbols: ATINT2, INT2 | INT2 (INOSITOL TRANSPORTER 2); carbohydrate transmembrane transporter/ sugar:hydrogen symporter | chr1:10632957-10635439 REVERSE
scaffold_5	36804432	Eucgr.E02426	157	10	0.0599	167	43	24	0.3582	67	0.000435426	0	0.00165496	syn	T	Y	C	C	| Symbols: ATINT2, INT2 | INT2 (INOSITOL TRANSPORTER 2); carbohydrate transmembrane transporter/ sugar:hydrogen symporter | chr1:10632957-10635439 REVERSE
scaffold_5	36804990	Eucgr.E02426	99	11	0.1	110	18	9	0.3333	27	1	0.0543345	0.00165496	syn	C	M	A	A	| Symbols: ATINT2, INT2 | INT2 (INOSITOL TRANSPORTER 2); carbohydrate transmembrane transporter/ sugar:hydrogen symporter | chr1:10632957-10635439 REVERSE
scaffold_5	36805944	Eucgr.E02426	80	10	0.1111	90	19	27	0.587	46	0.000330544	0	0.00165496	non-syn	C	S	G	G	| Symbols: ATINT2, INT2 | INT2 (INOSITOL TRANSPORTER 2); carbohydrate transmembrane transporter/ sugar:hydrogen symporter | chr1:10632957-10635439 REVERSE
scaffold_5	3751998	Eucgr.E00394	25	5	0.1667	30	2	6	0.75	8	1	0.0370539	0.607193	3'UTR	T	Y	C	C	| Symbols: | palmitoyl protein thioesterase family protein | chr4:9742922-9744468 REVERSE
scaffold_5	37964035	Eucgr.E02477	73	6	0.0759	79	8	5	0.3846	13	1	0.0425918	0.275269	syn	C	Y	T	T	| Symbols: | WD-40 repeat family protein / zfwd3 protein (ZFWD3) | chr5:16379481-16381205 FORWARD
scaffold_5	42483825	Eucgr.E02654	0	18	1	18	16	9	0.36	25	1	0.00128138	0.761005	syn	A	G	G	G	| Symbols: | D-Tyr-tRNA(Tyr) deacylase family protein | chr4:10195763-10196679 REVERSE
scaffold_5	44528065	Eucgr.E02751	56	33	0.3708	89	84	10	0.1064	94	1	0.00165172	2.3782e-13	non-syn	G	R	A	A	| Symbols: XBCP3 | XBCP3 (xylem bark cysteine peptidase 3); cysteine-type endopeptidase/ cysteine-type peptidase | chr1:3201848-3203875 FORWARD
scaffold_5	44528081	Eucgr.E02751	97	16	0.1416	113	97	43	0.3071	140	1	0.0520785	2.3782e-13	non-syn	C	Y	T	T	| Symbols: XBCP3 | XBCP3 (xylem bark cysteine peptidase 3); cysteine-type endopeptidase/ cysteine-type peptidase | chr1:3201848-3203875 FORWARD
scaffold_5	44530009	Eucgr.E02751	200	25	0.1111	225	231	6	0.0253	237	1	0.0101627	2.3782e-13	syn	C	Y	T	T	| Symbols: XBCP3 | XBCP3 (xylem bark cysteine peptidase 3); cysteine-type endopeptidase/ cysteine-type peptidase | chr1:3201848-3203875 FORWARD
scaffold_5	4493991	Eucgr.E00477	2	155	0.9873	157	5	33	0.8684	38	1	0.0160263	9.08161e-08	non-syn	G	T	T	T	| Symbols: | glycine-rich protein | chr4:11944050-11945565 REVERSE
scaffold_5	45413380	Eucgr.E02785	59	12	0.169	71	62	63	0.504	125	0.319233	0.000306366	0.683637	non-syn	T	K	G	G	| Symbols: | binding / catalytic/ transcription repressor | chr4:10322622-10325735 REVERSE
scaffold_5	46136489	Eucgr.E02823	0	91	1	91	3	16	0.8421	19	1	0.00615831	0.185245	5'UTR	G	T	C	C	| Symbols: | ATP binding | chr1:19903899-19907515 FORWARD
scaffold_5	46594414	Eucgr.E02854	32	6	0.1579	38	4	19	0.8261	23	0.0245407	0	0.313148	non-syn	G	R	A	A	| Symbols: ATPAP29, PAP29 | ATPAP29 (ARABIDOPSIS THALIANA PURPLE ACID PHOSPHATASE 29); acid phosphatase/ protein serine/threonine phosphatase | chr5:25328237-25329616 FORWARD
scaffold_5	5064516	Eucgr.E00534	47	28	0.3733	75	20	42	0.6774	62	1	0.0155826	2.12096e-06	syn	C	S	G	G	| Symbols: AtPP2-A12 | AtPP2-A12 (Phloem protein 2-A12); carbohydrate binding | chr1:4326980-4328324 REVERSE
scaffold_5	55108139	Eucgr.E03246	118	69	0.369	187	521	16	0.0298	537	0	0	1.01538e-14	non-syn	G	R	A	A	| Symbols: | unknown protein | chr1:9972732-9973739 REVERSE
scaffold_5	55108170	Eucgr.E03246	19	187	0.9078	206	116	499	0.8114	615	1	0.0372705	1.01538e-14	non-syn	C	T	T	T	| Symbols: | unknown protein | chr1:9972732-9973739 REVERSE
scaffold_5	55108210	Eucgr.E03246	38	10	0.2083	48	162	9	0.0526	171	1	0.0245611	1.01538e-14	syn	C	M	A	A	| Symbols: | unknown protein | chr1:9972732-9973739 REVERSE
scaffold_5	55108224	Eucgr.E03246	45	9	0.1667	54	162	111	0.4066	273	1	0.0275281	1.01538e-14	non-syn	A	R	G	G	| Symbols: | unknown protein | chr1:9972732-9973739 REVERSE
scaffold_5	55108287	Eucgr.E03246	62	15	0.1948	77	311	297	0.4885	608	0.0985864	0.000107276	1.01538e-14	non-syn	T	W	A	A	| Symbols: | unknown protein | chr1:9972732-9973739 REVERSE
scaffold_5	55109288	Eucgr.E03246	10	9	0.4737	19	125	25	0.1667	150	1	0.0462348	1.01538e-14	non-syn	G	R	A	A	| Symbols: | unknown protein | chr1:9972732-9973739 REVERSE
scaffold_5	55109290	Eucgr.E03246	8	9	0.5294	17	119	24	0.1678	143	1	0.0185992	1.01538e-14	non-syn	G	K	T	T	| Symbols: | unknown protein | chr1:9972732-9973739 REVERSE
scaffold_5	5521918	Eucgr.E00579	46	9	0.1636	55	22	45	0.6716	67	0.00172119	0	0.00171018	non-syn	C	M	A	A	| Symbols: ATGPX6, PHGPX, LSC803 | ATGPX6 (GLUTATHIONE PEROXIDASE 6); glutathione peroxidase | chr4:7010021-7011330 REVERSE
scaffold_5	5521965	Eucgr.E00579	142	103	0.4204	245	62	96	0.6076	158	1	0.0106639	0.00171018	syn	C	Y	T	T	| Symbols: ATGPX6, PHGPX, LSC803 | ATGPX6 (GLUTATHIONE PEROXIDASE 6); glutathione peroxidase | chr4:7010021-7011330 REVERSE
scaffold_5	5522133	Eucgr.E00579	44	159	0.7833	203	8	124	0.9394	132	1	0.00590421	0.00171018	syn	C	T	T	T	| Symbols: ATGPX6, PHGPX, LSC803 | ATGPX6 (GLUTATHIONE PEROXIDASE 6); glutathione peroxidase | chr4:7010021-7011330 REVERSE
scaffold_5	55247946	Eucgr.E03257	50	18	0.2647	68	16	23	0.5897	39	1	0.0286642	2.68611e-33	syn	G	K	T	T	| Symbols: | dormancy/auxin associated family protein | chr2:14309768-14310286 REVERSE
scaffold_5	57066360	Eucgr.E03349	0	80	1	80	3	19	0.8636	22	1	0.0267694	0.87548	syn	G	A	A	A	| Symbols: | protein binding / structural molecule | chr2:8943279-8945108 REVERSE
scaffold_5	58359077	Eucgr.E03460	35	9	0.2045	44	7	26	0.7879	33	0.0329329	0	0.000253805	5'UTR	T	Y	C	C	| Symbols: VPS28-1 | VPS28-2; transporter | chr4:2563953-2564585 FORWARD
scaffold_5	58359078	Eucgr.E03460	34	10	0.2273	44	7	26	0.7879	33	0.0966105	0.00010547	0.000253805	5'UTR	G	R	A	A	| Symbols: VPS28-1 | VPS28-2; transporter | chr4:2563953-2564585 FORWARD
scaffold_5	6028550	Eucgr.E00628	3	102	0.9714	105	6	11	0.6471	17	0.187606	0.00019124	0.0702157	intron	T	C	C	C	| Symbols: PIP1B, TMP-A, ATHH2, PIP1;2 | PIP1B (NAMED PLASMA MEMBRANE INTRINSIC PROTEIN 1B); water channel | chr2:18910450-18911744 FORWARD
scaffold_5	6028553	Eucgr.E00628	3	126	0.9767	129	6	12	0.6667	18	0.0248544	0	0.0702157	splice site	A	T	T	T	| Symbols: PIP1B, TMP-A, ATHH2, PIP1;2 | PIP1B (NAMED PLASMA MEMBRANE INTRINSIC PROTEIN 1B); water channel | chr2:18910450-18911744 FORWARD
scaffold_5	6028730	Eucgr.E00628	622	111	0.1514	733	74	29	0.2816	103	1	0.0299744	0.0702157	syn	T	Y	C	C	| Symbols: PIP1B, TMP-A, ATHH2, PIP1;2 | PIP1B (NAMED PLASMA MEMBRANE INTRINSIC PROTEIN 1B); water channel | chr2:18910450-18911744 FORWARD
scaffold_5	6029537	Eucgr.E00628	1437	199	0.1216	1636	204	49	0.1937	253	1	0.0448736	0.0702157	syn	C	Y	T	T	| Symbols: PIP1B, TMP-A, ATHH2, PIP1;2 | PIP1B (NAMED PLASMA MEMBRANE INTRINSIC PROTEIN 1B); water channel | chr2:18910450-18911744 FORWARD
scaffold_5	632185	Eucgr.E00065	29	57	0.6628	86	40	8	0.1667	48	0.00325838	0	0.00338464	3'UTR	C	M	A	A	| Symbols: | unknown protein | chr1:142138-142914 FORWARD
scaffold_5	632187	Eucgr.E00065	73	28	0.2772	101	9	40	0.8163	49	0	0	0.00338464	3'UTR	G	R	A	A	| Symbols: | unknown protein | chr1:142138-142914 FORWARD
scaffold_5	632195	Eucgr.E00065	78	34	0.3036	112	9	41	0.82	50	0.00010279	0	0.00338464	3'UTR	T	Y	C	C	| Symbols: | unknown protein | chr1:142138-142914 FORWARD
scaffold_5	632200	Eucgr.E00065	99	17	0.1466	116	13	38	0.7451	51	0	0	0.00338464	3'UTR	C	M	A	A	| Symbols: | unknown protein | chr1:142138-142914 FORWARD
scaffold_5	649655	Eucgr.E00068	173	17	0.0895	190	207	63	0.2333	270	1	0.00349257	0.237302	syn	C	Y	T	T	| Symbols: | hydroxyproline-rich glycoprotein family protein | chr4:455874-458175 FORWARD
scaffold_5	649732	Eucgr.E00068	215	27	0.1116	242	294	5	0.0167	299	0.301245	0.000290217	0.237302	non-syn	C	M	A	A	| Symbols: | hydroxyproline-rich glycoprotein family protein | chr4:455874-458175 FORWARD
scaffold_5	67331069	Eucgr.E03847	0	14	1	14	8	7	0.4667	15	1	0.0391565	0.144337	non-syn	G	A	A	A	| Symbols: ATCSLB06, CSLB06, ATCSLB6 | ATCSLB06 (CELLULOSE SYNTHASE LIKE B6); cellulose synthase/ transferase/ transferase, transferring glycosyl groups | chr4:8742639-8747981 REVERSE
scaffold_5	67738193	Eucgr.E03874	4	60	0.9375	64	1	251	0.996	252	1	0.0268821	3.54342e-36	non-syn	A	G	G	G	| Symbols: ATOMT1, OMT1 | ATOMT1 (O-METHYLTRANSFERASE 1); caffeate O-methyltransferase/ myricetin 3'-O-methyltransferase/ quercetin 3-O-methyltransferase | chr5:21982075-21984167 FORWARD
scaffold_5	67744315	Eucgr.E03875	28	6	0.1765	34	123	114	0.481	237	1	0.0274632	8.80458e-45	non-syn	T	Y	C	C	| Symbols: ATOMT1, OMT1 | ATOMT1 (O-METHYLTRANSFERASE 1); caffeate O-methyltransferase/ myricetin 3'-O-methyltransferase/ quercetin 3-O-methyltransferase | chr5:21982075-21984167 FORWARD
scaffold_5	67870422	Eucgr.E03887	9	4	0.3077	13	12	81	0.871	93	0.164784	0.000170938	0.503275	non-syn	G	R	A	A	| Symbols: | unknown protein | chr5:18013396-18015292 FORWARD
scaffold_5	67872503	Eucgr.E03887	35	10	0.2222	45	49	52	0.5149	101	1	0.0307533	0.503275	syn	G	R	A	A	| Symbols: | unknown protein | chr5:18013396-18015292 FORWARD
scaffold_5	68206033	Eucgr.E03922	409	8	0.0192	417	27	5	0.1562	32	0.755917	0.000646636	4.03737e-21	non-syn	G	R	A	A	| Symbols: | cysteine protease inhibitor, putative / cystatin, putative | chr5:19286596-19286964 REVERSE
scaffold_5	68507315	Eucgr.E03951	2	35	0.9459	37	6	9	0.6	15	1	0.0476158	0.00660191	syn	C	T	T	T	| Symbols: RAP74, ATRAP74 | transcription initiation factor IIF alpha subunit (TFIIF-alpha) family protein | chr4:7454970-7458318 FORWARD
scaffold_5	68797534	Eucgr.E03977	63	176	0.7364	239	70	408	0.8536	478	1	0.00691858	7.80405e-05	non-syn	T	K	G	G	| Symbols: EFE, ACO4, EAT1 | EFE (ETHYLENE-FORMING ENZYME); 1-aminocyclopropane-1-carboxylate oxidase | chr1:1431419-1432695 REVERSE
scaffold_5	68797642	Eucgr.E03977	208	17	0.0756	225	498	6	0.0119	504	0.506238	0.000459381	7.80405e-05	syn	G	K	T	T	| Symbols: EFE, ACO4, EAT1 | EFE (ETHYLENE-FORMING ENZYME); 1-aminocyclopropane-1-carboxylate oxidase | chr1:1431419-1432695 REVERSE
scaffold_5	68857319	Eucgr.E03983	7	10	0.5882	17	46	9	0.1636	55	1	0.0192614	5.33365e-16	syn	G	R	A	A	| Symbols: | pyrophosphate--fructose-6-phosphate 1-phosphotransferase beta subunit, putative / pyrophosphate-dependent 6-phosphofructose-1-kinase, putative | chr1:4050159-4053727 REVERSE
scaffold_5	6923615	Eucgr.E00684	4	13	0.7647	17	16	5	0.2381	21	1	0.0370389	0.0449326	syn	G	T	T	T	| Symbols: RPP8, HRT, RCY1 | RPP8 (RECOGNITION OF PERONOSPORA PARASITICA 8); nucleotide binding | chr5:17463130-17466658 REVERSE
scaffold_5	69626621	Eucgr.E04053	85	12	0.1237	97	431	19	0.0422	450	1	0.0458408	0.382904	3'UTR	A	M	C	C	| Symbols: ATPC1 | ATPC1; enzyme regulator | chr4:2350761-2351882 REVERSE
scaffold_5	69626912	Eucgr.E04053	282	33	0.1048	315	1107	61	0.0522	1168	1	0.0239242	0.382904	non-syn	T	Y	C	C	| Symbols: ATPC1 | ATPC1; enzyme regulator | chr4:2350761-2351882 REVERSE
scaffold_5	69626962	Eucgr.E04053	246	12	0.0465	258	979	10	0.0101	989	1	0.00422281	0.382904	syn	A	R	G	G	| Symbols: ATPC1 | ATPC1; enzyme regulator | chr4:2350761-2351882 REVERSE
scaffold_5	69627078	Eucgr.E04053	291	53	0.1541	344	1029	348	0.2527	1377	1	0.00561183	0.382904	non-syn	C	Y	T	T	| Symbols: ATPC1 | ATPC1; enzyme regulator | chr4:2350761-2351882 REVERSE
scaffold_5	69627166	Eucgr.E04053	230	45	0.1636	275	985	97	0.0896	1082	1	0.0139963	0.382904	syn	G	R	A	A	| Symbols: ATPC1 | ATPC1; enzyme regulator | chr4:2350761-2351882 REVERSE
scaffold_5	69627325	Eucgr.E04053	115	142	0.5525	257	328	632	0.6583	960	1	0.047772	0.382904	syn	A	R	G	G	| Symbols: ATPC1 | ATPC1; enzyme regulator | chr4:2350761-2351882 REVERSE
scaffold_5	69627778	Eucgr.E04053	222	17	0.0711	239	865	22	0.0248	887	1	0.0190088	0.382904	syn	C	S	G	G	| Symbols: ATPC1 | ATPC1; enzyme regulator | chr4:2350761-2351882 REVERSE
scaffold_5	69627780	Eucgr.E04053	70	162	0.6983	232	164	701	0.8104	865	1	0.0095991	0.382904	non-syn	G	R	A	A	| Symbols: ATPC1 | ATPC1; enzyme regulator | chr4:2350761-2351882 REVERSE
scaffold_5	69656477	Eucgr.E04056	22	18	0.45	40	290	48	0.142	338	0.110833	0.000118792	8.25799e-22	syn	C	Y	T	T	| Symbols: PRXR1 | PRXR1; electron carrier/ heme binding / peroxidase | chr4:11646613-11648312 REVERSE
scaffold_5	69897646	Eucgr.E04076	204	6	0.0286	210	88	27	0.2348	115	0.000360404	0	3.4174e-06	syn	G	R	A	A	| Symbols: ATABC1, LAF6, ATNAP1 | ATABC1 (ATP BINDING CASSETTE PROTEIN 1); ATPase, coupled to transmembrane movement of substances / protein binding / transporter | chr4:2427998-2429785 REVERSE
scaffold_5	69897829	Eucgr.E04076	73	10	0.1205	83	52	54	0.5094	106	0.00186058	0	3.4174e-06	syn	G	K	A	A	| Symbols: ATABC1, LAF6, ATNAP1 | ATABC1 (ATP BINDING CASSETTE PROTEIN 1); ATPase, coupled to transmembrane movement of substances / protein binding / transporter | chr4:2427998-2429785 REVERSE
scaffold_5	69898237	Eucgr.E04076	190	33	0.148	223	129	5	0.0373	134	1	0.0324667	3.4174e-06	syn	G	R	A	A	| Symbols: ATABC1, LAF6, ATNAP1 | ATABC1 (ATP BINDING CASSETTE PROTEIN 1); ATPase, coupled to transmembrane movement of substances / protein binding / transporter | chr4:2427998-2429785 REVERSE
scaffold_5	73061784	Eucgr.E04226	18	13	0.4194	31	42	5	0.1064	47	1	0.0392138	4.18543e-15	3'UTR	T	K	G	G	| Symbols: AtSIP2 | AtSIP2 (Arabidopsis thaliana seed imbibition 2); hydrolase, hydrolyzing O-glycosyl compounds | chr3:21289299-21292694 REVERSE
scaffold_5	73210157	Eucgr.E04251	0	10	1	10	19	14	0.4242	33	1	0.0390729	0.000251876	syn	T	C	C	C	| Symbols: | zinc-binding protein, putative / protein kinase C inhibitor, putative | chr1:11122880-11124106 REVERSE
scaffold_5	73556360	Eucgr.E04296	55	12	0.1791	67	24	25	0.5102	49	1	0.00753371	1	syn	A	R	G	G	| Symbols: | clathrin adaptor complexes medium subunit-related | chr5:1477137-1479872 FORWARD
scaffold_5	73556363	Eucgr.E04296	54	11	0.1692	65	24	26	0.52	50	1	0.00369597	0.606991	syn	A	R	G	G	| Symbols: | clathrin adaptor complexes medium subunit-related | chr5:1477137-1479872 FORWARD
scaffold_5	73613092	Eucgr.E04301	5	17	0.7727	22	15	6	0.2857	21	1	0.0402705	0.0295161	syn	A	T	T	T	| Symbols: KUP10 | KUP10; potassium ion transmembrane transporter | chr1:11104375-11107361 REVERSE
scaffold_5	73621626	Eucgr.E04303	5	14	0.7368	19	30	7	0.1892	37	1	0.00349124	0.887104	syn	A	R	G	G	| Symbols: CHR4 | CHR4 (CHROMATIN REMODELING 4); ATP binding / DNA binding / chromatin binding / helicase/ nucleic acid binding / protein binding / zinc ion binding | chr5:18083659-18092162 REVERSE
scaffold_5	73627025	Eucgr.E04303	6	29	0.8286	35	11	4	0.2667	15	1	0.00615354	0.812364	non-syn	C	G	G	G	| Symbols: CHR4 | CHR4 (CHROMATIN REMODELING 4); ATP binding / DNA binding / chromatin binding / helicase/ nucleic acid binding / protein binding / zinc ion binding | chr5:18083659-18092162 REVERSE
scaffold_5	850205	Eucgr.E00099	1	21	0.9545	22	7	4	0.3636	11	1	0.00870193	0.0142491	non-syn	G	A	A	A	| Symbols: SEC10 | SEC10 (EXOCYST COMPLEX COMPONENT SEC10) | chr5:4003002-4008445 REVERSE
scaffold_5	8919330	Eucgr.E00845	369	21	0.0538	390	30	12	0.2857	42	0.00693532	0	4.41499e-23	syn	G	R	A	A	| Symbols: ADNT1 | ADNT1 (ADENINE NUCLEOTIDE TRANSPORTER 1); ADP transmembrane transporter/ AMP transmembrane transporter/ ATP transmembrane transporter/ binding | chr4:477411-479590 FORWARD
scaffold_5	9160106	Eucgr.E00869	27	17	0.3864	44	67	7	0.0946	74	1	0.00685484	0.33652	3'UTR	T	Y	C	C	| Symbols: | unknown protein | chr4:12420593-12421345 REVERSE
scaffold_5	9160833	Eucgr.E00869	39	25	0.3906	64	47	5	0.0962	52	1	0.013064	0.33652	3'UTR	A	M	C	C	| Symbols: | unknown protein | chr4:12420593-12421345 REVERSE
scaffold_5	9184044	Eucgr.E00872	145	65	0.3095	210	84	14	0.1429	98	1	0.0490695	7.50491e-10	3'UTR	A	R	G	G	| Symbols: UGE5 | UGE5 (UDP-D-glucose/UDP-D-galactose 4-epimerase 5); UDP-glucose 4-epimerase/ protein dimerization | chr4:6716083-6718472 REVERSE
scaffold_5	9278355	Eucgr.E00886	0	211	1	211	1	20	0.9524	21	1	0.0427631	1.93576e-13	3'UTR	C	G	G	G	| Symbols: | FUNCTIONS IN: molecular_function unknown; EXPRESSED IN: 22 plant structures; EXPRESSED DURING: 13 growth stages; CONTAINS InterPro DOMAIN/s: Development and cell death domain (InterPro:IPR013989), Kelch related (InterPro:IPR013089); BEST Arabidopsis thaliana protein match is: unknown protein (TAIR:AT3G27090.1); Has 5084 Blast hits to 2870 proteins in 85 species: Archae - 0; Bacteria …
scaffold_5	9279743	Eucgr.E00886	310	9	0.0282	319	35	6	0.1463	41	1	0.0147194	1.93576e-13	non-syn	C	M	A	A	| Symbols: | FUNCTIONS IN: molecular_function unknown; EXPRESSED IN: 22 plant structures; EXPRESSED DURING: 13 growth stages; CONTAINS InterPro DOMAIN/s: Development and cell death domain (InterPro:IPR013989), Kelch related (InterPro:IPR013089); BEST Arabidopsis thaliana protein match is: unknown protein (TAIR:AT3G27090.1); Has 5084 Blast hits to 2870 proteins in 85 species: Archae - 0; Bacteria …
scaffold_553	954	Eucgr.L02046	22	5	0.1852	27	0	69	1	69	0	0	0.947137	syn	A	R	G	G	| Symbols: | CBS domain-containing protein | chr2:6182362-6184648 REVERSE
scaffold_6	12938386	Eucgr.F00963	102	17	0.1429	119	62	32	0.3404	94	1	0.0235709	0.508126	syn	G	R	A	A	| Symbols: | small conjugating protein ligase | chr4:13571951-13572922 FORWARD
scaffold_6	12938750	Eucgr.F00963	21	46	0.6866	67	35	20	0.3636	55	1	0.0148029	0.508126	non-syn	C	S	G	G	| Symbols: | small conjugating protein ligase | chr4:13571951-13572922 FORWARD
scaffold_6	13959931	Eucgr.F01077	219	26	0.1061	245	1571	47	0.029	1618	0.000622117	0	2.95183e-05	5'UTR	G	R	A	A	| Symbols: LHCB3, LHCB3*1 | LHCB3 (LIGHT-HARVESTING CHLOROPHYLL B-BINDING PROTEIN 3); structural molecule | chr5:22038424-22039383 FORWARD
scaffold_6	13960233	Eucgr.F01077	262	18	0.0643	280	1512	34	0.022	1546	1	0.00483941	2.95183e-05	syn	G	S	C	C	| Symbols: LHCB3, LHCB3*1 | LHCB3 (LIGHT-HARVESTING CHLOROPHYLL B-BINDING PROTEIN 3); structural molecule | chr5:22038424-22039383 FORWARD
scaffold_6	13960260	Eucgr.F01077	61	234	0.7932	295	464	1040	0.6915	1504	1	0.0169542	2.95183e-05	syn	A	C	C	C	| Symbols: LHCB3, LHCB3*1 | LHCB3 (LIGHT-HARVESTING CHLOROPHYLL B-BINDING PROTEIN 3); structural molecule | chr5:22038424-22039383 FORWARD
scaffold_6	13960299	Eucgr.F01077	301	121	0.2867	422	1702	463	0.2139	2165	1	0.0330808	2.95183e-05	syn	C	Y	T	T	| Symbols: LHCB3, LHCB3*1 | LHCB3 (LIGHT-HARVESTING CHLOROPHYLL B-BINDING PROTEIN 3); structural molecule | chr5:22038424-22039383 FORWARD
scaffold_6	13960729	Eucgr.F01077	36	7	0.1628	43	268	11	0.0394	279	1	0.0328939	2.95183e-05	non-syn	T	K	G	G	| Symbols: LHCB3, LHCB3*1 | LHCB3 (LIGHT-HARVESTING CHLOROPHYLL B-BINDING PROTEIN 3); structural molecule | chr5:22038424-22039383 FORWARD
scaffold_6	13960923	Eucgr.F01077	418	31	0.069	449	2212	397	0.1522	2609	0.248651	0.000244255	2.95183e-05	syn	C	Y	T	T	| Symbols: LHCB3, LHCB3*1 | LHCB3 (LIGHT-HARVESTING CHLOROPHYLL B-BINDING PROTEIN 3); structural molecule | chr5:22038424-22039383 FORWARD
scaffold_6	13961094	Eucgr.F01077	189	35	0.1562	224	1150	40	0.0336	1190	0	0	2.95183e-05	syn	C	Y	T	T	| Symbols: LHCB3, LHCB3*1 | LHCB3 (LIGHT-HARVESTING CHLOROPHYLL B-BINDING PROTEIN 3); structural molecule | chr5:22038424-22039383 FORWARD
scaffold_6	14054427	Eucgr.F01089	11	5	0.3125	16	13	55	0.8088	68	1	0.00423866	0.00621983	syn	G	K	T	T	| Symbols: | peptidyl-prolyl cis-trans isomerase TLP38, chloroplast / thylakoid lumen PPIase of 38 kDa / cyclophilin / rotamase | chr3:5249739-5252432 REVERSE
scaffold_6	14063371	Eucgr.F01090	382	199	0.3425	581	179	48	0.2115	227	1	0.0118399	1.06131e-11	3'UTR	G	R	A	A	| Symbols: | peroxisomal membrane protein-related | chr1:19685856-19687310 FORWARD
scaffold_6	14063501	Eucgr.F01090	524	12	0.0224	536	172	17	0.0899	189	1	0.00277391	1.06131e-11	3'UTR	G	R	A	A	| Symbols: | peroxisomal membrane protein-related | chr1:19685856-19687310 FORWARD
scaffold_6	14063506	Eucgr.F01090	232	176	0.4314	408	129	30	0.1887	159	0.00612804	0	1.06131e-11	3'UTR	A	R	G	G	| Symbols: | peroxisomal membrane protein-related | chr1:19685856-19687310 FORWARD
scaffold_6	14119258	Eucgr.F01098	13	39	0.75	52	163	170	0.5105	333	1	0.0378631	0.011975	syn	A	G	G	G	| Symbols: PORA | PORA; oxidoreductase/ protochlorophyllide reductase | chr5:21991183-21992773 REVERSE
scaffold_6	14119321	Eucgr.F01098	15	40	0.7273	55	129	114	0.4691	243	1	0.0199868	0.011975	syn	C	Y	T	T	| Symbols: PORA | PORA; oxidoreductase/ protochlorophyllide reductase | chr5:21991183-21992773 REVERSE
scaffold_6	14119548	Eucgr.F01098	38	61	0.6162	99	200	142	0.4152	342	1	0.0160507	0.011975	non-syn	A	R	G	G	| Symbols: PORA | PORA; oxidoreductase/ protochlorophyllide reductase | chr5:21991183-21992773 REVERSE
scaffold_6	14120633	Eucgr.F01098	11	7	0.3889	18	98	10	0.0926	108	1	0.0232335	0.011975	3'UTR	T	Y	C	C	| Symbols: PORA | PORA; oxidoreductase/ protochlorophyllide reductase | chr5:21991183-21992773 REVERSE
scaffold_6	14457908	Eucgr.F01127	2523	1214	0.3249	3737	1862	656	0.2605	2518	0.00455098	0	1.00288e-18	5'UTR	C	Y	T	T	| Symbols: MT3 | MT3 (METALLOTHIONEIN 3); copper ion binding | chr3:5180825-5181325 REVERSE
scaffold_6	14457921	Eucgr.F01127	3725	591	0.1369	4316	2354	499	0.1749	2853	1	0.000872408	1.00288e-18	5'UTR	G	R	A	A	| Symbols: MT3 | MT3 (METALLOTHIONEIN 3); copper ion binding | chr3:5180825-5181325 REVERSE
scaffold_6	14458876	Eucgr.F01127	1992	1409	0.4143	3401	1492	801	0.3493	2293	0.0731962	0	1.00288e-18	syn	G	R	A	A	| Symbols: MT3 | MT3 (METALLOTHIONEIN 3); copper ion binding | chr3:5180825-5181325 REVERSE
scaffold_6	14458953	Eucgr.F01127	3523	55	0.0154	3578	1989	104	0.0497	2093	0	0	1.00288e-18	3'UTR	A	R	G	G	| Symbols: MT3 | MT3 (METALLOTHIONEIN 3); copper ion binding | chr3:5180825-5181325 REVERSE
scaffold_6	14459056	Eucgr.F01127	599	132	0.1806	731	471	5	0.0105	476	0	0	1.00288e-18	3'UTR	A	M	C	C	| Symbols: MT3 | MT3 (METALLOTHIONEIN 3); copper ion binding | chr3:5180825-5181325 REVERSE
scaffold_6	14459116	Eucgr.F01127	242	5	0.0202	247	136	25	0.1553	161	0.0295482	0	1.00288e-18	3'UTR	A	W	G	G	| Symbols: MT3 | MT3 (METALLOTHIONEIN 3); copper ion binding | chr3:5180825-5181325 REVERSE
scaffold_6	14834498	Eucgr.F01151	891	10	0.0111	901	53	14	0.209	67	0	0	1.38072e-18	non-syn	T	W	A	A	| Symbols: | plastocyanin-like domain-containing protein | chr4:13750668-13751819 REVERSE
scaffold_6	14834517	Eucgr.F01151	49	1053	0.9555	1102	3	4	0.5714	7	0.14971	0.000157424	1.38072e-18	syn	G	A	A	A	| Symbols: | plastocyanin-like domain-containing protein | chr4:13750668-13751819 REVERSE
scaffold_6	14834526	Eucgr.F01151	52	8	0.1333	60	4	85	0.9551	89	0	0	1.38072e-18	syn	T	Y	A	A	| Symbols: | plastocyanin-like domain-containing protein | chr4:13750668-13751819 REVERSE
scaffold_6	14834667	Eucgr.F01151	739	577	0.4384	1316	26	48	0.6486	74	1	0.0158972	1.38072e-18	syn	G	K	T	T	| Symbols: | plastocyanin-like domain-containing protein | chr4:13750668-13751819 REVERSE
scaffold_6	14834758	Eucgr.F01151	515	262	0.3372	777	23	57	0.7125	80	0	0	1.38072e-18	non-syn	A	M	C	C	| Symbols: | plastocyanin-like domain-containing protein | chr4:13750668-13751819 REVERSE
scaffold_6	15008597	Eucgr.F01171	137	40	0.226	177	4	8	0.6667	12	1	0.0240666	5.4725e-30	syn	A	W	T	T	| Symbols: | aminotransferase, putative | chr5:21910676-21912594 FORWARD
scaffold_6	15046515	Eucgr.F01178	3	5	0.625	8	38	5	0.1163	43	1	0.0286988	0.967103	syn	C	Y	T	T	| Symbols: | unknown protein | chr3:5084394-5085823 REVERSE
scaffold_6	15328051	Eucgr.F01206	48	145	0.7513	193	17	222	0.9289	239	0.0259533	0	0.0514122	5'UTR	C	A	A	A	| Symbols: VAR1, FTSH5 | VAR1 (VARIEGATED 1); ATP-dependent peptidase/ ATPase/ metallopeptidase | chr5:16902659-16905102 FORWARD
scaffold_6	15328176	Eucgr.F01206	467	26	0.0527	493	669	12	0.0176	681	1	0.0265655	0.0514122	non-syn	A	W	T	T	| Symbols: VAR1, FTSH5 | VAR1 (VARIEGATED 1); ATP-dependent peptidase/ ATPase/ metallopeptidase | chr5:16902659-16905102 FORWARD
scaffold_6	15328275	Eucgr.F01206	317	45	0.1243	362	465	23	0.0471	488	1	0.0025335	0.0514122	non-syn	G	R	A	A	| Symbols: VAR1, FTSH5 | VAR1 (VARIEGATED 1); ATP-dependent peptidase/ ATPase/ metallopeptidase | chr5:16902659-16905102 FORWARD
scaffold_6	15328286	Eucgr.F01206	247	84	0.2538	331	396	13	0.0318	409	0	0	0.0514122	non-syn	C	M	A	A	| Symbols: VAR1, FTSH5 | VAR1 (VARIEGATED 1); ATP-dependent peptidase/ ATPase/ metallopeptidase | chr5:16902659-16905102 FORWARD
scaffold_6	15328325	Eucgr.F01206	403	34	0.0778	437	524	100	0.1603	624	1	0.00387347	0.0514122	syn	T	K	G	G	| Symbols: VAR1, FTSH5 | VAR1 (VARIEGATED 1); ATP-dependent peptidase/ ATPase/ metallopeptidase | chr5:16902659-16905102 FORWARD
scaffold_6	15328454	Eucgr.F01206	242	46	0.1597	288	374	25	0.0627	399	1	0.00232312	0.0514122	syn	T	Y	C	C	| Symbols: VAR1, FTSH5 | VAR1 (VARIEGATED 1); ATP-dependent peptidase/ ATPase/ metallopeptidase | chr5:16902659-16905102 FORWARD
scaffold_6	15328757	Eucgr.F01206	108	107	0.4977	215	255	139	0.3528	394	1	0.0186465	0.0514122	syn	G	R	A	A	| Symbols: VAR1, FTSH5 | VAR1 (VARIEGATED 1); ATP-dependent peptidase/ ATPase/ metallopeptidase | chr5:16902659-16905102 FORWARD
scaffold_6	15328775	Eucgr.F01206	99	150	0.6024	249	221	181	0.4502	402	1	0.00765042	0.0514122	syn	T	Y	C	C	| Symbols: VAR1, FTSH5 | VAR1 (VARIEGATED 1); ATP-dependent peptidase/ ATPase/ metallopeptidase | chr5:16902659-16905102 FORWARD
scaffold_6	15329282	Eucgr.F01206	190	119	0.3851	309	273	15	0.0521	288	0	0	0.0514122	syn	G	R	A	A	| Symbols: VAR1, FTSH5 | VAR1 (VARIEGATED 1); ATP-dependent peptidase/ ATPase/ metallopeptidase | chr5:16902659-16905102 FORWARD
scaffold_6	15641572	Eucgr.F01243	228	22	0.088	250	59	24	0.2892	83	0.379439	0.000357961	0.00447112	syn	A	R	G	G	| Symbols: MBF1A, ATMBF1A | MBF1A (MULTIPROTEIN BRIDGING FACTOR 1A); DNA binding / transcription coactivator | chr2:17774972-17776116 FORWARD
scaffold_6	1756332	Eucgr.F00081	21	34	0.6182	55	18	5	0.2174	23	1	0.0375028	0.00897678	syn	G	S	C	C	| Symbols: | armadillo/beta-catenin repeat family protein | chr3:151920-152987 FORWARD
scaffold_6	18075327	Eucgr.F01387	49	78	0.6142	127	26	12	0.3158	38	1	0.0362244	0.267989	syn	A	R	G	G	| Symbols: CYP72A15 | CYP72A15; electron carrier/ heme binding / iron ion binding / monooxygenase/ oxygen binding | chr3:4937410-4939310 FORWARD
scaffold_6	18376967	Eucgr.F01406	128	42	0.2471	170	62	54	0.4655	116	1	0.00619955	0.000115283	5'UTR	C	Y	T	T	| Symbols: | SOUL heme-binding family protein | chr1:5844766-5845539 FORWARD
scaffold_6	18377097	Eucgr.F01406	377	68	0.1528	445	172	62	0.265	234	1	0.016187	0.000115283	non-syn	A	W	T	T	| Symbols: | SOUL heme-binding family protein | chr1:5844766-5845539 FORWARD
scaffold_6	18378124	Eucgr.F01406	357	35	0.0893	392	144	32	0.1818	176	1	0.0444124	0.000115283	syn	C	Y	T	T	| Symbols: | SOUL heme-binding family protein | chr1:5844766-5845539 FORWARD
scaffold_6	18378202	Eucgr.F01406	802	106	0.1167	908	292	80	0.2151	372	0.530346	0.000477359	0.000115283	syn	T	Y	C	C	| Symbols: | SOUL heme-binding family protein | chr1:5844766-5845539 FORWARD
scaffold_6	18378244	Eucgr.F01406	645	103	0.1377	748	211	63	0.2299	274	1	0.0157396	0.000115283	syn	A	R	G	G	| Symbols: | SOUL heme-binding family protein | chr1:5844766-5845539 FORWARD
scaffold_6	18378286	Eucgr.F01406	448	57	0.1129	505	150	39	0.2063	189	1	0.0428468	0.000115283	non-syn	A	R	G	G	| Symbols: | SOUL heme-binding family protein | chr1:5844766-5845539 FORWARD
scaffold_6	18378297	Eucgr.F01406	386	57	0.1287	443	133	48	0.2652	181	1	0.00221419	0.000115283	non-syn	C	Y	T	T	| Symbols: | SOUL heme-binding family protein | chr1:5844766-5845539 FORWARD
scaffold_6	18378316	Eucgr.F01406	438	123	0.2193	561	140	82	0.3694	222	1	0.00117364	0.000115283	syn	C	Y	T	T	| Symbols: | SOUL heme-binding family protein | chr1:5844766-5845539 FORWARD
scaffold_6	18378320	Eucgr.F01406	582	8	0.0136	590	206	12	0.055	218	1	0.0257632	0.000115283	non-syn	G	R	A	A	| Symbols: | SOUL heme-binding family protein | chr1:5844766-5845539 FORWARD
scaffold_6	18378589	Eucgr.F01406	166	100	0.3759	266	98	27	0.216	125	1	0.0457467	0.000115283	3'UTR	G	K	T	T	| Symbols: | SOUL heme-binding family protein | chr1:5844766-5845539 FORWARD
scaffold_6	18422196	Eucgr.F01413	719	26	0.0349	745	1738	21	0.0119	1759	1	0.0056349	0.273297	3'UTR	T	Y	C	C	| Symbols: | (S)-2-hydroxy-acid oxidase, peroxisomal, putative / glycolate oxidase, putative / short chain alpha-hydroxy acid oxidase, putative | chr3:4821804-4823899 FORWARD
scaffold_6	18422199	Eucgr.F01413	711	67	0.0861	778	1757	57	0.0314	1814	0.000202379	0	0.273297	3'UTR	C	Y	T	T	| Symbols: | (S)-2-hydroxy-acid oxidase, peroxisomal, putative / glycolate oxidase, putative / short chain alpha-hydroxy acid oxidase, putative | chr3:4821804-4823899 FORWARD
scaffold_6	18422208	Eucgr.F01413	176	569	0.7638	745	507	1191	0.7014	1698	1	0.0444602	0.273297	3'UTR	T	C	C	C	| Symbols: | (S)-2-hydroxy-acid oxidase, peroxisomal, putative / glycolate oxidase, putative / short chain alpha-hydroxy acid oxidase, putative | chr3:4821804-4823899 FORWARD
scaffold_6	18422213	Eucgr.F01413	644	28	0.0417	672	1306	186	0.1247	1492	0.00019657	0	0.273297	3'UTR	T	Y	C	C	| Symbols: | (S)-2-hydroxy-acid oxidase, peroxisomal, putative / glycolate oxidase, putative / short chain alpha-hydroxy acid oxidase, putative | chr3:4821804-4823899 FORWARD
scaffold_6	18422991	Eucgr.F01413	0	15	1	15	9	10	0.5263	19	1	0.0505676	0.273297	splice-site	C	G	G	G	| Symbols: | (S)-2-hydroxy-acid oxidase, peroxisomal, putative / glycolate oxidase, putative / short chain alpha-hydroxy acid oxidase, putative | chr3:4821804-4823899 FORWARD
scaffold_6	18423648	Eucgr.F01413	154	44	0.2222	198	420	56	0.1176	476	1	0.0188582	0.273297	syn	A	R	G	G	| Symbols: | (S)-2-hydroxy-acid oxidase, peroxisomal, putative / glycolate oxidase, putative / short chain alpha-hydroxy acid oxidase, putative | chr3:4821804-4823899 FORWARD
scaffold_6	18423895	Eucgr.F01413	181	97	0.3489	278	597	124	0.172	721	0.000141315	0	0.273297	syn	A	W	T	T	| Symbols: | (S)-2-hydroxy-acid oxidase, peroxisomal, putative / glycolate oxidase, putative / short chain alpha-hydroxy acid oxidase, putative | chr3:4821804-4823899 FORWARD
scaffold_6	18424662	Eucgr.F01413	230	51	0.1815	281	506	213	0.2962	719	1	0.00965893	0.273297	syn	G	R	A	A	| Symbols: | (S)-2-hydroxy-acid oxidase, peroxisomal, putative / glycolate oxidase, putative / short chain alpha-hydroxy acid oxidase, putative | chr3:4821804-4823899 FORWARD
scaffold_6	18425707	Eucgr.F01413	125	32	0.2038	157	472	48	0.0923	520	1	0.00718621	0.273297	5'UTR	C	Y	T	T	| Symbols: | (S)-2-hydroxy-acid oxidase, peroxisomal, putative / glycolate oxidase, putative / short chain alpha-hydroxy acid oxidase, putative | chr3:4821804-4823899 FORWARD
scaffold_6	18425738	Eucgr.F01413	31	19	0.38	50	154	32	0.172	186	1	0.0432438	0.273297	5'UTR	G	K	T	T	| Symbols: | (S)-2-hydroxy-acid oxidase, peroxisomal, putative / glycolate oxidase, putative / short chain alpha-hydroxy acid oxidase, putative | chr3:4821804-4823899 FORWARD
scaffold_6	18592215	Eucgr.F01428	501	6	0.0118	507	333	17	0.0486	350	1	0.0335136	0.597102	3'UTR	G	R	A	A	| Symbols: ATGSTU24, GST | ATGSTU24 (GLUTATHIONE S-TRANSFERASE TAU 24); glutathione binding / glutathione transferase | chr1:5869895-5870691 FORWARD
scaffold_6	18592334	Eucgr.F01428	831	212	0.2033	1043	583	221	0.2749	804	1	0.0130621	0.597102	syn	G	R	A	A	| Symbols: ATGSTU24, GST | ATGSTU24 (GLUTATHIONE S-TRANSFERASE TAU 24); glutathione binding / glutathione transferase | chr1:5869895-5870691 FORWARD
scaffold_6	18592355	Eucgr.F01428	1019	120	0.1054	1139	747	144	0.1616	891	1	0.00853943	0.597102	syn	G	S	C	C	| Symbols: ATGSTU24, GST | ATGSTU24 (GLUTATHIONE S-TRANSFERASE TAU 24); glutathione binding / glutathione transferase | chr1:5869895-5870691 FORWARD
scaffold_6	18592370	Eucgr.F01428	796	218	0.215	1014	619	112	0.1532	731	1	0.0352989	0.597102	syn	G	K	T	T	| Symbols: ATGSTU24, GST | ATGSTU24 (GLUTATHIONE S-TRANSFERASE TAU 24); glutathione binding / glutathione transferase | chr1:5869895-5870691 FORWARD
scaffold_6	18592421	Eucgr.F01428	1015	369	0.2666	1384	720	174	0.1946	894	1	0.00447549	0.597102	syn	C	Y	T	T	| Symbols: ATGSTU24, GST | ATGSTU24 (GLUTATHIONE S-TRANSFERASE TAU 24); glutathione binding / glutathione transferase | chr1:5869895-5870691 FORWARD
scaffold_6	18592424	Eucgr.F01428	1327	66	0.0474	1393	836	77	0.0843	913	1	0.0131919	0.597102	syn	C	Y	T	T	| Symbols: ATGSTU24, GST | ATGSTU24 (GLUTATHIONE S-TRANSFERASE TAU 24); glutathione binding / glutathione transferase | chr1:5869895-5870691 FORWARD
scaffold_6	18593361	Eucgr.F01428	1710	112	0.0615	1822	1293	24	0.0182	1317	0.000387475	0	0.597102	syn	G	R	A	A	| Symbols: ATGSTU24, GST | ATGSTU24 (GLUTATHIONE S-TRANSFERASE TAU 24); glutathione binding / glutathione transferase | chr1:5869895-5870691 FORWARD
scaffold_6	18593471	Eucgr.F01428	955	784	0.4508	1739	712	397	0.358	1109	0.0849429	0	0.597102	non-syn	C	S	G	G	| Symbols: ATGSTU24, GST | ATGSTU24 (GLUTATHIONE S-TRANSFERASE TAU 24); glutathione binding / glutathione transferase | chr1:5869895-5870691 FORWARD
scaffold_6	18593579	Eucgr.F01428	728	276	0.2749	1004	641	145	0.1845	786	0.688071	0.000597284	0.597102	5'UTR	A	R	G	G	| Symbols: ATGSTU24, GST | ATGSTU24 (GLUTATHIONE S-TRANSFERASE TAU 24); glutathione binding / glutathione transferase | chr1:5869895-5870691 FORWARD
scaffold_6	18593588	Eucgr.F01428	906	57	0.0592	963	741	11	0.0146	752	0.244493	0.000240643	0.597102	5'UTR	G	R	A	A	| Symbols: ATGSTU24, GST | ATGSTU24 (GLUTATHIONE S-TRANSFERASE TAU 24); glutathione binding / glutathione transferase | chr1:5869895-5870691 FORWARD
scaffold_6	18710292	Eucgr.F01447	158	56	0.2617	214	7	12	0.6316	19	1	0.0237727	4.21512e-16	syn	G	R	A	A	| Symbols: PSBR | PSBR (photosystem II subunit R) | chr1:29736085-29736781 FORWARD
scaffold_6	18712133	Eucgr.F01447	388	85	0.1797	473	29	32	0.5246	61	0	0	4.21512e-16	3'UTR	T	W	A	A	| Symbols: PSBR | PSBR (photosystem II subunit R) | chr1:29736085-29736781 FORWARD
scaffold_6	18712189	Eucgr.F01447	195	27	0.1216	222	14	16	0.5333	30	0.00166937	0	4.21512e-16	3'UTR	G	R	A	A	| Symbols: PSBR | PSBR (photosystem II subunit R) | chr1:29736085-29736781 FORWARD
scaffold_6	18712218	Eucgr.F01447	156	18	0.1034	174	11	10	0.4762	21	0.380846	0.000358612	4.21512e-16	3'UTR	T	Y	C	C	| Symbols: PSBR | PSBR (photosystem II subunit R) | chr1:29736085-29736781 FORWARD
scaffold_6	18831687	Eucgr.F01462	458	10	0.0214	468	264	34	0.1141	298	0.00686061	0	0.457527	syn	G	R	A	A	| Symbols: LOS1 | LOS1; copper ion binding / translation elongation factor/ translation factor, nucleic acid binding | chr1:20968245-20971077 REVERSE
scaffold_6	18832074	Eucgr.F01462	351	18	0.0488	369	202	34	0.1441	236	1	0.00274169	0.457527	syn	G	R	A	A	| Symbols: LOS1 | LOS1; copper ion binding / translation elongation factor/ translation factor, nucleic acid binding | chr1:20968245-20971077 REVERSE
scaffold_6	18832332	Eucgr.F01462	354	9	0.0248	363	197	18	0.0837	215	1	0.0358855	0.457527	syn	C	S	G	G	| Symbols: LOS1 | LOS1; copper ion binding / translation elongation factor/ translation factor, nucleic acid binding | chr1:20968245-20971077 REVERSE
scaffold_6	18974133	Eucgr.F01476	309	13	0.0404	322	1198	14	0.0116	1212	1	0.0179409	0.00272369	non-syn	G	K	T	T	| Symbols: | phosphoglycerate kinase, putative | chr1:21028622-21030454 FORWARD
scaffold_6	18974192	Eucgr.F01476	188	42	0.1826	230	775	9	0.0115	784	0	0	0.00272369	non-syn	A	M	C	C	| Symbols: | phosphoglycerate kinase, putative | chr1:21028622-21030454 FORWARD
scaffold_6	18976353	Eucgr.F01476	15	241	0.9414	256	19	948	0.9804	967	1	0.0256989	0.00272369	syn	G	A	A	A	| Symbols: | phosphoglycerate kinase, putative | chr1:21028622-21030454 FORWARD
scaffold_6	18977031	Eucgr.F01476	1	4	0.8	5	0	422	1	422	0	0	0.00272369	3'UTR	C	G	A	A	| Symbols: | phosphoglycerate kinase, putative | chr1:21028622-21030454 FORWARD
scaffold_6	20025438	Eucgr.F01565	119	42	0.2609	161	87	9	0.0938	96	1	0.0354788	0.774003	non-syn	G	R	A	A	| Symbols: | unknown protein | chr1:6711040-6711336 FORWARD
scaffold_6	20025749	Eucgr.F01565	1024	71	0.0648	1095	631	9	0.0141	640	0.103236	0.000111486	0.774003	5'UTR	C	M	A	A	| Symbols: | unknown protein | chr1:6711040-6711336 FORWARD
scaffold_6	20025883	Eucgr.F01565	689	21	0.0296	710	284	43	0.1315	327	0	0	0.774003	5'UTR	G	S	C	C	| Symbols: | unknown protein | chr1:6711040-6711336 FORWARD
scaffold_6	20025953	Eucgr.F01565	810	12	0.0146	822	429	27	0.0592	456	0.808559	0.000685219	0.774003	5'UTR	A	R	G	G	| Symbols: | unknown protein | chr1:6711040-6711336 FORWARD
scaffold_6	20025962	Eucgr.F01565	318	399	0.5565	717	133	251	0.6536	384	1	0.0485897	0.774003	5'UTR	A	R	G	G	| Symbols: | unknown protein | chr1:6711040-6711336 FORWARD
scaffold_6	20025972	Eucgr.F01565	355	113	0.2415	468	242	31	0.1136	273	1	0.00149096	0.774003	5'UTR	A	W	G	G	| Symbols: | unknown protein | chr1:6711040-6711336 FORWARD
scaffold_6	20026027	Eucgr.F01565	443	9	0.0199	452	190	38	0.1667	228	0	0	0.774003	5'UTR	C	Y	T	T	| Symbols: | unknown protein | chr1:6711040-6711336 FORWARD
scaffold_6	20026443	Eucgr.F01565	78	7	0.0824	85	46	35	0.4321	81	0.0199991	0	0.774003	5'UTR	C	S	A	A	| Symbols: | unknown protein | chr1:6711040-6711336 FORWARD
scaffold_6	20026644	Eucgr.F01565	346	31	0.0822	377	146	33	0.1844	179	1	0.0163754	0.774003	5'UTR	C	Y	T	T	| Symbols: | unknown protein | chr1:6711040-6711336 FORWARD
scaffold_6	20026660	Eucgr.F01565	413	79	0.1606	492	226	18	0.0738	244	1	0.0329252	0.774003	5'UTR	A	R	G	G	| Symbols: | unknown protein | chr1:6711040-6711336 FORWARD
scaffold_6	20027601	Eucgr.F01565	634	65	0.093	699	361	7	0.019	368	0.424872	0.00039413	0.774003	5'UTR	C	Y	G	G	| Symbols: | unknown protein | chr1:6711040-6711336 FORWARD
scaffold_6	20027682	Eucgr.F01565	238	276	0.537	514	86	182	0.6791	268	1	0.00643851	0.774003	5'UTR	G	K	T	T	| Symbols: | unknown protein | chr1:6711040-6711336 FORWARD
scaffold_6	20040127	Eucgr.F01567	86	5	0.0549	91	19	9	0.3214	28	1	0.00648475	5.34642e-06	syn	C	Y	T	T	| Symbols: | unknown protein | chr1:28216150-28217911 REVERSE
scaffold_6	20180323	Eucgr.F01584	32	52	0.619	84	6	65	0.9155	71	1	0.0013264	0.268182	syn	C	Y	T	T	| Symbols: | oxidoreductase, acting on NADH or NADPH | chr1:28253890-28255173 FORWARD
scaffold_6	20219563	Eucgr.F01590	13	5	0.2778	18	5	24	0.8276	29	1	0.00777567	0.154685	3'UTR	A	G	G	G	| Symbols: APL2 | APL2 (ADPGLC-PPASE LARGE SUBUNIT); glucose-1-phosphate adenylyltransferase | chr1:9631630-9634450 FORWARD
scaffold_6	20269459	Eucgr.F01596	0	98	1	98	16	55	0.7746	71	0.0711892	0	3.52671e-07	syn	A	G	G	G	| Symbols: | wound-responsive protein-related | chr1:28281789-28283631 REVERSE
scaffold_6	20293234	Eucgr.F01598	8	7	0.4667	15	67	5	0.0694	72	1	0.0029557	0.831565	intron	T	Y	C	C	| Symbols: ATMPK1, MPK1 | ATMPK1 (MITOGEN-ACTIVATED PROTEIN KINASE 1); MAP kinase/ kinase | chr1:3349579-3350776 FORWARD
scaffold_6	20503806	Eucgr.F01612	257	76	0.2282	333	143	18	0.1118	161	1	0.0528346	1	syn	G	S	C	C	| Symbols: RD19, RD19A | RD19 (RESPONSIVE TO DEHYDRATION 19); cysteine-type endopeptidase/ cysteine-type peptidase | chr4:18215826-18217326 REVERSE
scaffold_6	20504037	Eucgr.F01612	492	30	0.0575	522	168	52	0.2364	220	0	0	1	syn	C	S	G	G	| Symbols: RD19, RD19A | RD19 (RESPONSIVE TO DEHYDRATION 19); cysteine-type endopeptidase/ cysteine-type peptidase | chr4:18215826-18217326 REVERSE
scaffold_6	20507393	Eucgr.F01613	1	6	0.8571	7	0	107	1	107	1	0.00464027	0.0253906	non-syn	G	A	A	A	| Symbols: RD19, RD19A | RD19 (RESPONSIVE TO DEHYDRATION 19); cysteine-type endopeptidase/ cysteine-type peptidase | chr4:18215826-18217326 REVERSE
scaffold_6	20592601	Eucgr.F01620	20	10	0.3333	30	6	23	0.7931	29	1	0.0150639	0.497486	syn	C	Y	T	T	| Symbols: | calcium-binding EF hand family protein | chr1:1484280-1486706 REVERSE
scaffold_6	20607902	Eucgr.F01623	77	25	0.2451	102	2	7	0.7778	9	1	0.0248655	8.58098e-06	syn	T	K	G	G	| Symbols: | hydrolase, alpha/beta fold family protein | chr4:12539871-12542210 FORWARD
scaffold_6	20662209	Eucgr.F01627	447	74	0.142	521	118	94	0.4434	212	0	0	0.73524	3'UTR	T	Y	C	C	| Symbols: | histone H3 | chr5:3472591-3473349 REVERSE
scaffold_6	20680328	Eucgr.F01629	50	30	0.375	80	8	39	0.8298	47	0.061395	0	0.585565	non-syn	T	Y	C	C	| Symbols: iqd32 | iqd32 (IQ-domain 32); calmodulin binding | chr1:6895400-6898539 REVERSE
scaffold_6	2075310	Eucgr.F00119	61	20	0.2469	81	23	89	0.7946	112	0	0	0.254569	5'UTR	G	K	T	T	| Symbols: | unknown protein | chr2:9829657-9830274 REVERSE
scaffold_6	20869799	Eucgr.F01648	30	12	0.2857	42	2	12	0.8571	14	1	0.00849606	0.79883	syn	C	Y	T	T	| Symbols: | clathrin coat assembly protein, putative | chr1:17613346-17614784 REVERSE
scaffold_6	21010099	Eucgr.F01658	155	11	0.0663	166	29	17	0.3696	46	0.00689298	0	2.15813e-06	syn	C	Y	T	T	| Symbols: | ER lumen protein retaining receptor family protein | chr2:9080916-9082642 FORWARD
scaffold_6	2127154	Eucgr.F00129	144	34	0.191	178	20	25	0.5556	45	0.0662505	0	1	syn	C	M	A	A	| Symbols: VEP1, AWI31 | VEP1 (VEIN PATTERNING 1); binding / catalytic | chr4:12565219-12566474 FORWARD
scaffold_6	2127176	Eucgr.F00129	161	52	0.2441	213	28	26	0.4815	54	1	0.0220004	1	non-syn	A	R	G	G	| Symbols: VEP1, AWI31 | VEP1 (VEIN PATTERNING 1); binding / catalytic | chr4:12565219-12566474 FORWARD
scaffold_6	2127196	Eucgr.F00129	157	46	0.2266	203	25	25	0.5	50	1	0.00595319	1	syn	G	R	A	A	| Symbols: VEP1, AWI31 | VEP1 (VEIN PATTERNING 1); binding / catalytic | chr4:12565219-12566474 FORWARD
scaffold_6	22001611	Eucgr.F01718	731	26	0.0343	757	85	10	0.1053	95	1	0.0364127	3.59608e-15	intron	G	R	A	A	| Symbols: | unknown protein | chr1:18809184-18812050 REVERSE
scaffold_6	2269555	Eucgr.F00151	17	62	0.7848	79	0	54	1	54	1	0.0112808	9.64267e-05	3'UTR	G	T	T	T	| Symbols: CYP81D2 | CYP81D2; electron carrier/ heme binding / iron ion binding / monooxygenase/ oxygen binding | chr4:17567124-17568858 REVERSE
scaffold_6	2269556	Eucgr.F00151	19	68	0.7816	87	0	56	1	56	1	0.00813566	9.64267e-05	3'UTR	T	C	C	C	| Symbols: CYP81D2 | CYP81D2; electron carrier/ heme binding / iron ion binding / monooxygenase/ oxygen binding | chr4:17567124-17568858 REVERSE
scaffold_6	22830248	Eucgr.F01758	2	25	0.9259	27	17	7	0.2917	24	0.265055	0.000258339	0.996493	non-syn	T	A	A	A	| Symbols: | transferase family protein | chr3:9519741-9521069 FORWARD
scaffold_6	23006159	Eucgr.F01772	62	61	0.4959	123	8	36	0.8182	44	1	0.00914603	1.92977e-07	3'UTR	C	S	G	G	| Symbols: | BTB/POZ domain-containing protein | chr2:13037410-13041475 FORWARD
scaffold_6	23006160	Eucgr.F01772	78	50	0.3906	128	11	35	0.7609	46	1	0.00116346	2.35492e-05	3'UTR	T	Y	C	C	| Symbols: | BTB/POZ domain-containing protein | chr2:13037410-13041475 FORWARD
scaffold_6	23006168	Eucgr.F01772	87	46	0.3459	133	46	5	0.098	51	1	0.026231	2.35492e-05	3'UTR	T	K	G	G	| Symbols: | BTB/POZ domain-containing protein | chr2:13037410-13041475 FORWARD
scaffold_6	23006288	Eucgr.F01772	93	56	0.3758	149	13	27	0.675	40	1	0.0246648	2.35492e-05	non-syn	G	S	C	C	| Symbols: | BTB/POZ domain-containing protein | chr2:13037410-13041475 FORWARD
scaffold_6	23006310	Eucgr.F01772	87	90	0.5085	177	21	59	0.7375	80	1	0.0208551	2.35492e-05	syn	A	R	G	G	| Symbols: | BTB/POZ domain-containing protein | chr2:13037410-13041475 FORWARD
scaffold_6	23080269	Eucgr.F01776	345	5	0.0143	350	348	28	0.0745	376	1	0.00527679	0.00419816	5'UTR	T	Y	C	C	| Symbols: CAT2 | CAT2 (CATALASE 2); catalase | chr4:16701105-16703215 REVERSE
scaffold_6	23083172	Eucgr.F01776	499	308	0.3817	807	509	133	0.2072	642	0	0	0.00419816	syn	G	R	A	A	| Symbols: CAT2 | CAT2 (CATALASE 2); catalase | chr4:16701105-16703215 REVERSE
scaffold_6	23083577	Eucgr.F01776	763	21	0.0268	784	501	36	0.067	537	1	0.0159014	0.00419816	syn	A	W	T	T	| Symbols: CAT2 | CAT2 (CATALASE 2); catalase | chr4:16701105-16703215 REVERSE
scaffold_6	23084024	Eucgr.F01776	310	208	0.4015	518	281	101	0.2644	382	1	0.00128319	0.00419816	syn	C	Y	T	T	| Symbols: CAT2 | CAT2 (CATALASE 2); catalase | chr4:16701105-16703215 REVERSE
scaffold_6	23084655	Eucgr.F01776	1196	16	0.0132	1212	934	32	0.0331	966	1	0.0460389	0.00419816	syn	C	M	A	A	| Symbols: CAT2 | CAT2 (CATALASE 2); catalase | chr4:16701105-16703215 REVERSE
scaffold_6	23085003	Eucgr.F01776	477	658	0.5797	1135	527	383	0.4209	910	0	0	0.00419816	3'UTR	C	Y	T	T	| Symbols: CAT2 | CAT2 (CATALASE 2); catalase | chr4:16701105-16703215 REVERSE
scaffold_6	23085029	Eucgr.F01776	1291	43	0.0322	1334	1070	89	0.0768	1159	0.0655342	0	0.00419816	3'UTR	C	Y	T	T	| Symbols: CAT2 | CAT2 (CATALASE 2); catalase | chr4:16701105-16703215 REVERSE
scaffold_6	23085061	Eucgr.F01776	1274	143	0.1009	1417	876	247	0.2199	1123	0	0	0.00419816	3'UTR	G	R	A	A	| Symbols: CAT2 | CAT2 (CATALASE 2); catalase | chr4:16701105-16703215 REVERSE
scaffold_6	23250627	Eucgr.F01793	57	77	0.5746	134	312	984	0.7593	1296	0.300863	0.000290128	3.35305e-13	3'UTR	T	W	A	A	| Symbols: GAPB | GAPB (GLYCERALDEHYDE-3-PHOSPHATE DEHYDROGENASE B SUBUNIT); glyceraldehyde-3-phosphate dehydrogenase (NADP+)/ glyceraldehyde-3-phosphate dehydrogenase | chr1:16127552-16129584 FORWARD
scaffold_6	23250973	Eucgr.F01793	149	60	0.2871	209	1797	368	0.17	2165	1	0.00172251	3.35305e-13	syn	T	Y	C	C	| Symbols: GAPB | GAPB (GLYCERALDEHYDE-3-PHOSPHATE DEHYDROGENASE B SUBUNIT); glyceraldehyde-3-phosphate dehydrogenase (NADP+)/ glyceraldehyde-3-phosphate dehydrogenase | chr1:16127552-16129584 FORWARD
scaffold_6	23251057	Eucgr.F01793	278	15	0.0512	293	2805	41	0.0144	2846	0.53539	0.000481033	3.35305e-13	syn	G	R	A	A	| Symbols: GAPB | GAPB (GLYCERALDEHYDE-3-PHOSPHATE DEHYDROGENASE B SUBUNIT); glyceraldehyde-3-phosphate dehydrogenase (NADP+)/ glyceraldehyde-3-phosphate dehydrogenase | chr1:16127552-16129584 FORWARD
scaffold_6	23251069	Eucgr.F01793	219	77	0.2601	296	1762	1105	0.3854	2867	1	0.00150436	3.35305e-13	syn	G	R	A	A	| Symbols: GAPB | GAPB (GLYCERALDEHYDE-3-PHOSPHATE DEHYDROGENASE B SUBUNIT); glyceraldehyde-3-phosphate dehydrogenase (NADP+)/ glyceraldehyde-3-phosphate dehydrogenase | chr1:16127552-16129584 FORWARD
scaffold_6	23251090	Eucgr.F01793	182	64	0.2602	246	1574	920	0.3689	2494	1	0.0242318	3.35305e-13	syn	A	R	G	G	| Symbols: GAPB | GAPB (GLYCERALDEHYDE-3-PHOSPHATE DEHYDROGENASE B SUBUNIT); glyceraldehyde-3-phosphate dehydrogenase (NADP+)/ glyceraldehyde-3-phosphate dehydrogenase | chr1:16127552-16129584 FORWARD
scaffold_6	23251096	Eucgr.F01793	110	143	0.5652	253	1448	1107	0.4333	2555	1	0.00326954	3.35305e-13	syn	A	R	G	G	| Symbols: GAPB | GAPB (GLYCERALDEHYDE-3-PHOSPHATE DEHYDROGENASE B SUBUNIT); glyceraldehyde-3-phosphate dehydrogenase (NADP+)/ glyceraldehyde-3-phosphate dehydrogenase | chr1:16127552-16129584 FORWARD
scaffold_6	23251102	Eucgr.F01793	191	96	0.3345	287	2126	629	0.2283	2755	1	0.00340155	3.35305e-13	syn	G	R	A	A	| Symbols: GAPB | GAPB (GLYCERALDEHYDE-3-PHOSPHATE DEHYDROGENASE B SUBUNIT); glyceraldehyde-3-phosphate dehydrogenase (NADP+)/ glyceraldehyde-3-phosphate dehydrogenase | chr1:16127552-16129584 FORWARD
scaffold_6	23251180	Eucgr.F01793	2	241	0.9918	243	120	1971	0.9426	2091	1	0.0346023	3.35305e-13	syn	G	C	C	C	| Symbols: GAPB | GAPB (GLYCERALDEHYDE-3-PHOSPHATE DEHYDROGENASE B SUBUNIT); glyceraldehyde-3-phosphate dehydrogenase (NADP+)/ glyceraldehyde-3-phosphate dehydrogenase | chr1:16127552-16129584 FORWARD
scaffold_6	23251219	Eucgr.F01793	230	14	0.0574	244	1956	305	0.1349	2261	1	0.0204909	3.35305e-13	syn	C	Y	T	T	| Symbols: GAPB | GAPB (GLYCERALDEHYDE-3-PHOSPHATE DEHYDROGENASE B SUBUNIT); glyceraldehyde-3-phosphate dehydrogenase (NADP+)/ glyceraldehyde-3-phosphate dehydrogenase | chr1:16127552-16129584 FORWARD
scaffold_6	23251252	Eucgr.F01793	157	26	0.1421	183	1832	73	0.0383	1905	0	0	3.35305e-13	syn	G	R	A	A	| Symbols: GAPB | GAPB (GLYCERALDEHYDE-3-PHOSPHATE DEHYDROGENASE B SUBUNIT); glyceraldehyde-3-phosphate dehydrogenase (NADP+)/ glyceraldehyde-3-phosphate dehydrogenase | chr1:16127552-16129584 FORWARD
scaffold_6	23251792	Eucgr.F01793	174	43	0.1982	217	1926	106	0.0522	2032	0	0	3.35305e-13	syn	A	R	G	G	| Symbols: GAPB | GAPB (GLYCERALDEHYDE-3-PHOSPHATE DEHYDROGENASE B SUBUNIT); glyceraldehyde-3-phosphate dehydrogenase (NADP+)/ glyceraldehyde-3-phosphate dehydrogenase | chr1:16127552-16129584 FORWARD
scaffold_6	23260719	Eucgr.F01795	32	11	0.2558	43	25	62	0.7126	87	0.0712742	0	0.927649	syn	A	R	G	G	| Symbols: | immunophilin / FKBP-type peptidyl-prolyl cis-trans isomerase family protein | chr1:7232025-7233367 FORWARD
scaffold_6	23293802	Eucgr.F01800	14	5	0.2632	19	10	29	0.7436	39	1	0.0184164	0.631193	non-syn	C	Y	T	T	| Symbols: | immunophilin / FKBP-type peptidyl-prolyl cis-trans isomerase family protein | chr1:7232025-7233367 FORWARD
scaffold_6	23294014	Eucgr.F01800	32	11	0.2558	43	25	62	0.7126	87	0.0712742	0	0.631193	syn	A	R	G	G	| Symbols: | immunophilin / FKBP-type peptidyl-prolyl cis-trans isomerase family protein | chr1:7232025-7233367 FORWARD
scaffold_6	23294288	Eucgr.F01800	1	4	0.8	5	57	5	0.0806	62	0.515907	0.00046562	0.631193	intron	C	A	A	A	| Symbols: | immunophilin / FKBP-type peptidyl-prolyl cis-trans isomerase family protein | chr1:7232025-7233367 FORWARD
scaffold_6	2335783	Eucgr.F00155	30	26	0.4643	56	89	18	0.1682	107	1	0.00309391	0.633173	non-syn	T	K	G	G	| Symbols: CYP81D2 | CYP81D2; electron carrier/ heme binding / iron ion binding / monooxygenase/ oxygen binding | chr4:17567124-17568858 REVERSE
scaffold_6	2335796	Eucgr.F00155	27	30	0.5263	57	81	23	0.2212	104	1	0.00444202	0.633173	syn	G	R	A	A	| Symbols: CYP81D2 | CYP81D2; electron carrier/ heme binding / iron ion binding / monooxygenase/ oxygen binding | chr4:17567124-17568858 REVERSE
scaffold_6	2335797	Eucgr.F00155	30	26	0.4643	56	24	78	0.7647	102	1	0.00684151	0.391341	non-syn	G	R	A	A	| Symbols: CYP81D2 | CYP81D2; electron carrier/ heme binding / iron ion binding / monooxygenase/ oxygen binding | chr4:17567124-17568858 REVERSE
scaffold_6	2337367	Eucgr.F00155	36	12	0.25	48	33	44	0.5714	77	1	0.0169368	0.633173	non-syn	T	Y	C	C	| Symbols: CYP81D2 | CYP81D2; electron carrier/ heme binding / iron ion binding / monooxygenase/ oxygen binding | chr4:17567124-17568858 REVERSE
scaffold_6	2337368	Eucgr.F00155	36	7	0.1628	43	33	35	0.5147	68	1	0.0089799	0.633173	syn	G	S	C	C	| Symbols: CYP81D2 | CYP81D2; electron carrier/ heme binding / iron ion binding / monooxygenase/ oxygen binding | chr4:17567124-17568858 REVERSE
scaffold_6	24013652	Eucgr.F01846	23	104	0.8189	127	1	62	0.9841	63	1	0.0375327	0.00150996	3'UTR	A	T	T	T	| Symbols: | transcription initiation factor IIF beta subunit (TFIIF-beta) family protein | chr1:28347254-28348629 REVERSE
scaffold_6	24013654	Eucgr.F01846	23	108	0.8244	131	1	64	0.9846	65	1	0.0381494	0.00150996	3'UTR	C	A	A	A	| Symbols: | transcription initiation factor IIF beta subunit (TFIIF-beta) family protein | chr1:28347254-28348629 REVERSE
scaffold_6	24691659	Eucgr.F01878	163	8	0.0468	171	225	38	0.1445	263	1	0.0371996	0.464123	syn	G	R	A	A	| Symbols: emb2184 | emb2184 (embryo defective 2184); structural constituent of ribosome | chr1:28272163-28272687 FORWARD
scaffold_6	2699328	Eucgr.F00173	54	23	0.2987	77	11	19	0.6333	30	1	0.0420131	0.252344	syn	G	R	A	A	| Symbols: CYP81D2 | CYP81D2; electron carrier/ heme binding / iron ion binding / monooxygenase/ oxygen binding | chr4:17567124-17568858 REVERSE
scaffold_6	2706709	Eucgr.F00174	28	43	0.6056	71	2	27	0.931	29	1	0.0380827	1	syn	G	R	A	A	| Symbols: CYP81D2 | CYP81D2; electron carrier/ heme binding / iron ion binding / monooxygenase/ oxygen binding | chr4:17567124-17568858 REVERSE
scaffold_6	27085021	Eucgr.F02016	110	36	0.2466	146	27	25	0.4808	52	1	0.0466521	0.00044183	syn	G	R	A	A	| Symbols: EMB1374, CPSUFE, ATSUFE, SUFE1 | CPSUFE (CHLOROPLAST SULFUR E); enzyme activator/ transcription regulator | chr4:13382456-13383571 REVERSE
scaffold_6	27228700	Eucgr.F02033	276	86	0.2376	362	53	41	0.4362	94	1	0.0064817	0.000112414	syn	G	R	A	A	| Symbols: | RNA recognition motif (RRM)-containing protein | chr3:4254848-4256014 FORWARD
scaffold_6	27315967	Eucgr.F02042	84	11	0.1158	95	19	14	0.4242	33	1	0.00601658	0.0369913	syn	T	Y	C	C	| Symbols: UPL2 | UPL2 (UBIQUITIN-PROTEIN LIGASE 2); ubiquitin-protein ligase | chr1:26488745-26501281 REVERSE
scaffold_6	2860524	Eucgr.F00184	133	6	0.0432	139	76	26	0.2549	102	0.154345	0.00016128	0.00384252	syn	C	Y	T	T	| Symbols: | cysteine proteinase, putative / thiol protease, putative | chr5:17269784-17272117 REVERSE
scaffold_6	28872872	Eucgr.F02131	16	61	0.7922	77	28	26	0.4815	54	1	0.00946833	1	3'UTR	G	A	A	A	| Symbols: | DNAJ heat shock N-terminal domain-containing protein | chr2:14268532-14269394 REVERSE
scaffold_6	28997061	Eucgr.F02142	46	16	0.2581	62	1	8	0.8889	9	1	0.0085675	6.26622e-05	non-syn	C	M	A	A	| Symbols: AGL24 | AGL24 (AGAMOUS-LIKE 24); protein binding / protein heterodimerization/ protein homodimerization/ sequence-specific DNA binding / transcription factor | chr4:12671160-12673645 REVERSE
scaffold_6	30399217	Eucgr.F02241	2	23	0.92	25	12	5	0.2941	17	1	0.00161104	0.82778	non-syn	A	G	G	G	| Symbols: | unknown protein | chr2:9697380-9699584 REVERSE
scaffold_6	30594550	Eucgr.F02256	21	66	0.7586	87	22	17	0.4359	39	1	0.0160775	0.262875	syn	C	T	T	T	| Symbols: SAT32, ATSAT32 | interferon-related developmental regulator family protein / IFRD protein family | chr1:9668895-9671322 FORWARD
scaffold_6	30595087	Eucgr.F02256	11	31	0.7381	42	49	14	0.2222	63	0.0151226	0	0.262875	non-syn	A	W	T	T	| Symbols: SAT32, ATSAT32 | interferon-related developmental regulator family protein / IFRD protein family | chr1:9668895-9671322 FORWARD
scaffold_6	30595829	Eucgr.F02256	56	14	0.2	70	26	47	0.6438	73	0.00736043	0	0.262875	non-syn	T	W	A	A	| Symbols: SAT32, ATSAT32 | interferon-related developmental regulator family protein / IFRD protein family | chr1:9668895-9671322 FORWARD
scaffold_6	31523088	Eucgr.F02310	168	57	0.2533	225	100	12	0.1071	112	1	0.0475777	0.298234	syn	G	R	A	A	| Symbols: | cysteine proteinase, putative / thiol protease, putative | chr5:17269784-17272117 REVERSE
scaffold_6	31936553	Eucgr.F02337	74	5	0.0633	79	6	4	0.4	10	1	0.028732	1	syn	G	R	A	A	| Symbols: ABF2, AREB1 | ABF2 (ABSCISIC ACID RESPONSIVE ELEMENTS-BINDING FACTOR 2); DNA binding / protein binding / transcription activator/ transcription factor | chr1:17166189-17167415 REVERSE
scaffold_6	32016501	Eucgr.F02347	22	49	0.6901	71	14	5	0.2632	19	1	0.0254609	0.00947847	non-syn	G	S	C	C	| Symbols: ATAMY1, AMY1 | AMY1 (ALPHA-AMYLASE-LIKE); alpha-amylase | chr4:12852109-12853825 REVERSE
scaffold_6	32032657	Eucgr.F02349	8	36	0.8182	44	12	9	0.4286	21	1	0.0420998	0.0234607	non-syn	G	A	A	A	| Symbols: ATAMY1, AMY1 | AMY1 (ALPHA-AMYLASE-LIKE); alpha-amylase | chr4:12852109-12853825 REVERSE
scaffold_6	33931199	Eucgr.F02433	5	53	0.9138	58	4	4	0.5	8	1	0.040682	1	5'UTR	G	A	A	A	| Symbols: ANNAT1, OXY5, ATOXY5 | ANNAT1 (ANNEXIN ARABIDOPSIS 1); ATP binding / calcium ion binding / calcium-dependent phospholipid binding / copper ion binding / peroxidase/ protein homodimerization | chr1:13225304-13226939 FORWARD
[truncated: 897 more rows]
