# Supplementary material for: Transcriptome sequencing of Eucalyptus camaldulensis seedlings subjected to water stress reveals functional single nucleotide polymorphisms and genes under selection
Source: BMC Genomics. 2012 Aug 1;13:364. doi: 10.1186/1471-2164-13-364 (PMC3472208; doi:10.1186/1471-2164-13-364)
Supplement: Additional file 6 — Enrichment of functional gene categories among genes with differential allelic expression. a). Gene categories enriched among genes showing differential allelic expression (between S0 and S1samples) and differential total gene expression between control (C1) and stress (S1) treatments. b). Gene categories enriched among genes showing differential allelic expression but similar total gene expression between control (C1) and stress (S1) treatments. FDR < 0.001. [file 1471-2164-13-364-S6.xls]

## Sheet: Addtional file 6
Additional file 6. Enrichment of functional gene categories among genes with differential allelic expression
a). Gene categories enriched among genes showing differential allelic expression (between S0 and S1samples) and differential total gene expression between control (C1) and stress (S1) treatments. b). Gene categories enriched among genes showing differential allelic expression but similar total gene expression between control (C1) and stress (S1) treatments. FDR < 0.001.
GO CATEGORY	TOTAL GENES	CHANGED GENES
A). Genes with differentiall allelic and total gene expression
GO:0050896_response_to_stimulus	2445	201
GO:0009628_response_to_abiotic_stimulus	974	112
GO:0006950_response_to_stress	1398	131
GO:0042221_response_to_chemical_stimulus	1271	119
GO:0009416_response_to_light_stimulus	362	50
GO:0015979_photosynthesis	140	30
GO:0009314_response_to_radiation	374	50
GO:0009415_response_to_water	149	30
GO:0009414_response_to_water_deprivation	144	29
GO:0010035_response_to_inorganic_substance	360	45
GO:0009266_response_to_temperature_stimulus	288	38
GO:0006979_response_to_oxidative_stress	178	27
GO:0006091_generation_of_precursor_metabolites_and_energy	167	26
GO:0010038_response_to_metal_ion	289	35
GO:0008152_metabolic_process	5541	291
GO:0046686_response_to_cadmium_ion	246	31
GO:0009607_response_to_biotic_stimulus	422	43
GO:0006970_response_to_osmotic_stress	289	33
GO:0042542_response_to_hydrogen_peroxide	36	11
GO:0009651_response_to_salt_stress	269	31
B). Genes with differentiall allelic and with no differential gene expression
GO:0006412_translation	350	51
GO:0009628_response_to_abiotic_stimulus	974	89
GO:0008152_metabolic_process	5541	292
GO:0044237_cellular_metabolic_process	4402	235
GO:0015979_photosynthesis	140	22
GO:0006950_response_to_stress	1398	96
GO:0010035_response_to_inorganic_substance	360	37
GO:0009266_response_to_temperature_stimulus	288	32
GO:0042742_defense_response_to_bacterium	158	22
GO:0009058_biosynthetic_process	2310	137
GO:0009651_response_to_salt_stress	269	30
GO:0050896_response_to_stimulus	2445	143
GO:0044249_cellular_biosynthetic_process	2189	131
GO:0009409_response_to_cold	188	24
GO:0019538_protein_metabolic_process	1796	112
GO:0006091_generation_of_precursor_metabolites_and_energy	167	22
GO:0019684_photosynthesis__light_reaction	84	15
GO:0044267_cellular_protein_metabolic_process	1560	99
GO:0006970_response_to_osmotic_stress	289	30
GO:0010038_response_to_metal_ion	289	30
