# Supplementary material for: Transcriptome sequencing of Eucalyptus camaldulensis seedlings subjected to water stress reveals functional single nucleotide polymorphisms and genes under selection
Source: BMC Genomics. 2012 Aug 1;13:364. doi: 10.1186/1471-2164-13-364 (PMC3472208; doi:10.1186/1471-2164-13-364)
Supplement: Additional file 8 — Gene categories enriched among genes under purifying selection. Genes with Ka/Ks ratio < 0.20 were used in GO analysis. [file 1471-2164-13-364-S8.xls]

## Sheet: Sheet1
Additional file 6 - Gene categories enriched among genes under purifying selection.
GO CATEGORY	TOTAL GENES	CHANGED GENES	ENRICHMENT	FDR
GO:0009987_cellular_process	3936	1789	1.1009	0
GO:0006810_transport	751	383	1.23524	0
GO:0051179_localization	784	397	1.2265	0
GO:0051234_establishment_of_localization	758	385	1.23023	0
GO:0015031_protein_transport	208	121	1.40901	0
GO:0045184_establishment_of_protein_localization	208	121	1.40901	0
GO:0046686_response_to_cadmium_ion	204	119	1.4129	0
GO:0010038_response_to_metal_ion	235	134	1.38112	0
GO:0010035_response_to_inorganic_substance	289	159	1.33258	0
GO:0008104_protein_localization	215	123	1.38567	0
GO:0009651_response_to_salt_stress	220	124	1.36519	0
GO:0006412_translation	308	166	1.30542	0
GO:0006970_response_to_osmotic_stress	234	130	1.34562	0
GO:0005975_carbohydrate_metabolic_process	373	195	1.26625	0
GO:0044267_cellular_protein_metabolic_process	1047	497	1.14975	0
GO:0044262_cellular_carbohydrate_metabolic_process	237	130	1.32858	0.00125
GO:0033036_macromolecule_localization	278	148	1.28947	0.001176
GO:0019538_protein_metabolic_process	1211	564	1.12805	0.001111
GO:0044237_cellular_metabolic_process	2896	1279	1.06971	0.001053
GO:0071103_DNA_conformation_change	30	23	1.85695	0.001
GO:0009790_embryo_development	249	132	1.28401	0.001429
GO:0044238_primary_metabolic_process	2836	1250	1.06757	0.001364
GO:0051641_cellular_localization	286	148	1.2534	0.002609
GO:0032502_developmental_process	919	430	1.13331	0.0025
GO:0007275_multicellular_organismal_development	842	396	1.13914	0.0024
GO:0006323_DNA_packaging	26	20	1.86316	0.002222
GO:0031497_chromatin_assembly	26	20	1.86316	0.002222
GO:0048856_anatomical_structure_development	716	340	1.15016	0.003214
GO:0008152_metabolic_process	3613	1568	1.05117	0.003103
GO:0071841_cellular_component_organization_or_biogenesis_at_cellular_level	517	251	1.17592	0.004
GO:0070727_cellular_macromolecule_localization	180	97	1.30525	0.004516
GO:0051649_establishment_of_localization_in_cell	266	137	1.24748	0.004375
GO:0006084_acetyl-CoA_metabolic_process	15	13	2.09916	0.004848
GO:0006334_nucleosome_assembly	25	19	1.8408	0.004857
GO:0034728_nucleosome_organization	25	19	1.8408	0.004857
GO:0006333_chromatin_assembly_or_disassembly	34	24	1.70972	0.005
GO:0032501_multicellular_organismal_process	875	407	1.12663	0.004865
GO:0010154_fruit_development	259	133	1.24379	0.004737
GO:0034613_cellular_protein_localization	169	91	1.30421	0.004615
GO:0006886_intracellular_protein_transport	165	89	1.30647	0.0045
GO:0046907_intracellular_transport	240	124	1.25142	0.00439
GO:0044281_small_molecule_metabolic_process	681	321	1.1417	0.004762
GO:0034637_cellular_carbohydrate_biosynthetic_process	87	51	1.41986	0.004651
GO:0016192_vesicle-mediated_transport	126	70	1.34562	0.004545
GO:0048316_seed_development	250	128	1.24012	0.004667
GO:0071840_cellular_component_organization_or_biogenesis	660	311	1.14133	0.005652
GO:0006511_ubiquitin-dependent_protein_catabolic_process	110	62	1.36519	0.005745
GO:0007264_small_GTPase_mediated_signal_transduction	39	26	1.61474	0.008542
GO:0019941_modification-dependent_protein_catabolic_process	111	62	1.35289	0.0088
GO:0043632_modification-dependent_macromolecule_catabolic_process	111	62	1.35289	0.0088
GO:0005996_monosaccharide_metabolic_process	87	50	1.39202	0.010196
GO:0000003_reproduction	490	234	1.15668	0.010192
GO:0055085_transmembrane_transport	195	101	1.25453	0.010755
GO:0022414_reproductive_process	484	231	1.15601	0.013889
GO:0009058_biosynthetic_process	1553	692	1.07927	0.014182
GO:0046685_response_to_arsenic	7	7	2.42211	0.0175
GO:0065004_protein-DNA_complex_assembly	27	19	1.70445	0.018276
GO:0071824_protein-DNA_complex_subunit_organization	27	19	1.70445	0.018276
GO:0016043_cellular_component_organization	536	253	1.14327	0.022034
GO:0030163_protein_catabolic_process	128	69	1.30567	0.021833
GO:0046148_pigment_biosynthetic_process	66	39	1.43125	0.022951
GO:0009793_embryo_development_ending_in_seed_dormancy	210	107	1.23412	0.023548
GO:0003006_developmental_process_involved_in_reproduction	453	216	1.15491	0.024286
GO:0044085_cellular_component_biogenesis	248	124	1.21105	0.025
GO:0051603_proteolysis_involved_in_cellular_protein_catabolic_process	114	62	1.31729	0.024923
GO:0042221_response_to_chemical_stimulus	891	406	1.10368	0.025758
GO:0006066_alcohol_metabolic_process	125	67	1.29825	0.025373
GO:0009791_post-embryonic_development	523	246	1.13927	0.025
GO:0048608_reproductive_structure_development	421	201	1.1564	0.024783
GO:0009225_nucleotide-sugar_metabolic_process	17	13	1.8522	0.026
GO:0006518_peptide_metabolic_process	12	10	2.01842	0.027746
GO:0019318_hexose_metabolic_process	67	39	1.40988	0.027361
GO:0016051_carbohydrate_biosynthetic_process	117	63	1.30421	0.027397
GO:0006996_organelle_organization	321	156	1.1771	0.027297
GO:0009628_response_to_abiotic_stimulus	730	335	1.11152	0.028933
GO:0009112_nucleobase_metabolic_process	9	8	2.15299	0.031818
GO:0045488_pectin_metabolic_process	9	8	2.15299	0.031818
GO:0071842_cellular_component_organization_at_cellular_level	392	187	1.15545	0.032051
GO:0005992_trehalose_biosynthetic_process	6	6	2.42211	0.036625
GO:0006085_acetyl-CoA_biosynthetic_process	6	6	2.42211	0.036625
GO:0035266_meristem_growth	14	11	1.90309	0.038765
GO:0009056_catabolic_process	375	179	1.15615	0.041341
GO:0044249_cellular_biosynthetic_process	1478	654	1.07176	0.042048
GO:0006325_chromatin_organization	87	48	1.33634	0.042143
GO:0040007_growth	162	83	1.24096	0.042
GO:0009066_aspartate_family_amino_acid_metabolic_process	25	17	1.64703	0.042674
GO:0044264_cellular_polysaccharide_metabolic_process	79	44	1.34902	0.042874
GO:0019321_pentose_metabolic_process	16	12	1.81658	0.04375
GO:0044248_cellular_catabolic_process	284	138	1.17694	0.043371
GO:0019748_secondary_metabolic_process	143	74	1.2534	0.043333
GO:0006818_hydrogen_transport	29	19	1.5869	0.043333
GO:0010073_meristem_maintenance	29	19	1.5869	0.043333
GO:0015992_proton_transport	29	19	1.5869	0.043333
GO:0006811_ion_transport	165	84	1.23307	0.042872
GO:0005976_polysaccharide_metabolic_process	90	49	1.3187	0.046842
GO:0044257_cellular_protein_catabolic_process	120	63	1.27161	0.04875
