# Supplementary material for: Transcriptome sequencing of Eucalyptus camaldulensis seedlings subjected to water stress reveals functional single nucleotide polymorphisms and genes under selection
Source: BMC Genomics. 2012 Aug 1;13:364. doi: 10.1186/1471-2164-13-364 (PMC3472208; doi:10.1186/1471-2164-13-364)
Supplement: Additional file 9 — Differential allelic expression among positively selected genes. [file 1471-2164-13-364-S9.xls]

## Sheet: Addtional file 9
Additionalfile 9. Differential allelic expression among positively selected genes.							Allele-A	Allele-B	VarFreq
Egrandis_geneID	SNP	Control			Stress			AE_FDR1	Annotation2	DE_FDR3	Ka/Ks	TAIR gene annotation
	position	Allele-A	Allele-B	VarFreq	Allele-A	Allele-B	VarFreq
Eucgr.B00421	5448900	47	3	0.94	5	29	0.15	0	non-syn	0	1.91	SDR
Eucgr.B00421	5449317	21	2	0.91	5	15	0.25	0	non-syn	0	1.91	SDR
Eucgr.B03571	60287621	73	60	0.55	64	18	0.78	0.02	non-syn	0.92	2.43	CNX1
Eucgr.C03946	73612141	35	5	0.88	6	11	0.35	0	non-syn	0.06	3.38	unknown
Eucgr.D01723	31241887	6	23	0.21	5	129	0.04	0.03	non-syn	0	3.11	CLV1
Eucgr.D01729	31320335	6	333	0.02	15	152	0.09	0.01	non-syn	0.02	1.51	PPR
Eucgr.D01729	31320832	7	496	0.01	14	200	0.07	0.01	non-syn	0.02	1.51	PPR
Eucgr.D02400	37840226	14	67	0.17	36	40	0.47	0	syn	-	1.56	PRD3
Eucgr.E01777	23158804	98	29	0.77	21	41	0.34	0	non-syn	0.98	1.91	Calcium binding
Eucgr.E01777	23158999	101	59	0.63	36	86	0.3	0	non-syn	0.98	1.91	Calcium binding
Eucgr.E01777	23158767	101	27	0.79	23	37	0.38	0	syn	0.98	1.91	Calcium binding
Eucgr.E01777	23158986	30	181	0.14	52	88	0.37	0	syn	0.98	1.91	Calcium binding
Eucgr.E01777	23159007	67	51	0.57	25	67	0.27	0	syn	0.98	1.91	Calcium binding
Eucgr.E01777	23158684	22	60	0.27	6	94	0.06	0.01	non-syn	0.98	1.91	Calcium binding
Eucgr.E01777	23158907	50	91	0.35	11	65	0.14	0.03	non-syn	0.98	1.91	Calcium binding
Eucgr.E03103	52133023	8	57	0.12	13	9	0.59	0	non-syn	0.79	3.98	NSF
Eucgr.E03298	55947823	8	57	0.12	13	9	0.59	0	non-syn	-	1.69	NSF
Eucgr.F00409	5241081	8	80	0.09	12	18	0.4	0.01	non-syn	0	3.71	UCP5
Eucgr.G03355	51627169	37	15	0.71	21	40	0.34	0.01	non-syn	0	1.63	Alcohol dehydrogenase
Eucgr.H04711	67485913	14	0	1	18	30	0.38	0	non-syn	0	1.58	KCR1
Eucgr.H04711	67485916	14	0	1	17	25	0.4	0.01	non-syn	0	1.58	KCR1
Eucgr.H04886	69434387	47	1	0.98	9	4	0.69	0.03	syn	0	2.08	Zinc finger
Eucgr.I02449	35120136	13	106	0.11	22	43	0.34	0.01	non-syn	0.01	1.9	WRKY32
Eucgr.J02063	26614288	21	221	0.09	43	95	0.31	0	non-syn	-	3.69	unknown
Eucgr.K01312	16248227	72	0	1	6	5	0.55	0	non-syn	0	2.69	LEA
Eucgr.K02172	28885465	10	30	0.25	20	4	0.83	0	syn	0	2.31	proteolysis
Eucgr.K02172	28884018	19	80	0.19	9	5	0.64	0.01	non-syn	0	2.31	proteolysis
1AE_FDR: differential allelic expression FDR; 2non-syn: nonsynonymous sites; syn: synonymous sites;3DE_FDR: differential gene expression FDR
